# Supplementary material for: Transcranial focused ultrasound to V5 enhances human visual motion brain-computer interface by modulating feature-based attention
Source: Nat Commun. 2024 Jun 11;15:4382. doi: 10.1038/s41467-024-48576-8 (PMC11167030; doi:10.1038/s41467-024-48576-8)
Supplement: Supplementary file 7 — Source Data [file 41467_2024_48576_MOESM7_ESM.xlsx]

## Sheet: Figure 1
Figure 1	Subj	Condition	EE	Scans	Order	Sonications
	Subj01	Non-Modulated	58.9256	2	1	0
	Subj01	Non-Modulated	16.6667	2	1	0
	Subj01	Non-Modulated	63.4648	2	1	0
	Subj01	Non-Modulated	0	2	1	0
	Subj01	Non-Modulated	35.3553	2	1	0
	Subj01	Non-Modulated	23.5702	2	1	0
	Subj01	Non-Modulated	47.1405	2	1	0
	Subj01	Non-Modulated	11.7851	2	1	0			Exact p-values
	Subj01	Non-Modulated	63.4648	2	1	0			Non-Modulated - Decoupled-Sham	tFUS-GC - Decoupled-Sham	tFUS-GP - Decoupled-Sham	tFUS-GC - Non-Modulated	tFUS-GP - Non-Modulated	tFUS-GP - tFUS-GC
	Subj01	Non-Modulated	26.3523	2	1	0			1	0.0277103	0.724473	0.00118654	1	0.000843347
	Subj01	Non-Modulated	68.7184	2	1	0
	Subj01	Non-Modulated	60.0925	2	1	0
	Subj01	Non-Modulated	37.2678	2	1	0
	Subj01	Non-Modulated	11.7851	2	1	0
	Subj01	Non-Modulated	23.5702	2	1	0
	Subj01	tFUS-GC	0	2	2	2
	Subj01	tFUS-GC	0	2	2	2
	Subj01	tFUS-GC	0	2	2	2
	Subj01	tFUS-GC	0	2	2	2
	Subj01	tFUS-GC	0	2	2	2
	Subj01	tFUS-GC	0	2	2	2
	Subj01	tFUS-GC	0	2	2	2
	Subj01	tFUS-GC	0	2	2	2
	Subj01	tFUS-GC	0	2	2	2
	Subj01	tFUS-GC	0	2	2	2
	Subj01	tFUS-GC	0	2	2	2
	Subj01	tFUS-GC	0	2	2	2
	Subj02	Decoupled-Sham	42.4918	3	2	4
	Subj02	Decoupled-Sham	0	3	2	4
	Subj02	Decoupled-Sham	0	3	2	4
	Subj02	Decoupled-Sham	0	3	2	4
	Subj02	Decoupled-Sham	0	3	2	4
	Subj02	Decoupled-Sham	11.7851	3	2	4
	Subj02	Decoupled-Sham	0	3	2	4
	Subj02	Decoupled-Sham	35.3553	3	2	4
	Subj02	Decoupled-Sham	23.5702	3	2	4
	Subj02	Decoupled-Sham	0	3	2	4
	Subj02	Decoupled-Sham	0	3	2	4
	Subj02	Decoupled-Sham	0	3	2	4
	Subj02	Decoupled-Sham	0	3	2	4
	Subj02	Decoupled-Sham	0	3	2	4
	Subj02	Non-Modulated	0	3	3	0
	Subj02	Non-Modulated	58.9256	3	3	0
	Subj02	Non-Modulated	11.7851	3	3	0
	Subj02	Non-Modulated	0	3	3	0
	Subj02	Non-Modulated	58.9256	3	3	0
	Subj02	Non-Modulated	0	3	3	0
	Subj02	Non-Modulated	11.7851	3	3	0
	Subj02	Non-Modulated	0	3	3	0
	Subj02	Non-Modulated	47.1405	3	3	0
	Subj02	Non-Modulated	35.3553	3	3	0
	Subj02	Non-Modulated	35.3553	3	3	0
	Subj02	Non-Modulated	11.7851	3	3	0
	Subj02	Non-Modulated	0	3	3	0
	Subj02	Non-Modulated	11.7851	3	3	0
	Subj02	Non-Modulated	47.1405	3	3	0
	Subj02	tFUS-GC	0	3	1	4
	Subj02	tFUS-GC	0	3	1	4
	Subj02	tFUS-GC	11.7851	3	1	4
	Subj02	tFUS-GC	0	3	1	4
	Subj02	tFUS-GC	35.3553	3	1	4
	Subj02	tFUS-GC	0	3	1	4
	Subj02	tFUS-GC	23.5702	3	1	4
	Subj02	tFUS-GC	0	3	1	4
	Subj02	tFUS-GC	35.3553	3	1	4
	Subj02	tFUS-GC	0	3	1	4
	Subj02	tFUS-GC	0	3	1	4
	Subj02	tFUS-GC	47.1405	3	1	4
	Subj02	tFUS-GC	0	3	1	4
	Subj02	tFUS-GC	23.5702	3	1	4
	Subj02	tFUS-GC	11.7851	3	1	4
	Subj03	Decoupled-Sham	0	3	3	4
	Subj03	Decoupled-Sham	0	3	3	4
	Subj03	Decoupled-Sham	0	3	3	4
	Subj03	Decoupled-Sham	0	3	3	4
	Subj03	Decoupled-Sham	0	3	3	4
	Subj03	Decoupled-Sham	23.5702	3	3	4
	Subj03	Decoupled-Sham	35.3553	3	3	4
	Subj03	Decoupled-Sham	0	3	3	4
	Subj03	Decoupled-Sham	60.0925	3	3	4
	Subj03	Decoupled-Sham	35.3553	3	3	4
	Subj03	Decoupled-Sham	11.7851	3	3	4
	Subj03	Decoupled-Sham	47.1405	3	3	4
	Subj03	Decoupled-Sham	11.7851	3	3	4
	Subj03	Decoupled-Sham	0	3	3	4
	Subj03	Non-Modulated	0	3	1	0
	Subj03	Non-Modulated	0	3	1	0
	Subj03	Non-Modulated	0	3	1	0
	Subj03	Non-Modulated	0	3	1	0
	Subj03	Non-Modulated	35.3553	3	1	0
	Subj03	Non-Modulated	23.5702	3	1	0
	Subj03	Non-Modulated	35.3553	3	1	0
	Subj03	Non-Modulated	11.7851	3	1	0
	Subj03	Non-Modulated	0	3	1	0
	Subj03	Non-Modulated	0	3	1	0
	Subj03	Non-Modulated	0	3	1	0
	Subj03	Non-Modulated	23.5702	3	1	0
	Subj03	Non-Modulated	0	3	1	0
	Subj03	Non-Modulated	11.7851	3	1	0
	Subj03	Non-Modulated	0	3	1	0
	Subj03	Non-Modulated	0	3	1	0
	Subj03	Non-Modulated	0	3	1	0
	Subj03	Non-Modulated	0	3	1	0
	Subj03	Non-Modulated	0	3	1	0
	Subj03	Non-Modulated	0	3	1	0
	Subj03	Non-Modulated	23.5702	3	1	0
	Subj03	Non-Modulated	35.3553	3	1	0
	Subj03	Non-Modulated	0	3	1	0
	Subj03	Non-Modulated	0	3	1	0
	Subj03	Non-Modulated	35.3553	3	1	0
	Subj03	Non-Modulated	0	3	1	0
	Subj03	Non-Modulated	23.5702	3	1	0
	Subj03	Non-Modulated	11.7851	3	1	0
	Subj03	tFUS-GP	0	3	4	4
	Subj03	tFUS-GP	0	3	4	4
	Subj03	tFUS-GP	0	3	4	4
	Subj03	tFUS-GP	0	3	4	4
	Subj03	tFUS-GP	0	3	4	4
	Subj03	tFUS-GP	0	3	4	4
	Subj03	tFUS-GP	0	3	4	4
	Subj03	tFUS-GP	0	3	4	4
	Subj03	tFUS-GP	0	3	4	4
	Subj03	tFUS-GP	0	3	4	4
	Subj03	tFUS-GP	0	3	4	4
	Subj03	tFUS-GP	0	3	4	4
	Subj03	tFUS-GC	0	3	5	4
	Subj03	tFUS-GC	0	3	5	4
	Subj03	tFUS-GC	0	3	5	4
	Subj03	tFUS-GC	0	3	5	4
	Subj03	tFUS-GC	0	3	5	4
	Subj03	tFUS-GC	0	3	5	4
	Subj03	tFUS-GC	0	3	5	4
	Subj03	tFUS-GC	0	3	5	4
	Subj03	tFUS-GC	0	3	5	4
	Subj03	tFUS-GC	0	3	5	4
	Subj03	tFUS-GC	0	3	5	4
	Subj03	tFUS-GC	0	3	5	4
	Subj03	tFUS-GC	0	3	5	4
	Subj03	tFUS-GC	0	3	5	4
	Subj03	tFUS-GC	0	3	5	4
	Subj03	tFUS-GC	0	3	5	4
	Subj03	tFUS-GC	0	3	5	4
	Subj03	tFUS-GC	0	3	5	4
	Subj03	tFUS-GC	0	3	5	4
	Subj03	tFUS-GC	0	3	5	4
	Subj03	tFUS-GC	0	3	5	4
	Subj03	tFUS-GC	0	3	5	4
	Subj03	tFUS-GC	0	3	5	4
	Subj03	tFUS-GC	0	3	5	4
	Subj03	tFUS-GC	0	3	5	4
	Subj03	tFUS-GC	0	3	5	4
	Subj03	tFUS-GC	0	3	5	4
	Subj03	tFUS-GC	0	3	5	4
	Subj03	tFUS-GC	0	3	5	4
	Subj03	tFUS-GC	0	3	5	4
	Subj03	tFUS-GC	0	3	5	4
	Subj03	tFUS-GC	0	3	5	4
	Subj05	Decoupled-Sham	0	3	4	4
	Subj05	Decoupled-Sham	0	3	4	4
	Subj05	Decoupled-Sham	0	3	4	4
	Subj05	Decoupled-Sham	0	3	4	4
	Subj05	Decoupled-Sham	0	3	4	4
	Subj05	Decoupled-Sham	0	3	4	4
	Subj05	Decoupled-Sham	0	3	4	4
	Subj05	Decoupled-Sham	0	3	4	4
	Subj05	Decoupled-Sham	0	3	4	4
	Subj05	Decoupled-Sham	0	3	4	4
	Subj05	Decoupled-Sham	0	3	4	4
	Subj05	Decoupled-Sham	0	3	4	4
	Subj05	Decoupled-Sham	0	3	4	4
	Subj05	Decoupled-Sham	0	3	4	4
	Subj05	Non-Modulated	0	3	1	0
	Subj05	Non-Modulated	0	3	1	0
	Subj05	Non-Modulated	0	3	1	0
	Subj05	Non-Modulated	0	3	1	0
	Subj05	Non-Modulated	0	3	1	0
	Subj05	Non-Modulated	0	3	1	0
	Subj05	Non-Modulated	0	3	1	0
	Subj05	Non-Modulated	0	3	1	0
	Subj05	Non-Modulated	11.7851	3	1	0
	Subj05	Non-Modulated	0	3	1	0
	Subj05	Non-Modulated	0	3	1	0
	Subj05	tFUS-GP	0	3	3	4
	Subj05	tFUS-GP	0	3	3	4
	Subj05	tFUS-GP	0	3	3	4
	Subj05	tFUS-GP	0	3	3	4
	Subj05	tFUS-GP	0	3	3	4
	Subj05	tFUS-GP	0	3	3	4
	Subj05	tFUS-GP	0	3	3	4
	Subj05	tFUS-GP	0	3	3	4
	Subj05	tFUS-GP	0	3	3	4
	Subj05	tFUS-GP	0	3	3	4
	Subj05	tFUS-GP	0	3	3	4
	Subj05	tFUS-GP	0	3	3	4
	Subj05	tFUS-GP	0	3	3	4
	Subj05	tFUS-GP	0	3	3	4
	Subj05	tFUS-GC	0	3	2	4
	Subj05	tFUS-GC	0	3	2	4
	Subj05	tFUS-GC	0	3	2	4
	Subj05	tFUS-GC	0	3	2	4
	Subj05	tFUS-GC	0	3	2	4
	Subj05	tFUS-GC	0	3	2	4
	Subj05	tFUS-GC	0	3	2	4
	Subj05	tFUS-GC	0	3	2	4
	Subj05	tFUS-GC	0	3	2	4
	Subj05	tFUS-GC	0	3	2	4
	Subj05	tFUS-GC	0	3	2	4
	Subj06	Non-Modulated	47.1405	2	3	0
	Subj06	Non-Modulated	0	2	3	0
	Subj06	Non-Modulated	11.7851	2	3	0
	Subj06	Non-Modulated	11.7851	2	3	0
	Subj06	Non-Modulated	37.2678	2	3	0
	Subj06	Non-Modulated	58.9256	2	3	0
	Subj06	Non-Modulated	11.7851	2	3	0
	Subj06	Non-Modulated	47.1405	2	3	0
	Subj06	Non-Modulated	35.3553	2	3	0
	Subj06	Non-Modulated	33.3333	2	3	0
	Subj06	Non-Modulated	35.3553	2	3	0
	Subj06	Non-Modulated	23.5702	2	3	0
	Subj06	Non-Modulated	0	2	3	0
	Subj06	Non-Modulated	23.5702	2	3	0
	Subj06	Non-Modulated	48.5913	2	3	0
	Subj06	tFUS-GP	11.7851	2	2	2
	Subj06	tFUS-GP	58.9256	2	2	2
	Subj06	tFUS-GP	23.5702	2	2	2
	Subj06	tFUS-GP	23.5702	2	2	2
	Subj06	tFUS-GP	11.7851	2	2	2
	Subj06	tFUS-GP	0	2	2	2
	Subj06	tFUS-GP	50	2	2	2
	Subj06	tFUS-GP	11.7851	2	2	2
	Subj06	tFUS-GP	33.3333	2	2	2
	Subj06	tFUS-GP	47.1405	2	2	2
	Subj06	tFUS-GP	23.5702	2	2	2
	Subj06	tFUS-GP	11.7851	2	2	2
	Subj06	tFUS-GP	48.5913	2	2	2
	Subj06	tFUS-GP	23.5702	2	2	2
	Subj06	tFUS-GP	16.6667	2	2	2
	Subj06	tFUS-GC	0	2	1	2
	Subj06	tFUS-GC	0	2	1	2
	Subj06	tFUS-GC	0	2	1	2
	Subj06	tFUS-GC	11.7851	2	1	2
	Subj06	tFUS-GC	42.4918	2	1	2
	Subj06	tFUS-GC	47.1405	2	1	2
	Subj06	tFUS-GC	11.7851	2	1	2
	Subj06	tFUS-GC	23.5702	2	1	2
	Subj06	tFUS-GC	0	2	1	2
	Subj06	tFUS-GC	11.7851	2	1	2
	Subj06	tFUS-GC	23.5702	2	1	2
	Subj06	tFUS-GC	0	2	1	2
	Subj06	tFUS-GC	50	2	1	2
	Subj06	tFUS-GC	16.6667	2	1	2
	Subj06	tFUS-GC	23.5702	2	1	2
	Subj07	Non-Modulated	47.1405	1	1	0
	Subj07	Non-Modulated	0	1	1	0
	Subj07	Non-Modulated	0	1	1	0
	Subj07	Non-Modulated	0	1	1	0
	Subj07	Non-Modulated	0	1	1	0
	Subj07	Non-Modulated	11.7851	1	1	0
	Subj07	Non-Modulated	0	1	1	0
	Subj07	Non-Modulated	35.3553	1	1	0
	Subj07	Non-Modulated	0	1	1	0
	Subj07	Non-Modulated	23.5702	1	1	0
	Subj07	Non-Modulated	11.7851	1	1	0
	Subj07	Non-Modulated	0	1	1	0
	Subj07	Non-Modulated	52.7046	1	1	0
	Subj07	Non-Modulated	0	1	1	0
	Subj07	Non-Modulated	23.5702	1	1	0
	Subj07	tFUS-GC	0	1	2	1
	Subj07	tFUS-GC	47.1405	1	2	1
	Subj07	tFUS-GC	0	1	2	1
	Subj07	tFUS-GC	26.3523	1	2	1
	Subj07	tFUS-GC	0	1	2	1
	Subj07	tFUS-GC	35.3553	1	2	1
	Subj07	tFUS-GC	0	1	2	1
	Subj07	tFUS-GC	23.5702	1	2	1
	Subj07	tFUS-GC	23.5702	1	2	1
	Subj07	tFUS-GC	23.5702	1	2	1
	Subj07	tFUS-GC	11.7851	1	2	1
	Subj07	tFUS-GC	0	1	2	1
	Subj07	tFUS-GC	0	1	2	1
	Subj07	tFUS-GC	11.7851	1	2	1
	Subj07	tFUS-GC	35.3553	1	2	1
	Subj08	Decoupled-Sham	0	1	1	4
	Subj08	Decoupled-Sham	23.5702	1	1	4
	Subj08	Decoupled-Sham	11.7851	1	1	4
	Subj08	Decoupled-Sham	11.7851	1	1	4
	Subj08	Decoupled-Sham	0	1	1	4
	Subj08	Decoupled-Sham	33.3333	1	1	4
	Subj08	Decoupled-Sham	11.7851	1	1	4
	Subj08	Decoupled-Sham	0	1	1	4
	Subj08	Decoupled-Sham	0	1	1	4
	Subj08	Decoupled-Sham	47.1405	1	1	4
	Subj08	Decoupled-Sham	35.3553	1	1	4
	Subj08	Decoupled-Sham	47.1405	1	1	4
	Subj08	Decoupled-Sham	37.2678	1	1	4
	Subj08	Decoupled-Sham	37.2678	1	1	4
	Subj08	Non-Modulated	16.6667	2	4	0
	Subj08	Non-Modulated	47.1405	2	4	0
	Subj08	Non-Modulated	0	2	4	0
	Subj08	Non-Modulated	11.7851	2	4	0
	Subj08	Non-Modulated	37.2678	2	4	0
	Subj08	Non-Modulated	0	2	4	0
	Subj08	Non-Modulated	23.5702	2	4	0
	Subj08	Non-Modulated	26.3523	2	4	0
	Subj08	Non-Modulated	23.5702	2	4	0
	Subj08	Non-Modulated	37.2678	2	4	0
	Subj08	Non-Modulated	58.9256	2	4	0
	Subj08	Non-Modulated	0	2	4	0
	Subj08	Non-Modulated	0	2	4	0
	Subj08	Non-Modulated	0	2	4	0
	Subj08	tFUS-GP	11.7851	2	3	4
	Subj08	tFUS-GP	11.7851	2	3	4
	Subj08	tFUS-GP	11.7851	2	3	4
	Subj08	tFUS-GP	0	2	3	4
	Subj08	tFUS-GP	0	2	3	4
	Subj08	tFUS-GP	0	2	3	4
	Subj08	tFUS-GP	11.7851	2	3	4
	Subj08	tFUS-GP	35.3553	2	3	4
	Subj08	tFUS-GP	35.3553	2	3	4
	Subj08	tFUS-GP	11.7851	2	3	4
	Subj08	tFUS-GP	35.3553	2	3	4
	Subj08	tFUS-GP	0	2	3	4
	Subj08	tFUS-GP	11.7851	2	3	4
	Subj08	tFUS-GC	0	2	2	4
	Subj08	tFUS-GC	0	2	2	4
	Subj08	tFUS-GC	35.3553	2	2	4
	Subj08	tFUS-GC	0	2	2	4
	Subj08	tFUS-GC	35.3553	2	2	4
	Subj08	tFUS-GC	23.5702	2	2	4
	Subj08	tFUS-GC	11.7851	2	2	4
	Subj08	tFUS-GC	47.1405	2	2	4
	Subj08	tFUS-GC	0	2	2	4
	Subj08	tFUS-GC	11.7851	2	2	4
	Subj08	tFUS-GC	0	2	2	4
	Subj08	tFUS-GC	0	2	2	4
	Subj08	tFUS-GC	0	2	2	4
	Subj08	tFUS-GC	26.3523	2	2	4
	Subj04	Non-Modulated	0	2	1	0
	Subj04	Non-Modulated	58.9256	2	1	0
	Subj04	Non-Modulated	0	2	1	0
	Subj04	Non-Modulated	23.5702	2	1	0
	Subj04	Non-Modulated	58.9256	2	1	0
	Subj04	Non-Modulated	0	2	1	0
	Subj04	Non-Modulated	52.7046	2	1	0
	Subj04	Non-Modulated	23.5702	2	1	0
	Subj04	Non-Modulated	68.7184	2	1	0
	Subj04	Non-Modulated	48.5913	2	1	0
	Subj04	Non-Modulated	48.5913	2	1	0
	Subj04	Non-Modulated	47.1405	2	1	0
	Subj04	Non-Modulated	60.0925	2	1	0
	Subj04	Non-Modulated	23.5702	2	1	0
	Subj04	Non-Modulated	35.3553	2	1	0
	Subj04	tFUS-GC	16.6667	2	2	1
	Subj04	tFUS-GC	58.9256	2	2	1
	Subj04	tFUS-GC	0	2	2	1
	Subj04	tFUS-GC	0	2	2	1
	Subj04	tFUS-GC	66.6667	2	2	1
	Subj04	tFUS-GC	37.2678	2	2	1
	Subj04	tFUS-GC	23.5702	2	2	1
	Subj04	tFUS-GC	11.7851	2	2	1
	Subj04	tFUS-GC	68.7184	2	2	1
	Subj04	tFUS-GC	47.1405	2	2	1
	Subj04	tFUS-GC	0	2	2	1
	Subj04	tFUS-GC	11.7851	2	2	1
	Subj04	tFUS-GC	11.7851	2	2	1
	Subj04	tFUS-GC	16.6667	2	2	1
	Subj04	tFUS-GC	47.1405	2	2	1
	Subj09	Non-Modulated	11.7851	2	3	0
	Subj09	Non-Modulated	11.7851	2	3	0
	Subj09	Non-Modulated	35.3553	2	3	0
	Subj09	Non-Modulated	11.7851	2	3	0
	Subj09	Non-Modulated	0	2	3	0
	Subj09	Non-Modulated	23.5702	2	3	0
	Subj09	Non-Modulated	33.3333	2	3	0
	Subj09	Non-Modulated	0	2	3	0
	Subj09	Non-Modulated	47.1405	2	3	0
	Subj09	Non-Modulated	26.3523	2	3	0
	Subj09	Non-Modulated	58.9256	2	3	0
	Subj09	Non-Modulated	47.1405	2	3	0
	Subj09	Non-Modulated	47.1405	2	3	0
	Subj09	Non-Modulated	35.3553	2	3	0
	Subj09	Non-Modulated	11.7851	2	3	0
	Subj09	tFUS-GP	11.7851	2	2	2
	Subj09	tFUS-GP	48.5913	2	2	2
	Subj09	tFUS-GP	0	2	2	2
	Subj09	tFUS-GP	0	2	2	2
	Subj09	tFUS-GP	26.3523	2	2	2
	Subj09	tFUS-GP	0	2	2	2
	Subj09	tFUS-GP	26.3523	2	2	2
	Subj09	tFUS-GP	35.3553	2	2	2
	Subj09	tFUS-GP	58.9256	2	2	2
	Subj09	tFUS-GP	16.6667	2	2	2
	Subj09	tFUS-GP	23.5702	2	2	2
	Subj09	tFUS-GP	50	2	2	2
	Subj09	tFUS-GP	35.3553	2	2	2
	Subj09	tFUS-GP	16.6667	2	2	2
	Subj09	tFUS-GP	42.4918	2	2	2
	Subj09	tFUS-GC	0	2	1	2
	Subj09	tFUS-GC	0	2	1	2
	Subj09	tFUS-GC	11.7851	2	1	2
	Subj09	tFUS-GC	0	2	1	2
	Subj09	tFUS-GC	11.7851	2	1	2
	Subj09	tFUS-GC	0	2	1	2
	Subj09	tFUS-GC	0	2	1	2
	Subj09	tFUS-GC	11.7851	2	1	2
	Subj09	tFUS-GC	11.7851	2	1	2
	Subj09	tFUS-GC	11.7851	2	1	2
	Subj09	tFUS-GC	11.7851	2	1	2
	Subj09	tFUS-GC	11.7851	2	1	2
	Subj09	tFUS-GC	0	2	1	2
	Subj10	Decoupled-Sham	50	4	2	4
	Subj10	Decoupled-Sham	37.2678	4	2	4
	Subj10	Decoupled-Sham	60.0925	4	2	4
	Subj10	Decoupled-Sham	26.3523	4	2	4
	Subj10	Decoupled-Sham	58.9256	4	2	4
	Subj10	Decoupled-Sham	68.7184	4	2	4
	Subj10	Decoupled-Sham	26.3523	4	2	4
	Subj10	Decoupled-Sham	48.5913	4	2	4
	Subj10	Decoupled-Sham	83.3333	4	2	4
	Subj10	Decoupled-Sham	16.6667	4	2	4
	Subj10	Decoupled-Sham	26.3523	4	2	4
	Subj10	Decoupled-Sham	23.5702	4	2	4
	Subj10	Decoupled-Sham	58.9256	4	2	4
	Subj10	Decoupled-Sham	16.6667	4	2	4
	Subj10	Decoupled-Sham	37.2678	4	2	4
	Subj10	Decoupled-Sham	35.3553	4	2	4
	Subj10	Decoupled-Sham	58.9256	4	2	4
	Subj10	Decoupled-Sham	11.7851	4	2	4
	Subj10	Decoupled-Sham	33.3333	4	2	4
	Subj10	Decoupled-Sham	37.2678	4	2	4
	Subj10	Decoupled-Sham	11.7851	4	2	4
	Subj10	Decoupled-Sham	42.4918	4	2	4
	Subj10	Decoupled-Sham	58.9256	4	2	4
	Subj10	Decoupled-Sham	60.0925	4	2	4
	Subj10	Decoupled-Sham	26.3523	4	2	4
	Subj10	Decoupled-Sham	58.9256	4	2	4
	Subj10	Decoupled-Sham	16.6667	4	2	4
	Subj10	Decoupled-Sham	26.3523	4	2	4
	Subj10	Decoupled-Sham	26.3523	4	2	4
	Subj10	Decoupled-Sham	11.7851	4	2	4
	Subj10	Non-Modulated	48.5913	4	1	0
	Subj10	Non-Modulated	35.3553	4	1	0
	Subj10	Non-Modulated	16.6667	4	1	0
	Subj10	Non-Modulated	23.5702	4	1	0
	Subj10	Non-Modulated	48.5913	4	1	0
	Subj10	Non-Modulated	11.7851	4	1	0
	Subj10	Non-Modulated	37.2678	4	1	0
	Subj10	Non-Modulated	37.2678	4	1	0
	Subj10	Non-Modulated	11.7851	4	1	0
	Subj10	Non-Modulated	26.3523	4	1	0
	Subj10	Non-Modulated	23.5702	4	1	0
	Subj10	Non-Modulated	23.5702	4	1	0
	Subj10	Non-Modulated	37.2678	4	1	0
	Subj10	Non-Modulated	37.2678	4	1	0
	Subj10	tFUS-GP	0	4	4	4
	Subj10	tFUS-GP	48.5913	4	4	4
	Subj10	tFUS-GP	35.3553	4	4	4
	Subj10	tFUS-GP	26.3523	4	4	4
	Subj10	tFUS-GP	48.5913	4	4	4
	Subj10	tFUS-GP	16.6667	4	4	4
	Subj10	tFUS-GP	16.6667	4	4	4
	Subj10	tFUS-GP	26.3523	4	4	4
	Subj10	tFUS-GP	0	4	4	4
	Subj10	tFUS-GP	0	4	4	4
	Subj10	tFUS-GP	63.4648	4	4	4
	Subj10	tFUS-GP	68.7184	4	4	4
	Subj10	tFUS-GP	48.5913	4	4	4
	Subj10	tFUS-GP	11.7851	4	4	4
	Subj10	tFUS-GP	50	4	4	4
	Subj10	tFUS-GC	35.3553	4	3	4
	Subj10	tFUS-GC	0	4	3	4
	Subj10	tFUS-GC	11.7851	4	3	4
	Subj10	tFUS-GC	11.7851	4	3	4
	Subj10	tFUS-GC	47.1405	4	3	4
	Subj10	tFUS-GC	11.7851	4	3	4
	Subj10	tFUS-GC	11.7851	4	3	4
	Subj10	tFUS-GC	47.1405	4	3	4
	Subj10	tFUS-GC	0	4	3	4
	Subj10	tFUS-GC	16.6667	4	3	4
	Subj10	tFUS-GC	11.7851	4	3	4
	Subj10	tFUS-GC	11.7851	4	3	4
	Subj10	tFUS-GC	23.5702	4	3	4
	Subj10	tFUS-GC	11.7851	4	3	4
	Subj11	Decoupled-Sham	0	3	1	4
	Subj11	Decoupled-Sham	0	3	1	4
	Subj11	Decoupled-Sham	0	3	1	4
	Subj11	Decoupled-Sham	0	3	1	4
	Subj11	Decoupled-Sham	0	3	1	4
	Subj11	Decoupled-Sham	0	3	1	4
	Subj11	Decoupled-Sham	0	3	1	4
	Subj11	Decoupled-Sham	0	3	1	4
	Subj11	Decoupled-Sham	0	3	1	4
	Subj11	Decoupled-Sham	0	3	1	4
	Subj11	Decoupled-Sham	0	3	1	4
	Subj11	Decoupled-Sham	0	3	1	4
	Subj11	Non-Modulated	0	3	3	0
	Subj11	Non-Modulated	0	3	3	0
	Subj11	Non-Modulated	23.5702	3	3	0
	Subj11	Non-Modulated	0	3	3	0
	Subj11	Non-Modulated	0	3	3	0
	Subj11	Non-Modulated	0	3	3	0
	Subj11	Non-Modulated	26.3523	3	3	0
	Subj11	Non-Modulated	16.6667	3	3	0
	Subj11	Non-Modulated	0	3	3	0
	Subj11	Non-Modulated	0	3	3	0
	Subj11	Non-Modulated	23.5702	3	3	0
	Subj11	Non-Modulated	0	3	3	0
	Subj11	Non-Modulated	11.7851	3	3	0
	Subj11	Non-Modulated	0	3	3	0
	Subj11	Non-Modulated	11.7851	3	3	0
	Subj11	tFUS-GC	0	3	2	4
	Subj11	tFUS-GC	0	3	2	4
	Subj11	tFUS-GC	0	3	2	4
	Subj11	tFUS-GC	11.7851	3	2	4
	Subj11	tFUS-GC	0	3	2	4
	Subj11	tFUS-GC	0	3	2	4
	Subj11	tFUS-GC	11.7851	3	2	4
	Subj11	tFUS-GC	0	3	2	4
	Subj11	tFUS-GC	0	3	2	4
	Subj11	tFUS-GC	11.7851	3	2	4
	Subj11	tFUS-GC	11.7851	3	2	4
	Subj11	tFUS-GC	0	3	2	4
	Subj11	tFUS-GC	23.5702	3	2	4
	Subj11	tFUS-GC	11.7851	3	2	4
	Subj12	Decoupled-Sham	0	3	1	4
	Subj12	Decoupled-Sham	0	3	1	4
	Subj12	Decoupled-Sham	0	3	1	4
	Subj12	Decoupled-Sham	0	3	1	4
	Subj12	Decoupled-Sham	0	3	1	4
	Subj12	Decoupled-Sham	0	3	1	4
	Subj12	Decoupled-Sham	0	3	1	4
	Subj12	Decoupled-Sham	0	3	1	4
	Subj12	Decoupled-Sham	0	3	1	4
	Subj12	Decoupled-Sham	0	3	1	4
	Subj12	Decoupled-Sham	0	3	1	4
	Subj12	Decoupled-Sham	0	3	1	4
	Subj12	Non-Modulated	0	3	4	0
	Subj12	Non-Modulated	0	3	4	0
	Subj12	Non-Modulated	11.7851	3	4	0
	Subj12	Non-Modulated	16.6667	3	4	0
	Subj12	Non-Modulated	0	3	4	0
	Subj12	Non-Modulated	47.1405	3	4	0
	Subj12	Non-Modulated	23.5702	3	4	0
	Subj12	Non-Modulated	35.3553	3	4	0
	Subj12	Non-Modulated	58.9256	3	4	0
	Subj12	Non-Modulated	33.3333	3	4	0
	Subj12	Non-Modulated	23.5702	3	4	0
	Subj12	Non-Modulated	11.7851	3	4	0
	Subj12	Non-Modulated	23.5702	3	4	0
	Subj12	Non-Modulated	0	3	4	0
	Subj12	Non-Modulated	0	3	4	0
	Subj12	tFUS-GP	35.3553	3	3	4
	Subj12	tFUS-GP	0	3	3	4
	Subj12	tFUS-GP	0	3	3	4
	Subj12	tFUS-GP	0	3	3	4
	Subj12	tFUS-GP	11.7851	3	3	4
	Subj12	tFUS-GP	0	3	3	4
	Subj12	tFUS-GP	0	3	3	4
	Subj12	tFUS-GP	0	3	3	4
	Subj12	tFUS-GP	48.5913	3	3	4
	Subj12	tFUS-GP	35.3553	3	3	4
	Subj12	tFUS-GP	0	3	3	4
	Subj12	tFUS-GP	37.2678	3	3	4
	Subj12	tFUS-GP	47.1405	3	3	4
	Subj12	tFUS-GP	0	3	3	4
	Subj12	tFUS-GP	0	3	3	4
	Subj12	tFUS-GC	0	3	2	4
	Subj12	tFUS-GC	0	3	2	4
	Subj12	tFUS-GC	0	3	2	4
	Subj12	tFUS-GC	11.7851	3	2	4
	Subj12	tFUS-GC	23.5702	3	2	4
	Subj12	tFUS-GC	11.7851	3	2	4
	Subj12	tFUS-GC	0	3	2	4
	Subj12	tFUS-GC	0	3	2	4
	Subj12	tFUS-GC	0	3	2	4
	Subj12	tFUS-GC	11.7851	3	2	4
	Subj12	tFUS-GC	0	3	2	4
	Subj12	tFUS-GC	11.7851	3	2	4
	Subj12	tFUS-GC	0	3	2	4
	Subj13	Decoupled-Sham	0	3	2	4
	Subj13	Decoupled-Sham	0	3	2	4
	Subj13	Decoupled-Sham	47.1405	3	2	4
	Subj13	Decoupled-Sham	16.6667	3	2	4
	Subj13	Decoupled-Sham	16.6667	3	2	4
	Subj13	Decoupled-Sham	35.3553	3	2	4
	Subj13	Decoupled-Sham	0	3	2	4
	Subj13	Decoupled-Sham	58.9256	3	2	4
	Subj13	Decoupled-Sham	11.7851	3	2	4
	Subj13	Decoupled-Sham	35.3553	3	2	4
	Subj13	Decoupled-Sham	66.6667	3	2	4
	Subj13	Decoupled-Sham	0	3	2	4
	Subj13	Decoupled-Sham	23.5702	3	2	4
	Subj13	Decoupled-Sham	0	3	2	4
	Subj13	Non-Modulated	0	3	1	0
	Subj13	Non-Modulated	0	3	1	0
	Subj13	Non-Modulated	0	3	1	0
	Subj13	Non-Modulated	0	3	1	0
	Subj13	Non-Modulated	11.7851	3	1	0
	Subj13	Non-Modulated	11.7851	3	1	0
	Subj13	Non-Modulated	0	3	1	0
	Subj13	Non-Modulated	0	3	1	0
	Subj13	Non-Modulated	11.7851	3	1	0
	Subj13	Non-Modulated	0	3	1	0
	Subj13	Non-Modulated	16.6667	3	1	0
	Subj13	Non-Modulated	0	3	1	0
	Subj13	tFUS-GC	0	3	3	4
	Subj13	tFUS-GC	11.7851	3	3	4
	Subj13	tFUS-GC	68.7184	3	3	4
	Subj13	tFUS-GC	23.5702	3	3	4
	Subj13	tFUS-GC	35.3553	3	3	4
	Subj13	tFUS-GC	11.7851	3	3	4
	Subj13	tFUS-GC	42.4918	3	3	4
	Subj13	tFUS-GC	58.9256	3	3	4
	Subj13	tFUS-GC	42.4918	3	3	4
	Subj13	tFUS-GC	11.7851	3	3	4
	Subj13	tFUS-GC	66.6667	3	3	4
	Subj13	tFUS-GC	0	3	3	4
	Subj13	tFUS-GC	11.7851	3	3	4
	Subj13	tFUS-GC	0	3	3	4
	Subj14	Decoupled-Sham	68.7184	5	4	4
	Subj14	Decoupled-Sham	42.4918	5	4	4
	Subj14	Decoupled-Sham	52.7046	5	4	4
	Subj14	Decoupled-Sham	75.4615	5	4	4
	Subj14	Decoupled-Sham	58.9256	5	4	4
	Subj14	Decoupled-Sham	58.9256	5	4	4
	Subj14	Decoupled-Sham	50	5	4	4
	Subj14	Decoupled-Sham	26.3523	5	4	4
	Subj14	Decoupled-Sham	63.4648	5	4	4
	Subj14	Decoupled-Sham	60.0925	5	4	4
	Subj14	Decoupled-Sham	58.9256	5	4	4
	Subj14	Decoupled-Sham	33.3333	5	4	4
	Subj14	Decoupled-Sham	48.5913	5	4	4
	Subj14	Non-Modulated	11.7851	5	1	0
	Subj14	Non-Modulated	16.6667	5	1	0
	Subj14	Non-Modulated	23.5702	5	1	0
	Subj14	Non-Modulated	11.7851	5	1	0
	Subj14	Non-Modulated	11.7851	5	1	0
	Subj14	Non-Modulated	0	5	1	0
	Subj14	Non-Modulated	11.7851	5	1	0
	Subj14	Non-Modulated	23.5702	5	1	0
	Subj14	Non-Modulated	11.7851	5	1	0
	Subj14	Non-Modulated	11.7851	5	1	0
	Subj14	Non-Modulated	0	5	1	0
	Subj14	Non-Modulated	23.5702	5	1	0
	Subj14	tFUS-GP	23.5702	5	2	4
	Subj14	tFUS-GP	26.3523	5	2	4
	Subj14	tFUS-GP	26.3523	5	2	4
	Subj14	tFUS-GP	16.6667	5	2	4
	Subj14	tFUS-GP	23.5702	5	2	4
	Subj14	tFUS-GP	23.5702	5	2	4
	Subj14	tFUS-GP	23.5702	5	2	4
	Subj14	tFUS-GP	23.5702	5	2	4
	Subj14	tFUS-GP	23.5702	5	2	4
	Subj14	tFUS-GC	26.3523	5	3	4
	Subj14	tFUS-GC	16.6667	5	3	4
	Subj14	tFUS-GC	23.5702	5	3	4
	Subj14	tFUS-GC	23.5702	5	3	4
	Subj14	tFUS-GC	16.6667	5	3	4
	Subj14	tFUS-GC	0	5	3	4
	Subj14	tFUS-GC	11.7851	5	3	4
	Subj14	tFUS-GC	11.7851	5	3	4
	Subj14	tFUS-GC	23.5702	5	3	4
	Subj14	tFUS-GC	0	5	3	4
	Subj14	tFUS-GC	23.5702	5	3	4
	Subj14	tFUS-GC	26.3523	5	3	4
	Subj15	Non-Modulated	16.6667	6	1	0
	Subj15	Non-Modulated	0	6	1	0
	Subj15	Non-Modulated	33.3333	6	1	0
	Subj15	Non-Modulated	35.3553	6	1	0
	Subj15	Non-Modulated	11.7851	6	1	0
	Subj15	Non-Modulated	48.5913	6	1	0
	Subj15	Non-Modulated	0	6	1	0
	Subj15	Non-Modulated	0	6	1	0
	Subj15	Non-Modulated	11.7851	6	1	0
	Subj15	Non-Modulated	11.7851	6	1	0
	Subj15	Non-Modulated	37.2678	6	1	0
	Subj15	Non-Modulated	0	6	1	0
	Subj15	Non-Modulated	11.7851	6	1	0
	Subj15	Non-Modulated	16.6667	6	1	0
	Subj15	tFUS-GC	52.7046	6	3	2
	Subj15	tFUS-GC	52.7046	6	3	2
	Subj15	tFUS-GC	68.7184	6	3	2
	Subj15	tFUS-GC	11.7851	6	3	2
	Subj15	tFUS-GC	35.3553	6	3	2
	Subj15	tFUS-GC	35.3553	6	3	2
	Subj15	tFUS-GC	35.3553	6	3	2
	Subj15	tFUS-GC	11.7851	6	3	2
	Subj15	tFUS-GC	50	6	3	2
	Subj15	tFUS-GC	11.7851	6	3	2
	Subj15	tFUS-GC	52.7046	6	3	2
	Subj15	tFUS-GC	68.7184	6	3	2
	Subj15	tFUS-GC	37.2678	6	3	2
	Subj15	tFUS-GC	0	6	3	2
	Subj16	Decoupled-Sham	0	3	3	4
	Subj16	Decoupled-Sham	58.9256	3	3	4
	Subj16	Decoupled-Sham	11.7851	3	3	4
	Subj16	Decoupled-Sham	33.3333	3	3	4
	Subj16	Decoupled-Sham	0	3	3	4
	Subj16	Decoupled-Sham	11.7851	3	3	4
	Subj16	Decoupled-Sham	26.3523	3	3	4
	Subj16	Decoupled-Sham	0	3	3	4
	Subj16	Decoupled-Sham	11.7851	3	3	4
	Subj16	Decoupled-Sham	47.1405	3	3	4
	Subj16	Decoupled-Sham	63.4648	3	3	4
	Subj16	Decoupled-Sham	47.1405	3	3	4
	Subj16	Decoupled-Sham	0	3	3	4
	Subj16	Decoupled-Sham	11.7851	3	3	4
	Subj16	Non-Modulated	11.7851	3	1	0
	Subj16	Non-Modulated	0	3	1	0
	Subj16	Non-Modulated	23.5702	3	1	0
	Subj16	Non-Modulated	0	3	1	0
	Subj16	Non-Modulated	0	3	1	0
	Subj16	Non-Modulated	0	3	1	0
	Subj16	Non-Modulated	11.7851	3	1	0
	Subj16	Non-Modulated	11.7851	3	1	0
	Subj16	Non-Modulated	11.7851	3	1	0
	Subj16	Non-Modulated	0	3	1	0
	Subj16	Non-Modulated	0	3	1	0
	Subj16	Non-Modulated	11.7851	3	1	0
	Subj16	Non-Modulated	0	3	1	0
	Subj16	tFUS-GC	23.5702	3	2	4
	Subj16	tFUS-GC	47.1405	3	2	4
	Subj16	tFUS-GC	48.5913	3	2	4
	Subj16	tFUS-GC	16.6667	3	2	4
	Subj16	tFUS-GC	11.7851	3	2	4
	Subj16	tFUS-GC	60.0925	3	2	4
	Subj16	tFUS-GC	11.7851	3	2	4
	Subj16	tFUS-GC	0	3	2	4
	Subj16	tFUS-GC	42.4918	3	2	4
	Subj16	tFUS-GC	11.7851	3	2	4
	Subj16	tFUS-GC	0	3	2	4
	Subj16	tFUS-GC	58.9256	3	2	4
	Subj16	tFUS-GC	26.3523	3	2	4
	Subj16	tFUS-GC	42.4918	3	2	4
	Subj17	Decoupled-Sham	0	3	4	4
	Subj17	Decoupled-Sham	11.7851	3	4	4
	Subj17	Decoupled-Sham	0	3	4	4
	Subj17	Decoupled-Sham	11.7851	3	4	4
	Subj17	Decoupled-Sham	0	3	4	4
	Subj17	Decoupled-Sham	26.3523	3	4	4
	Subj17	Decoupled-Sham	23.5702	3	4	4
	Subj17	Decoupled-Sham	35.3553	3	4	4
	Subj17	Decoupled-Sham	0	3	4	4
	Subj17	Decoupled-Sham	0	3	4	4
	Subj17	Decoupled-Sham	0	3	4	4
	Subj17	Decoupled-Sham	0	3	4	4
	Subj17	Decoupled-Sham	0	3	4	4
	Subj17	Decoupled-Sham	35.3553	3	4	4
	Subj17	Non-Modulated	0	3	1	0
	Subj17	Non-Modulated	0	3	1	0
	Subj17	Non-Modulated	0	3	1	0
	Subj17	Non-Modulated	11.7851	3	1	0
	Subj17	Non-Modulated	0	3	1	0
	Subj17	Non-Modulated	0	3	1	0
	Subj17	Non-Modulated	0	3	1	0
	Subj17	Non-Modulated	0	3	1	0
	Subj17	Non-Modulated	0	3	1	0
	Subj17	Non-Modulated	0	3	1	0
	Subj17	Non-Modulated	0	3	1	0
	Subj17	tFUS-GP	0	3	3	4
	Subj17	tFUS-GP	58.9256	3	3	4
	Subj17	tFUS-GP	0	3	3	4
	Subj17	tFUS-GP	0	3	3	4
	Subj17	tFUS-GP	35.3553	3	3	4
	Subj17	tFUS-GP	47.1405	3	3	4
	Subj17	tFUS-GP	35.3553	3	3	4
	Subj17	tFUS-GP	47.1405	3	3	4
	Subj17	tFUS-GP	35.3553	3	3	4
	Subj17	tFUS-GP	16.6667	3	3	4
	Subj17	tFUS-GP	37.2678	3	3	4
	Subj17	tFUS-GP	0	3	3	4
	Subj17	tFUS-GP	23.5702	3	3	4
	Subj17	tFUS-GP	0	3	3	4
	Subj17	tFUS-GC	0	3	2	4
	Subj17	tFUS-GC	0	3	2	4
	Subj17	tFUS-GC	0	3	2	4
	Subj17	tFUS-GC	0	3	2	4
	Subj17	tFUS-GC	0	3	2	4
	Subj17	tFUS-GC	0	3	2	4
	Subj17	tFUS-GC	0	3	2	4
	Subj17	tFUS-GC	0	3	2	4
	Subj17	tFUS-GC	0	3	2	4
	Subj17	tFUS-GC	0	3	2	4
	Subj17	tFUS-GC	0	3	2	4
	Subj17	tFUS-GC	0	3	2	4
	Subj18	Decoupled-Sham	0	3	4	4
	Subj18	Decoupled-Sham	0	3	4	4
	Subj18	Decoupled-Sham	0	3	4	4
	Subj18	Decoupled-Sham	0	3	4	4
	Subj18	Decoupled-Sham	0	3	4	4
	Subj18	Decoupled-Sham	0	3	4	4
	Subj18	Decoupled-Sham	11.7851	3	4	4
	Subj18	Decoupled-Sham	0	3	4	4
	Subj18	Decoupled-Sham	0	3	4	4
	Subj18	Decoupled-Sham	0	3	4	4
	Subj18	Decoupled-Sham	0	3	4	4
	Subj18	Decoupled-Sham	11.7851	3	4	4
	Subj18	Non-Modulated	0	3	1	0
	Subj18	Non-Modulated	0	3	1	0
	Subj18	Non-Modulated	0	3	1	0
	Subj18	Non-Modulated	0	3	1	0
	Subj18	Non-Modulated	0	3	1	0
	Subj18	Non-Modulated	0	3	1	0
	Subj18	Non-Modulated	0	3	1	0
	Subj18	Non-Modulated	0	3	1	0
	Subj18	Non-Modulated	0	3	1	0
	Subj18	Non-Modulated	0	3	1	0
	Subj18	Non-Modulated	0	3	1	0
	Subj18	Non-Modulated	0	3	1	0
	Subj18	Non-Modulated	0	3	1	0
	Subj18	tFUS-GP	11.7851	3	3	4
	Subj18	tFUS-GP	0	3	3	4
	Subj18	tFUS-GP	0	3	3	4
	Subj18	tFUS-GP	11.7851	3	3	4
	Subj18	tFUS-GP	0	3	3	4
	Subj18	tFUS-GP	0	3	3	4
	Subj18	tFUS-GP	0	3	3	4
	Subj18	tFUS-GP	0	3	3	4
	Subj18	tFUS-GP	11.7851	3	3	4
	Subj18	tFUS-GP	0	3	3	4
	Subj18	tFUS-GP	0	3	3	4
	Subj18	tFUS-GC	0	3	2	4
	Subj18	tFUS-GC	0	3	2	4
	Subj18	tFUS-GC	0	3	2	4
	Subj18	tFUS-GC	0	3	2	4
	Subj18	tFUS-GC	0	3	2	4
	Subj18	tFUS-GC	0	3	2	4
	Subj18	tFUS-GC	11.7851	3	2	4
	Subj18	tFUS-GC	0	3	2	4
	Subj18	tFUS-GC	0	3	2	4
	Subj18	tFUS-GC	11.7851	3	2	4
	Subj18	tFUS-GC	0	3	2	4
	Subj18	tFUS-GC	0	3	2	4
	Subj19	Decoupled-Sham	58.9256	3	3	2
	Subj19	Decoupled-Sham	0	3	3	2
	Subj19	Decoupled-Sham	11.7851	3	3	2
	Subj19	Decoupled-Sham	11.7851	3	3	2
	Subj19	Decoupled-Sham	23.5702	3	3	2
	Subj19	Decoupled-Sham	35.3553	3	3	2
	Subj19	Decoupled-Sham	47.1405	3	3	2
	Subj19	Decoupled-Sham	48.5913	3	3	2
	Subj19	Decoupled-Sham	63.4648	3	3	2
	Subj19	Decoupled-Sham	26.3523	3	3	2
	Subj19	Decoupled-Sham	0	3	3	2
	Subj19	Decoupled-Sham	23.5702	3	3	2
	Subj19	Decoupled-Sham	16.6667	3	3	2
	Subj19	Decoupled-Sham	23.5702	3	3	2
	Subj19	Non-Modulated	47.1405	3	1	0
	Subj19	Non-Modulated	11.7851	3	1	0
	Subj19	Non-Modulated	0	3	1	0
	Subj19	Non-Modulated	48.5913	3	1	0
	Subj19	Non-Modulated	58.9256	3	1	0
	Subj19	Non-Modulated	58.9256	3	1	0
	Subj19	Non-Modulated	23.5702	3	1	0
	Subj19	Non-Modulated	23.5702	3	1	0
	Subj19	Non-Modulated	0	3	1	0
	Subj19	Non-Modulated	0	3	1	0
	Subj19	Non-Modulated	48.5913	3	1	0
	Subj19	Non-Modulated	35.3553	3	1	0
	Subj19	Non-Modulated	11.7851	3	1	0
	Subj19	Non-Modulated	11.7851	3	1	0
	Subj19	tFUS-GC	60.0925	3	2	2
	Subj19	tFUS-GC	23.5702	3	2	2
	Subj19	tFUS-GC	60.0925	3	2	2
	Subj19	tFUS-GC	23.5702	3	2	2
	Subj19	tFUS-GC	0	3	2	2
	Subj19	tFUS-GC	42.4918	3	2	2
	Subj19	tFUS-GC	23.5702	3	2	2
	Subj19	tFUS-GC	68.7184	3	2	2
	Subj19	tFUS-GC	0	3	2	2
	Subj19	tFUS-GC	26.3523	3	2	2
	Subj19	tFUS-GC	23.5702	3	2	2
	Subj19	tFUS-GC	11.7851	3	2	2
	Subj19	tFUS-GC	23.5702	3	2	2
	Subj19	tFUS-GC	52.7046	3	2	2
	Subj20	Decoupled-Sham	0	3	2	4
	Subj20	Decoupled-Sham	11.7851	3	2	4
	Subj20	Decoupled-Sham	0	3	2	4
	Subj20	Decoupled-Sham	16.6667	3	2	4
	Subj20	Decoupled-Sham	11.7851	3	2	4
	Subj20	Decoupled-Sham	0	3	2	4
	Subj20	Decoupled-Sham	0	3	2	4
	Subj20	Decoupled-Sham	0	3	2	4
	Subj20	Decoupled-Sham	11.7851	3	2	4
	Subj20	Decoupled-Sham	23.5702	3	2	4
	Subj20	Decoupled-Sham	0	3	2	4
	Subj20	Decoupled-Sham	11.7851	3	2	4
	Subj20	Decoupled-Sham	11.7851	3	2	4
	Subj20	Non-Modulated	0	3	1	0
	Subj20	Non-Modulated	23.5702	3	1	0
	Subj20	Non-Modulated	58.9256	3	1	0
	Subj20	Non-Modulated	0	3	1	0
	Subj20	Non-Modulated	26.3523	3	1	0
	Subj20	Non-Modulated	11.7851	3	1	0
	Subj20	Non-Modulated	11.7851	3	1	0
	Subj20	Non-Modulated	23.5702	3	1	0
	Subj20	Non-Modulated	11.7851	3	1	0
	Subj20	Non-Modulated	0	3	1	0
	Subj20	Non-Modulated	0	3	1	0
	Subj20	Non-Modulated	0	3	1	0
	Subj20	Non-Modulated	23.5702	3	1	0
	Subj20	Non-Modulated	23.5702	3	1	0
	Subj20	tFUS-GP	35.3553	3	3	4
	Subj20	tFUS-GP	11.7851	3	3	4
	Subj20	tFUS-GP	11.7851	3	3	4
	Subj20	tFUS-GP	0	3	3	4
	Subj20	tFUS-GP	35.3553	3	3	4
	Subj20	tFUS-GP	11.7851	3	3	4
	Subj20	tFUS-GP	23.5702	3	3	4
	Subj20	tFUS-GP	23.5702	3	3	4
	Subj20	tFUS-GP	47.1405	3	3	4
	Subj20	tFUS-GP	11.7851	3	3	4
	Subj20	tFUS-GP	35.3553	3	3	4
	Subj20	tFUS-GP	47.1405	3	3	4
	Subj20	tFUS-GP	35.3553	3	3	4
	Subj20	tFUS-GP	11.7851	3	3	4
	Subj20	tFUS-GC	0	3	4	4
	Subj20	tFUS-GC	0	3	4	4
	Subj20	tFUS-GC	0	3	4	4
	Subj20	tFUS-GC	0	3	4	4
	Subj20	tFUS-GC	0	3	4	4
	Subj20	tFUS-GC	11.7851	3	4	4
	Subj20	tFUS-GC	0	3	4	4
	Subj20	tFUS-GC	0	3	4	4
	Subj20	tFUS-GC	0	3	4	4
	Subj20	tFUS-GC	0	3	4	4
	Subj20	tFUS-GC	11.7851	3	4	4
	Subj21	Decoupled-Sham	47.1405	3	4	4
	Subj21	Decoupled-Sham	0	3	4	4
	Subj21	Decoupled-Sham	0	3	4	4
	Subj21	Decoupled-Sham	11.7851	3	4	4
	Subj21	Decoupled-Sham	0	3	4	4
	Subj21	Decoupled-Sham	0	3	4	4
	Subj21	Decoupled-Sham	35.3553	3	4	4
	Subj21	Decoupled-Sham	0	3	4	4
	Subj21	Decoupled-Sham	35.3553	3	4	4
	Subj21	Decoupled-Sham	0	3	4	4
	Subj21	Decoupled-Sham	0	3	4	4
	Subj21	Decoupled-Sham	47.1405	3	4	4
	Subj21	Decoupled-Sham	23.5702	3	4	4
	Subj21	Decoupled-Sham	23.5702	3	4	4
	Subj21	Non-Modulated	11.7851	3	1	0
	Subj21	Non-Modulated	0	3	1	0
	Subj21	Non-Modulated	0	3	1	0
	Subj21	Non-Modulated	11.7851	3	1	0
	Subj21	Non-Modulated	35.3553	3	1	0
	Subj21	Non-Modulated	11.7851	3	1	0
	Subj21	Non-Modulated	48.5913	3	1	0
	Subj21	Non-Modulated	37.2678	3	1	0
	Subj21	Non-Modulated	16.6667	3	1	0
	Subj21	Non-Modulated	11.7851	3	1	0
	Subj21	Non-Modulated	58.9256	3	1	0
	Subj21	Non-Modulated	48.5913	3	1	0
	Subj21	Non-Modulated	0	3	1	0
	Subj21	Non-Modulated	23.5702	3	1	0
	Subj21	tFUS-GP	0	3	3	4
	Subj21	tFUS-GP	16.6667	3	3	4
	Subj21	tFUS-GP	0	3	3	4
	Subj21	tFUS-GP	47.1405	3	3	4
	Subj21	tFUS-GP	11.7851	3	3	4
	Subj21	tFUS-GP	23.5702	3	3	4
	Subj21	tFUS-GP	16.6667	3	3	4
	Subj21	tFUS-GP	16.6667	3	3	4
	Subj21	tFUS-GP	26.3523	3	3	4
	Subj21	tFUS-GP	47.1405	3	3	4
	Subj21	tFUS-GP	42.4918	3	3	4
	Subj21	tFUS-GP	23.5702	3	3	4
	Subj21	tFUS-GP	42.4918	3	3	4
	Subj21	tFUS-GP	26.3523	3	3	4
	Subj21	tFUS-GC	0	3	2	4
	Subj21	tFUS-GC	35.3553	3	2	4
	Subj21	tFUS-GC	0	3	2	4
	Subj21	tFUS-GC	16.6667	3	2	4
	Subj21	tFUS-GC	37.2678	3	2	4
	Subj21	tFUS-GC	0	3	2	4
	Subj21	tFUS-GC	0	3	2	4
	Subj21	tFUS-GC	47.1405	3	2	4
	Subj21	tFUS-GC	0	3	2	4
	Subj21	tFUS-GC	47.1405	3	2	4
	Subj21	tFUS-GC	0	3	2	4
	Subj21	tFUS-GC	23.5702	3	2	4
	Subj21	tFUS-GC	11.7851	3	2	4
	Subj21	tFUS-GC	23.5702	3	2	4
	Subj22	Decoupled-Sham	0	3	3	4
	Subj22	Decoupled-Sham	0	3	3	4
	Subj22	Decoupled-Sham	0	3	3	4
	Subj22	Decoupled-Sham	0	3	3	4
	Subj22	Decoupled-Sham	0	3	3	4
	Subj22	Decoupled-Sham	0	3	3	4
	Subj22	Decoupled-Sham	0	3	3	4
	Subj22	Decoupled-Sham	0	3	3	4
	Subj22	Decoupled-Sham	0	3	3	4
	Subj22	Decoupled-Sham	0	3	3	4
	Subj22	Decoupled-Sham	0	3	3	4
	Subj22	Non-Modulated	0	3	1	0
	Subj22	Non-Modulated	0	3	1	0
	Subj22	Non-Modulated	0	3	1	0
	Subj22	Non-Modulated	0	3	1	0
	Subj22	Non-Modulated	0	3	1	0
	Subj22	Non-Modulated	0	3	1	0
	Subj22	Non-Modulated	0	3	1	0
	Subj22	Non-Modulated	0	3	1	0
	Subj22	Non-Modulated	0	3	1	0
	Subj22	Non-Modulated	0	3	1	0
	Subj22	Non-Modulated	0	3	1	0
	Subj22	Non-Modulated	0	3	1	0
	Subj22	tFUS-GP	35.3553	3	4	4
	Subj22	tFUS-GP	11.7851	3	4	4
	Subj22	tFUS-GP	0	3	4	4
	Subj22	tFUS-GP	26.3523	3	4	4
	Subj22	tFUS-GP	11.7851	3	4	4
	Subj22	tFUS-GP	23.5702	3	4	4
	Subj22	tFUS-GP	11.7851	3	4	4
	Subj22	tFUS-GP	0	3	4	4
	Subj22	tFUS-GP	23.5702	3	4	4
	Subj22	tFUS-GP	0	3	4	4
	Subj22	tFUS-GP	58.9256	3	4	4
	Subj22	tFUS-GP	0	3	4	4
	Subj22	tFUS-GP	0	3	4	4
	Subj22	tFUS-GP	23.5702	3	4	4
	Subj22	tFUS-GC	0	3	2	4
	Subj22	tFUS-GC	0	3	2	4
	Subj22	tFUS-GC	11.7851	3	2	4
	Subj22	tFUS-GC	11.7851	3	2	4
	Subj22	tFUS-GC	0	3	2	4
	Subj22	tFUS-GC	0	3	2	4
	Subj22	tFUS-GC	11.7851	3	2	4
	Subj22	tFUS-GC	0	3	2	4
	Subj22	tFUS-GC	0	3	2	4
	Subj22	tFUS-GC	0	3	2	4
	Subj22	tFUS-GC	0	3	2	4
	Subj22	tFUS-GC	11.7851	3	2	4
	Subj22	tFUS-GC	0	3	2	4
	Subj22	tFUS-GC	11.7851	3	2	4
	Subj23	Decoupled-Sham	0	3	4	4
	Subj23	Decoupled-Sham	11.7851	3	4	4
	Subj23	Decoupled-Sham	0	3	4	4
	Subj23	Decoupled-Sham	0	3	4	4
	Subj23	Decoupled-Sham	0	3	4	4
	Subj23	Decoupled-Sham	11.7851	3	4	4
	Subj23	Decoupled-Sham	0	3	4	4
	Subj23	Decoupled-Sham	23.5702	3	4	4
	Subj23	Decoupled-Sham	0	3	4	4
	Subj23	Decoupled-Sham	0	3	4	4
	Subj23	Decoupled-Sham	0	3	4	4
	Subj23	Non-Modulated	0	3	1	0
	Subj23	Non-Modulated	0	3	1	0
	Subj23	Non-Modulated	0	3	1	0
	Subj23	Non-Modulated	0	3	1	0
	Subj23	Non-Modulated	0	3	1	0
	Subj23	Non-Modulated	0	3	1	0
	Subj23	Non-Modulated	0	3	1	0
	Subj23	Non-Modulated	0	3	1	0
	Subj23	Non-Modulated	0	3	1	0
	Subj23	Non-Modulated	0	3	1	0
	Subj23	Non-Modulated	0	3	1	0
	Subj23	tFUS-GP	0	3	3	4
	Subj23	tFUS-GP	0	3	3	4
	Subj23	tFUS-GP	0	3	3	4
	Subj23	tFUS-GP	0	3	3	4
	Subj23	tFUS-GP	0	3	3	4
	Subj23	tFUS-GP	0	3	3	4
	Subj23	tFUS-GP	0	3	3	4
	Subj23	tFUS-GP	0	3	3	4
	Subj23	tFUS-GP	0	3	3	4
	Subj23	tFUS-GP	0	3	3	4
	Subj23	tFUS-GP	0	3	3	4
	Subj23	tFUS-GC	0	3	2	4
	Subj23	tFUS-GC	0	3	2	4
	Subj23	tFUS-GC	0	3	2	4
	Subj23	tFUS-GC	0	3	2	4
	Subj23	tFUS-GC	11.7851	3	2	4
	Subj23	tFUS-GC	11.7851	3	2	4
	Subj23	tFUS-GC	0	3	2	4
	Subj23	tFUS-GC	11.7851	3	2	4
	Subj23	tFUS-GC	23.5702	3	2	4
	Subj23	tFUS-GC	0	3	2	4
	Subj23	tFUS-GC	0	3	2	4
	Subj23	tFUS-GC	0	3	2	4
	Subj23	tFUS-GC	0	3	2	4
	Subj23	tFUS-GC	11.7851	3	2	4
	Subj24	Decoupled-Sham	23.5702	3	4	4
	Subj24	Decoupled-Sham	0	3	4	4
	Subj24	Decoupled-Sham	0	3	4	4
	Subj24	Decoupled-Sham	23.5702	3	4	4
	Subj24	Decoupled-Sham	47.1405	3	4	4
	Subj24	Decoupled-Sham	11.7851	3	4	4
	Subj24	Decoupled-Sham	23.5702	3	4	4
	Subj24	Decoupled-Sham	0	3	4	4
	Subj24	Decoupled-Sham	35.3553	3	4	4
	Subj24	Decoupled-Sham	35.3553	3	4	4
	Subj24	Decoupled-Sham	11.7851	3	4	4
	Subj24	Decoupled-Sham	47.1405	3	4	4
	Subj24	Decoupled-Sham	23.5702	3	4	4
	Subj24	Decoupled-Sham	37.2678	3	4	4
	Subj24	Non-Modulated	0	3	1	0
	Subj24	Non-Modulated	35.3553	3	1	0
	Subj24	Non-Modulated	11.7851	3	1	0
	Subj24	Non-Modulated	0	3	1	0
	Subj24	Non-Modulated	0	3	1	0
	Subj24	Non-Modulated	0	3	1	0
	Subj24	Non-Modulated	0	3	1	0
	Subj24	Non-Modulated	11.7851	3	1	0
	Subj24	Non-Modulated	35.3553	3	1	0
	Subj24	Non-Modulated	0	3	1	0
	Subj24	Non-Modulated	0	3	1	0
	Subj24	Non-Modulated	0	3	1	0
	Subj24	Non-Modulated	23.5702	3	1	0
	Subj24	tFUS-GP	37.2678	3	3	4
	Subj24	tFUS-GP	0	3	3	4
	Subj24	tFUS-GP	0	3	3	4
	Subj24	tFUS-GP	0	3	3	4
	Subj24	tFUS-GP	0	3	3	4
	Subj24	tFUS-GP	23.5702	3	3	4
	Subj24	tFUS-GP	0	3	3	4
	Subj24	tFUS-GP	23.5702	3	3	4
	Subj24	tFUS-GP	0	3	3	4
	Subj24	tFUS-GP	0	3	3	4
	Subj24	tFUS-GP	47.1405	3	3	4
	Subj24	tFUS-GP	47.1405	3	3	4
	Subj24	tFUS-GP	23.5702	3	3	4
	Subj24	tFUS-GP	0	3	3	4
	Subj24	tFUS-GC	0	3	2	4
	Subj24	tFUS-GC	58.9256	3	2	4
	Subj24	tFUS-GC	11.7851	3	2	4
	Subj24	tFUS-GC	11.7851	3	2	4
	Subj24	tFUS-GC	0	3	2	4
	Subj24	tFUS-GC	0	3	2	4
	Subj24	tFUS-GC	35.3553	3	2	4
	Subj24	tFUS-GC	37.2678	3	2	4
	Subj24	tFUS-GC	23.5702	3	2	4
	Subj24	tFUS-GC	58.9256	3	2	4
	Subj24	tFUS-GC	11.7851	3	2	4
	Subj24	tFUS-GC	47.1405	3	2	4
	Subj24	tFUS-GC	0	3	2	4
	Subj24	tFUS-GC	0	3	2	4
	Subj25	Decoupled-Sham	0	3	4	4
	Subj25	Decoupled-Sham	0	3	4	4
	Subj25	Decoupled-Sham	0	3	4	4
	Subj25	Decoupled-Sham	0	3	4	4
	Subj25	Decoupled-Sham	0	3	4	4
	Subj25	Decoupled-Sham	11.7851	3	4	4
	Subj25	Decoupled-Sham	11.7851	3	4	4
	Subj25	Decoupled-Sham	23.5702	3	4	4
	Subj25	Decoupled-Sham	26.3523	3	4	4
	Subj25	Decoupled-Sham	11.7851	3	4	4
	Subj25	Decoupled-Sham	35.3553	3	4	4
	Subj25	Decoupled-Sham	11.7851	3	4	4
	Subj25	Decoupled-Sham	11.7851	3	4	4
	Subj25	Decoupled-Sham	23.5702	3	4	4
	Subj25	Non-Modulated	0	3	1	0
	Subj25	Non-Modulated	23.5702	3	1	0
	Subj25	Non-Modulated	11.7851	3	1	0
	Subj25	Non-Modulated	0	3	1	0
	Subj25	Non-Modulated	0	3	1	0
	Subj25	Non-Modulated	0	3	1	0
	Subj25	Non-Modulated	0	3	1	0
	Subj25	Non-Modulated	0	3	1	0
	Subj25	Non-Modulated	0	3	1	0
	Subj25	Non-Modulated	0	3	1	0
	Subj25	Non-Modulated	0	3	1	0
	Subj25	tFUS-GP	0	3	2	4
	Subj25	tFUS-GP	47.1405	3	2	4
	Subj25	tFUS-GP	48.5913	3	2	4
	Subj25	tFUS-GP	23.5702	3	2	4
	Subj25	tFUS-GP	0	3	2	4
	Subj25	tFUS-GP	0	3	2	4
	Subj25	tFUS-GP	11.7851	3	2	4
	Subj25	tFUS-GP	23.5702	3	2	4
	Subj25	tFUS-GP	11.7851	3	2	4
	Subj25	tFUS-GP	42.4918	3	2	4
	Subj25	tFUS-GP	26.3523	3	2	4
	Subj25	tFUS-GP	47.1405	3	2	4
	Subj25	tFUS-GP	0	3	2	4
	Subj25	tFUS-GP	23.5702	3	2	4
	Subj25	tFUS-GC	23.5702	3	3	4
	Subj25	tFUS-GC	0	3	3	4
	Subj25	tFUS-GC	0	3	3	4
	Subj25	tFUS-GC	0	3	3	4
	Subj25	tFUS-GC	0	3	3	4
	Subj25	tFUS-GC	37.2678	3	3	4
	Subj25	tFUS-GC	26.3523	3	3	4
	Subj25	tFUS-GC	35.3553	3	3	4
	Subj25	tFUS-GC	68.7184	3	3	4
	Subj25	tFUS-GC	75.4615	3	3	4
	Subj25	tFUS-GC	0	3	3	4
	Subj25	tFUS-GC	0	3	3	4
	Subj25	tFUS-GC	11.7851	3	3	4
	Subj25	tFUS-GC	11.7851	3	3	4

## Sheet: Figure 3 V5-Theta
Figure 3 V5-theta	subject	condition	power
	Subj01	tFUS-GC	5.93465
	Subj01	tFUS-GC	3.22301
	Subj01	tFUS-GC	0.632346
	Subj01	tFUS-GC	0.936845
	Subj01	tFUS-GC	2.50619
	Subj01	tFUS-GC	0.415601
	Subj01	tFUS-GC	6.88484
	Subj01	tFUS-GC	2.7531
	Subj01	tFUS-GC	0.407241		Exact p-values
	Subj01	tFUS-GC	6.26624		Non-Modulated - Decoupled-Sham	tFUS-GC - Decoupled-Sham	tFUS-GP - Decoupled-Sham	tFUS-GC - Non-Modulated	tFUS-GP - Non-Modulated	tFUS-GP - tFUS-GC
	Subj01	tFUS-GC	2.01131		0.000103504	0	1.33227e-15	1.9984e-15	1.51023e-07	0.0495244
	Subj01	tFUS-GC	1.55941
	Subj01	tFUS-GC	3.6978
	Subj01	tFUS-GC	5.12424
	Subj01	tFUS-GC	16.3704
	Subj01	tFUS-GC	9.41208
	Subj01	tFUS-GC	5.66204
	Subj01	tFUS-GC	2.90522
	Subj01	tFUS-GC	3.16735
	Subj01	tFUS-GC	2.02806
	Subj01	tFUS-GC	8.80903
	Subj01	tFUS-GC	3.37019
	Subj01	tFUS-GC	13.3339
	Subj01	tFUS-GC	5.32776
	Subj01	tFUS-GC	1.29025
	Subj01	tFUS-GC	0.497471
	Subj01	tFUS-GC	4.83605
	Subj01	tFUS-GC	21.9488
	Subj01	tFUS-GC	2.50561
	Subj01	tFUS-GC	4.45163
	Subj01	tFUS-GC	0.738245
	Subj01	tFUS-GC	2.0496
	Subj01	tFUS-GC	4.30061
	Subj01	tFUS-GC	3.74937
	Subj01	tFUS-GC	1.43251
	Subj01	tFUS-GC	1.14465
	Subj01	tFUS-GC	3.46961
	Subj01	tFUS-GC	14.93
	Subj01	tFUS-GC	3.98295
	Subj01	tFUS-GC	2.79751
	Subj01	tFUS-GC	0.854877
	Subj01	tFUS-GC	5.0444
	Subj01	tFUS-GC	3.28997
	Subj01	tFUS-GC	2.52906
	Subj01	tFUS-GC	3.24764
	Subj01	tFUS-GC	3.58578
	Subj01	tFUS-GC	24.9923
	Subj01	tFUS-GC	6.09858
	Subj01	tFUS-GC	1.54321
	Subj01	tFUS-GC	8.69176
	Subj01	tFUS-GC	2.84544
	Subj01	tFUS-GC	4.5306
	Subj01	tFUS-GC	5.24849
	Subj01	tFUS-GC	0.875068
	Subj01	tFUS-GC	1.62834
	Subj01	tFUS-GC	10.1834
	Subj01	tFUS-GC	0.310459
	Subj01	tFUS-GC	1.8469
	Subj01	tFUS-GC	4.74155
	Subj01	tFUS-GC	14.3135
	Subj01	tFUS-GC	4.87293
	Subj01	tFUS-GC	5.81827
	Subj01	tFUS-GC	2.14794
	Subj01	tFUS-GC	5.37985
	Subj01	tFUS-GC	4.10327
	Subj01	tFUS-GC	1.76124
	Subj01	tFUS-GC	2.66908
	Subj01	tFUS-GC	17.542
	Subj01	tFUS-GC	3.25592
	Subj01	tFUS-GC	3.39191
	Subj01	tFUS-GC	2.24355
	Subj01	tFUS-GC	4.45005
	Subj01	tFUS-GC	3.79849
	Subj01	tFUS-GC	2.88123
	Subj01	tFUS-GC	12.5714
	Subj01	tFUS-GC	10.352
	Subj01	tFUS-GC	0.904373
	Subj01	tFUS-GC	12.4785
	Subj01	tFUS-GC	2.5932
	Subj01	tFUS-GC	6.16773
	Subj01	tFUS-GC	4.02972
	Subj01	tFUS-GC	2.70161
	Subj01	tFUS-GC	5.35001
	Subj01	tFUS-GC	6.65244
	Subj01	tFUS-GC	3.88222
	Subj01	tFUS-GC	8.50772
	Subj01	tFUS-GC	8.10461
	Subj01	tFUS-GC	9.40344
	Subj01	tFUS-GC	0.886551
	Subj01	tFUS-GC	2.67082
	Subj01	tFUS-GC	2.64023
	Subj01	tFUS-GC	0.807848
	Subj01	tFUS-GC	6.73747
	Subj01	tFUS-GC	2.52433
	Subj01	tFUS-GC	7.73399
	Subj01	tFUS-GC	6.67202
	Subj01	tFUS-GC	7.59963
	Subj01	tFUS-GC	5.43853
	Subj01	tFUS-GC	12.5082
	Subj01	tFUS-GC	1.72823
	Subj01	tFUS-GC	18.5883
	Subj01	tFUS-GC	5.63022
	Subj01	tFUS-GC	1.05951
	Subj01	tFUS-GC	1.49098
	Subj01	tFUS-GC	3.17228
	Subj01	tFUS-GC	2.62641
	Subj01	tFUS-GC	2.96153
	Subj01	tFUS-GC	2.969
	Subj01	tFUS-GC	0.697727
	Subj01	tFUS-GC	6.51269
	Subj01	tFUS-GC	11.4065
	Subj01	tFUS-GC	2.06498
	Subj01	tFUS-GC	3.40559
	Subj01	tFUS-GC	1.76188
	Subj01	tFUS-GC	8.55861
	Subj01	tFUS-GC	7.27142
	Subj01	tFUS-GC	7.66208
	Subj01	tFUS-GC	3.34839
	Subj01	tFUS-GC	8.16739
	Subj01	Non-Modulated	8.16172
	Subj01	Non-Modulated	3.0649
	Subj01	Non-Modulated	2.2101
	Subj01	Non-Modulated	1.46276
	Subj01	Non-Modulated	1.67041
	Subj01	Non-Modulated	2.42118
	Subj01	Non-Modulated	2.52942
	Subj01	Non-Modulated	0.893055
	Subj01	Non-Modulated	1.7574
	Subj01	Non-Modulated	5.89689
	Subj01	Non-Modulated	1.99258
	Subj01	Non-Modulated	4.76716
	Subj01	Non-Modulated	4.89138
	Subj01	Non-Modulated	12.7489
	Subj01	Non-Modulated	1.08107
	Subj01	Non-Modulated	1.81944
	Subj01	Non-Modulated	12.9903
	Subj01	Non-Modulated	2.9527
	Subj01	Non-Modulated	5.65952
	Subj01	Non-Modulated	3.01317
	Subj01	Non-Modulated	1.50903
	Subj01	Non-Modulated	11.3422
	Subj01	Non-Modulated	6.00483
	Subj01	Non-Modulated	2.49786
	Subj01	Non-Modulated	16.5052
	Subj01	Non-Modulated	10.5643
	Subj01	Non-Modulated	5.93795
	Subj01	Non-Modulated	8.23506
	Subj01	Non-Modulated	0.939403
	Subj01	Non-Modulated	3.93536
	Subj01	Non-Modulated	2.46832
	Subj01	Non-Modulated	1.44425
	Subj01	Non-Modulated	3.25288
	Subj01	Non-Modulated	5.68164
	Subj01	Non-Modulated	5.13175
	Subj01	Non-Modulated	0.88403
	Subj01	Non-Modulated	3.06795
	Subj01	Non-Modulated	6.88367
	Subj01	Non-Modulated	13.236
	Subj01	Non-Modulated	2.48634
	Subj01	Non-Modulated	1.66298
	Subj01	Non-Modulated	9.86304
	Subj01	Non-Modulated	0.882575
	Subj01	Non-Modulated	12.0784
	Subj01	Non-Modulated	8.99414
	Subj01	Non-Modulated	3.73021
	Subj01	Non-Modulated	5.28967
	Subj01	Non-Modulated	18.9323
	Subj01	Non-Modulated	3.01804
	Subj01	Non-Modulated	3.39713
	Subj01	Non-Modulated	13.059
	Subj01	Non-Modulated	2.51147
	Subj01	Non-Modulated	1.74219
	Subj01	Non-Modulated	3.79164
	Subj01	Non-Modulated	20.0477
	Subj01	Non-Modulated	1.37391
	Subj01	Non-Modulated	11.9892
	Subj01	Non-Modulated	2.92786
	Subj01	Non-Modulated	2.24312
	Subj01	Non-Modulated	0.805875
	Subj01	Non-Modulated	1.18208
	Subj01	Non-Modulated	4.50568
	Subj01	Non-Modulated	0.93047
	Subj01	Non-Modulated	11.4681
	Subj01	Non-Modulated	1.5481
	Subj01	Non-Modulated	14.1026
	Subj01	Non-Modulated	1.38799
	Subj01	Non-Modulated	1.50294
	Subj01	Non-Modulated	1.47596
	Subj01	Non-Modulated	5.53723
	Subj01	Non-Modulated	3.184
	Subj01	Non-Modulated	3.33248
	Subj01	Non-Modulated	2.90067
	Subj01	Non-Modulated	5.79084
	Subj01	Non-Modulated	0.641119
	Subj01	Non-Modulated	4.90256
	Subj01	Non-Modulated	7.71144
	Subj01	Non-Modulated	6.74372
	Subj01	Non-Modulated	9.58612
	Subj01	Non-Modulated	8.2124
	Subj01	Non-Modulated	11.2592
	Subj01	Non-Modulated	2.70046
	Subj01	Non-Modulated	1.25508
	Subj01	Non-Modulated	4.88338
	Subj01	Non-Modulated	2.15796
	Subj01	Non-Modulated	1.65876
	Subj01	Non-Modulated	15.7896
	Subj01	Non-Modulated	9.75647
	Subj01	Non-Modulated	5.99499
	Subj01	Non-Modulated	2.9172
	Subj01	Non-Modulated	19.9894
	Subj01	Non-Modulated	2.51804
	Subj01	Non-Modulated	1.73794
	Subj01	Non-Modulated	2.51579
	Subj01	Non-Modulated	6.90926
	Subj01	Non-Modulated	8.90277
	Subj01	Non-Modulated	1.25304
	Subj01	Non-Modulated	8.89836
	Subj01	Non-Modulated	11.153
	Subj01	Non-Modulated	9.54842
	Subj01	Non-Modulated	9.68465
	Subj01	Non-Modulated	16.6476
	Subj01	Non-Modulated	4.03103
	Subj01	Non-Modulated	1.41066
	Subj01	Non-Modulated	3.09477
	Subj01	Non-Modulated	0.444267
	Subj01	Non-Modulated	2.72805
	Subj01	Non-Modulated	1.95241
	Subj01	Non-Modulated	2.42366
	Subj01	Non-Modulated	4.62291
	Subj02	tFUS-GC	2.72437
	Subj02	tFUS-GC	13.6586
	Subj02	tFUS-GC	5.92744
	Subj02	tFUS-GC	6.14319
	Subj02	tFUS-GC	1.00065
	Subj02	tFUS-GC	8.73608
	Subj02	tFUS-GC	8.80136
	Subj02	tFUS-GC	5.02029
	Subj02	tFUS-GC	4.04675
	Subj02	tFUS-GC	7.84793
	Subj02	tFUS-GC	12.7038
	Subj02	tFUS-GC	21.4656
	Subj02	tFUS-GC	15.1439
	Subj02	tFUS-GC	1.45521
	Subj02	tFUS-GC	20.2804
	Subj02	tFUS-GC	9.65278
	Subj02	tFUS-GC	1.84271
	Subj02	tFUS-GC	3.56447
	Subj02	tFUS-GC	5.1523
	Subj02	tFUS-GC	5.56418
	Subj02	tFUS-GC	14.6114
	Subj02	tFUS-GC	6.98977
	Subj02	tFUS-GC	1.14364
	Subj02	tFUS-GC	13.0523
	Subj02	tFUS-GC	7.973
	Subj02	tFUS-GC	7.92799
	Subj02	tFUS-GC	4.65853
	Subj02	tFUS-GC	5.90905
	Subj02	tFUS-GC	19.1519
	Subj02	tFUS-GC	7.34049
	Subj02	tFUS-GC	1.85086
	Subj02	tFUS-GC	7.04164
	Subj02	tFUS-GC	3.08419
	Subj02	tFUS-GC	13.5542
	Subj02	tFUS-GC	4.37758
	Subj02	tFUS-GC	4.23787
	Subj02	tFUS-GC	9.49378
	Subj02	tFUS-GC	6.66493
	Subj02	tFUS-GC	3.4188
	Subj02	tFUS-GC	5.0198
	Subj02	tFUS-GC	9.41202
	Subj02	tFUS-GC	8.62686
	Subj02	tFUS-GC	8.91766
	Subj02	tFUS-GC	3.80524
	Subj02	Decoupled-Sham	3.8241
	Subj02	Decoupled-Sham	6.40312
	Subj02	Decoupled-Sham	7.83156
	Subj02	Decoupled-Sham	1.03371
	Subj02	Decoupled-Sham	13.3132
	Subj02	Decoupled-Sham	5.036
	Subj02	Decoupled-Sham	1.73629
	Subj02	Decoupled-Sham	2.16783
	Subj02	Decoupled-Sham	11.1516
	Subj02	Decoupled-Sham	2.70758
	Subj02	Decoupled-Sham	3.84047
	Subj02	Decoupled-Sham	2.64812
	Subj02	Decoupled-Sham	0.926017
	Subj02	Decoupled-Sham	9.56775
	Subj02	Decoupled-Sham	6.98925
	Subj02	Decoupled-Sham	1.73407
	Subj02	Decoupled-Sham	6.45279
	Subj02	Decoupled-Sham	5.29498
	Subj02	Decoupled-Sham	7.92969
	Subj02	Decoupled-Sham	0.51778
	Subj02	Decoupled-Sham	3.50859
	Subj02	Decoupled-Sham	5.85673
	Subj02	Decoupled-Sham	5.07447
	Subj02	Decoupled-Sham	1.70996
	Subj02	Decoupled-Sham	4.84544
	Subj02	Decoupled-Sham	3.64946
	Subj02	Decoupled-Sham	4.09733
	Subj02	Decoupled-Sham	2.6579
	Subj02	Decoupled-Sham	17.3219
	Subj02	Decoupled-Sham	1.96512
	Subj02	Decoupled-Sham	8.2602
	Subj02	Decoupled-Sham	1.61327
	Subj02	Decoupled-Sham	3.14136
	Subj02	Decoupled-Sham	2.92957
	Subj02	Decoupled-Sham	2.0472
	Subj02	Decoupled-Sham	3.53005
	Subj02	Decoupled-Sham	4.25664
	Subj02	Decoupled-Sham	2.58956
	Subj02	Decoupled-Sham	6.31538
	Subj02	Decoupled-Sham	4.57432
	Subj02	Non-Modulated	3.31413
	Subj02	Non-Modulated	12.8842
	Subj02	Non-Modulated	5.88345
	Subj02	Non-Modulated	5.4647
	Subj02	Non-Modulated	5.65677
	Subj02	Non-Modulated	6.05891
	Subj02	Non-Modulated	2.51027
	Subj02	Non-Modulated	3.87511
	Subj02	Non-Modulated	8.86481
	Subj02	Non-Modulated	6.31886
	Subj02	Non-Modulated	5.95651
	Subj02	Non-Modulated	4.65771
	Subj02	Non-Modulated	16.3527
	Subj02	Non-Modulated	5.54944
	Subj02	Non-Modulated	7.16719
	Subj02	Non-Modulated	5.2571
	Subj02	Non-Modulated	3.42537
	Subj02	Non-Modulated	3.82815
	Subj02	Non-Modulated	1.55315
	Subj02	Non-Modulated	6.73695
	Subj02	Non-Modulated	19.4662
	Subj02	Non-Modulated	6.62852
	Subj02	Non-Modulated	1.99587
	Subj02	Non-Modulated	3.88936
	Subj02	Non-Modulated	3.08844
	Subj02	Non-Modulated	3.29976
	Subj02	Non-Modulated	3.31097
	Subj02	Non-Modulated	5.19411
	Subj02	Non-Modulated	6.58766
	Subj02	Non-Modulated	5.82464
	Subj02	Non-Modulated	5.30747
	Subj02	Non-Modulated	4.95899
	Subj02	Non-Modulated	1.77476
	Subj02	Non-Modulated	12.6778
	Subj02	Non-Modulated	4.3123
	Subj02	Non-Modulated	9.87149
	Subj02	Non-Modulated	4.08173
	Subj02	Non-Modulated	6.82947
	Subj02	Non-Modulated	4.22306
	Subj02	Non-Modulated	1.04064
	Subj02	Non-Modulated	2.39164
	Subj02	Non-Modulated	9.25537
	Subj02	Non-Modulated	14.3393
	Subj02	Non-Modulated	13.3644
	Subj03	Non-Modulated	2.4627
	Subj03	Non-Modulated	5.29814
	Subj03	Non-Modulated	1.65815
	Subj03	Non-Modulated	14.9615
	Subj03	Non-Modulated	2.65297
	Subj03	Non-Modulated	4.09886
	Subj03	Non-Modulated	3.46688
	Subj03	Non-Modulated	2.41706
	Subj03	Non-Modulated	3.62912
	Subj03	Non-Modulated	5.17712
	Subj03	Non-Modulated	6.17667
	Subj03	Non-Modulated	7.80868
	Subj03	Non-Modulated	2.74189
	Subj03	Non-Modulated	1.28184
	Subj03	Non-Modulated	3.14811
	Subj03	Non-Modulated	3.13454
	Subj03	Non-Modulated	2.99159
	Subj03	Non-Modulated	1.83801
	Subj03	Non-Modulated	1.09901
	Subj03	Non-Modulated	0.985556
	Subj03	Non-Modulated	0.760308
	Subj03	Non-Modulated	0.836888
	Subj03	Non-Modulated	2.87047
	Subj03	Non-Modulated	1.33203
	Subj03	Non-Modulated	3.97237
	Subj03	Non-Modulated	1.9108
	Subj03	Non-Modulated	1.06009
	Subj03	Non-Modulated	1.4556
	Subj03	Non-Modulated	2.30681
	Subj03	Non-Modulated	5.19946
	Subj03	Non-Modulated	2.7946
	Subj03	Non-Modulated	3.62132
	Subj03	Non-Modulated	3.48053
	Subj03	Non-Modulated	4.54989
	Subj03	Non-Modulated	5.7862
	Subj03	Non-Modulated	1.15267
	Subj03	Non-Modulated	14.4227
	Subj03	Non-Modulated	3.72056
	Subj03	Non-Modulated	2.54075
	Subj03	Non-Modulated	2.62999
	Subj03	Non-Modulated	3.76583
	Subj03	Non-Modulated	15.4975
	Subj03	Non-Modulated	16.7532
	Subj03	Non-Modulated	5.83915
	Subj03	Non-Modulated	2.55908
	Subj03	Non-Modulated	3.52684
	Subj03	Non-Modulated	0.563595
	Subj03	Non-Modulated	1.43334
	Subj03	Decoupled-Sham	3.86282
	Subj03	Decoupled-Sham	2.55503
	Subj03	Decoupled-Sham	8.5192
	Subj03	Decoupled-Sham	0.916902
	Subj03	Decoupled-Sham	3.551
	Subj03	Decoupled-Sham	1.47212
	Subj03	Decoupled-Sham	1.66063
	Subj03	Decoupled-Sham	3.4332
	Subj03	Decoupled-Sham	5.7537
	Subj03	Decoupled-Sham	1.23965
	Subj03	Decoupled-Sham	3.57991
	Subj03	Decoupled-Sham	1.38497
	Subj03	Decoupled-Sham	7.99455
	Subj03	Decoupled-Sham	0.482786
	Subj03	Decoupled-Sham	8.91453
	Subj03	Decoupled-Sham	2.04474
	Subj03	Decoupled-Sham	3.61943
	Subj03	Decoupled-Sham	6.54452
	Subj03	Decoupled-Sham	2.98871
	Subj03	Decoupled-Sham	6.02073
	Subj03	Decoupled-Sham	8.25461
	Subj03	Decoupled-Sham	7.40876
	Subj03	Decoupled-Sham	3.49726
	Subj03	Decoupled-Sham	2.50847
	Subj03	Decoupled-Sham	15.4418
	Subj03	Decoupled-Sham	7.72496
	Subj03	Decoupled-Sham	2.05911
	Subj03	Decoupled-Sham	6.10669
	Subj03	Decoupled-Sham	1.87357
	Subj03	Decoupled-Sham	15.9563
	Subj03	Decoupled-Sham	10.1378
	Subj03	Decoupled-Sham	9.37344
	Subj03	Decoupled-Sham	5.61283
	Subj03	Decoupled-Sham	1.75141
	Subj03	Decoupled-Sham	4.61695
	Subj03	Decoupled-Sham	2.43376
	Subj03	Decoupled-Sham	1.27765
	Subj03	Decoupled-Sham	4.17351
	Subj03	Decoupled-Sham	2.70258
	Subj03	Decoupled-Sham	5.92485
	Subj03	Decoupled-Sham	2.60575
	Subj03	Decoupled-Sham	3.26145
	Subj03	Decoupled-Sham	5.68788
	Subj03	Decoupled-Sham	4.01181
	Subj03	Decoupled-Sham	4.56878
	Subj03	Decoupled-Sham	5.89823
	Subj03	Decoupled-Sham	9.58517
	Subj03	tFUS-GP	7.90548
	Subj03	tFUS-GP	5.14744
	Subj03	tFUS-GP	4.66959
	Subj03	tFUS-GP	2.37703
	Subj03	tFUS-GP	1.55256
	Subj03	tFUS-GP	4.01392
	Subj03	tFUS-GP	2.38853
	Subj03	tFUS-GP	5.29811
	Subj03	tFUS-GP	4.95975
	Subj03	tFUS-GP	9.61789
	Subj03	tFUS-GP	6.2017
	Subj03	tFUS-GP	11.6853
	Subj03	tFUS-GP	3.53704
	Subj03	tFUS-GP	7.76462
	Subj03	tFUS-GP	19.3893
	Subj03	tFUS-GP	4.15653
	Subj03	tFUS-GP	17.9475
	Subj03	tFUS-GP	11.5863
	Subj03	tFUS-GP	2.52936
	Subj03	tFUS-GP	2.55188
	Subj03	tFUS-GP	9.36285
	Subj03	tFUS-GP	4.75964
	Subj03	tFUS-GP	23.4907
	Subj03	tFUS-GP	6.84817
	Subj03	tFUS-GP	11.6858
	Subj03	tFUS-GP	2.77538
	Subj03	tFUS-GP	0.818925
	Subj03	tFUS-GP	8.13928
	Subj03	tFUS-GP	4.07208
	Subj03	tFUS-GP	11.0759
	Subj03	tFUS-GP	6.37346
	Subj03	tFUS-GP	2.0493
	Subj03	tFUS-GP	8.45413
	Subj03	tFUS-GP	12.6323
	Subj03	tFUS-GP	6.51699
	Subj03	tFUS-GP	5.08464
	Subj03	tFUS-GP	1.21477
	Subj03	tFUS-GP	1.99027
	Subj03	tFUS-GP	6.83517
	Subj03	tFUS-GP	11.3623
	Subj03	tFUS-GP	1.09842
	Subj03	tFUS-GP	15.1028
	Subj03	tFUS-GC	4.32906
	Subj03	tFUS-GC	4.61146
	Subj03	tFUS-GC	2.62192
	Subj03	tFUS-GC	9.36919
	Subj03	tFUS-GC	6.03421
	Subj03	tFUS-GC	4.58945
	Subj03	tFUS-GC	1.81897
	Subj03	tFUS-GC	12.7536
	Subj03	tFUS-GC	2.02162
	Subj03	tFUS-GC	3.29485
	Subj03	tFUS-GC	3.69179
	Subj03	tFUS-GC	10.4906
	Subj03	tFUS-GC	26.1478
	Subj03	tFUS-GC	1.40778
	Subj03	tFUS-GC	2.03488
	Subj03	tFUS-GC	5.60075
	Subj03	tFUS-GC	1.22554
	Subj03	tFUS-GC	18.032
	Subj03	tFUS-GC	2.93867
	Subj03	tFUS-GC	2.54344
	Subj03	tFUS-GC	4.57422
	Subj03	tFUS-GC	20.1555
	Subj03	tFUS-GC	22.7976
	Subj03	tFUS-GC	9.21731
	Subj03	tFUS-GC	11.7356
	Subj03	tFUS-GC	1.21403
	Subj03	tFUS-GC	19.5569
	Subj03	tFUS-GC	7.44136
	Subj03	tFUS-GC	2.28228
	Subj03	tFUS-GC	3.20623
	Subj03	tFUS-GC	1.44423
	Subj03	tFUS-GC	0.733057
	Subj03	tFUS-GC	14.599
	Subj03	tFUS-GC	11.865
	Subj03	tFUS-GC	4.5365
	Subj03	tFUS-GC	1.48046
	Subj03	tFUS-GC	5.85661
	Subj03	tFUS-GC	2.85539
	Subj03	tFUS-GC	13.0567
	Subj03	tFUS-GC	1.25585
	Subj03	tFUS-GC	6.97077
	Subj03	tFUS-GC	3.50624
	Subj03	tFUS-GC	3.28207
	Subj03	tFUS-GC	2.39048
	Subj03	tFUS-GC	3.882
	Subj03	tFUS-GC	7.3102
	Subj03	tFUS-GC	23.1122
	Subj03	tFUS-GC	1.31489
	Subj05	Non-Modulated	4.62277
	Subj05	Non-Modulated	16.6178
	Subj05	Non-Modulated	2.98703
	Subj05	Non-Modulated	1.42627
	Subj05	Non-Modulated	9.93297
	Subj05	Non-Modulated	3.43493
	Subj05	Non-Modulated	9.32387
	Subj05	Non-Modulated	2.87835
	Subj05	Non-Modulated	3.08452
	Subj05	Non-Modulated	10.9097
	Subj05	Non-Modulated	2.68332
	Subj05	Non-Modulated	18.4831
	Subj05	Non-Modulated	4.06575
	Subj05	Non-Modulated	1.97224
	Subj05	Non-Modulated	6.46625
	Subj05	Non-Modulated	1.09105
	Subj05	Non-Modulated	3.77616
	Subj05	Non-Modulated	1.40655
	Subj05	Non-Modulated	3.67386
	Subj05	Non-Modulated	3.9321
	Subj05	Non-Modulated	10.4089
	Subj05	Non-Modulated	4.81563
	Subj05	Non-Modulated	5.95188
	Subj05	Non-Modulated	6.37825
	Subj05	Non-Modulated	9.17574
	Subj05	Non-Modulated	4.86011
	Subj05	Non-Modulated	1.54026
	Subj05	Non-Modulated	2.03498
	Subj05	Non-Modulated	1.15051
	Subj05	Non-Modulated	3.33326
	Subj05	Non-Modulated	5.07327
	Subj05	Non-Modulated	7.98593
	Subj05	Non-Modulated	2.27683
	Subj05	Non-Modulated	3.02851
	Subj05	Non-Modulated	4.95376
	Subj05	Non-Modulated	1.23859
	Subj05	Non-Modulated	1.39414
	Subj05	Non-Modulated	6.47836
	Subj05	Non-Modulated	11.7207
	Subj05	Non-Modulated	5.59812
	Subj05	Non-Modulated	4.99342
	Subj05	Non-Modulated	0.70802
	Subj05	tFUS-GC	3.15546
	Subj05	tFUS-GC	9.40244
	Subj05	tFUS-GC	0.731782
	Subj05	tFUS-GC	2.47509
	Subj05	tFUS-GC	5.508
	Subj05	tFUS-GC	1.58691
	Subj05	tFUS-GC	7.32923
	Subj05	tFUS-GC	2.5562
	Subj05	tFUS-GC	2.37761
	Subj05	tFUS-GC	1.75683
	Subj05	tFUS-GC	14.656
	Subj05	tFUS-GC	2.93547
	Subj05	tFUS-GC	1.86143
	Subj05	tFUS-GC	1.34829
	Subj05	tFUS-GC	3.00549
	Subj05	tFUS-GC	3.49862
	Subj05	tFUS-GC	3.94584
	Subj05	tFUS-GC	2.61095
	Subj05	tFUS-GC	6.34399
	Subj05	tFUS-GC	4.88403
	Subj05	tFUS-GC	0.655029
	Subj05	tFUS-GC	7.06052
	Subj05	tFUS-GC	4.22874
	Subj05	tFUS-GC	1.6517
	Subj05	tFUS-GC	1.8976
	Subj05	tFUS-GC	4.18458
	Subj05	tFUS-GC	5.5618
	Subj05	tFUS-GC	11.64
	Subj05	tFUS-GC	4.79534
	Subj05	tFUS-GC	12.4326
	Subj05	tFUS-GC	1.98656
	Subj05	tFUS-GC	2.20695
	Subj05	tFUS-GC	1.22441
	Subj05	tFUS-GC	4.45846
	Subj05	tFUS-GC	11.2131
	Subj05	tFUS-GC	11.4959
	Subj05	tFUS-GC	1.26215
	Subj05	tFUS-GC	3.35443
	Subj05	tFUS-GC	2.43912
	Subj05	tFUS-GC	0.621974
	Subj05	tFUS-GP	21.1075
	Subj05	tFUS-GP	10.5053
	Subj05	tFUS-GP	10.3866
	Subj05	tFUS-GP	1.06662
	Subj05	tFUS-GP	20.6753
	Subj05	tFUS-GP	17.4463
	Subj05	tFUS-GP	2.65518
	Subj05	tFUS-GP	2.91562
	Subj05	tFUS-GP	1.21452
	Subj05	tFUS-GP	2.97152
	Subj05	tFUS-GP	4.91804
	Subj05	tFUS-GP	14.5593
	Subj05	tFUS-GP	7.16692
	Subj05	tFUS-GP	3.81308
	Subj05	tFUS-GP	21.5711
	Subj05	tFUS-GP	10.1576
	Subj05	tFUS-GP	10.5794
	Subj05	tFUS-GP	3.85948
	Subj05	tFUS-GP	9.97999
	Subj05	tFUS-GP	10.5095
	Subj05	tFUS-GP	18.7595
	Subj05	tFUS-GP	0.460007
	Subj05	tFUS-GP	2.64516
	Subj05	tFUS-GP	5.93895
	Subj05	tFUS-GP	3.2608
	Subj05	tFUS-GP	1.40892
	Subj05	tFUS-GP	11.985
	Subj05	tFUS-GP	16.6442
	Subj05	tFUS-GP	1.3016
	Subj05	tFUS-GP	2.37993
	Subj05	tFUS-GP	4.91584
	Subj05	tFUS-GP	3.09929
	Subj05	tFUS-GP	10.994
	Subj05	tFUS-GP	1.70593
	Subj05	tFUS-GP	8.00577
	Subj05	Decoupled-Sham	12.572
	Subj05	Decoupled-Sham	12.4984
	Subj05	Decoupled-Sham	6.47355
	Subj05	Decoupled-Sham	2.74283
	Subj05	Decoupled-Sham	6.4321
	Subj05	Decoupled-Sham	3.0126
	Subj05	Decoupled-Sham	7.84755
	Subj05	Decoupled-Sham	1.52873
	Subj05	Decoupled-Sham	1.36489
	Subj05	Decoupled-Sham	10.7542
	Subj05	Decoupled-Sham	2.97238
	Subj05	Decoupled-Sham	4.9962
	Subj05	Decoupled-Sham	17.2145
	Subj05	Decoupled-Sham	2.27413
	Subj05	Decoupled-Sham	10.318
	Subj05	Decoupled-Sham	16.8432
	Subj05	Decoupled-Sham	3.75786
	Subj05	Decoupled-Sham	7.39039
	Subj05	Decoupled-Sham	9.38352
	Subj05	Decoupled-Sham	3.83812
	Subj05	Decoupled-Sham	4.52858
	Subj05	Decoupled-Sham	5.69931
	Subj05	Decoupled-Sham	2.99521
	Subj05	Decoupled-Sham	1.9099
	Subj05	Decoupled-Sham	3.83083
	Subj05	Decoupled-Sham	3.83903
	Subj05	Decoupled-Sham	8.72382
	Subj05	Decoupled-Sham	5.74327
	Subj05	Decoupled-Sham	1.34796
	Subj05	Decoupled-Sham	2.11377
	Subj05	Decoupled-Sham	7.00574
	Subj05	Decoupled-Sham	4.37352
	Subj05	Decoupled-Sham	3.87382
	Subj05	Decoupled-Sham	1.85466
	Subj05	Decoupled-Sham	2.17149
	Subj05	Decoupled-Sham	3.34502
	Subj05	Decoupled-Sham	2.24358
	Subj05	Decoupled-Sham	2.21294
	Subj05	Decoupled-Sham	6.11851
	Subj05	Decoupled-Sham	2.13824
	Subj05	Decoupled-Sham	4.49754
	Subj05	Decoupled-Sham	2.89201
	Subj05	Decoupled-Sham	4.2251
	Subj05	Decoupled-Sham	1.2932
	Subj05	Decoupled-Sham	9.64873
	Subj05	Decoupled-Sham	0.826572
	Subj06	tFUS-GC	2.17047
	Subj06	tFUS-GC	2.31766
	Subj06	tFUS-GC	3.00086
	Subj06	tFUS-GC	19.9721
	Subj06	tFUS-GC	4.67887
	Subj06	tFUS-GC	7.94718
	Subj06	tFUS-GC	3.79196
	Subj06	tFUS-GC	9.45046
	Subj06	tFUS-GC	4.12512
	Subj06	tFUS-GC	3.78955
	Subj06	tFUS-GC	1.99074
	Subj06	tFUS-GC	7.51675
	Subj06	tFUS-GC	4.24484
	Subj06	tFUS-GC	3.87359
	Subj06	tFUS-GC	5.9884
	Subj06	tFUS-GC	7.29977
	Subj06	tFUS-GC	4.89798
	Subj06	tFUS-GC	3.56151
	Subj06	tFUS-GC	8.71257
	Subj06	tFUS-GC	3.05258
	Subj06	tFUS-GC	2.10935
	Subj06	tFUS-GC	0.722346
	Subj06	tFUS-GC	1.14227
	Subj06	tFUS-GC	3.90969
	Subj06	tFUS-GC	7.74607
	Subj06	tFUS-GC	4.31289
	Subj06	tFUS-GC	6.04345
	Subj06	tFUS-GC	5.6933
	Subj06	tFUS-GC	7.79059
	Subj06	tFUS-GC	24.8285
	Subj06	tFUS-GC	1.86153
	Subj06	tFUS-GC	5.73353
	Subj06	tFUS-GC	3.03419
	Subj06	tFUS-GC	6.2789
	Subj06	tFUS-GC	19.1335
	Subj06	tFUS-GC	0.623831
	Subj06	tFUS-GC	1.37965
	Subj06	tFUS-GC	3.47231
	Subj06	tFUS-GC	2.52963
	Subj06	tFUS-GC	2.91208
	Subj06	tFUS-GC	15.8128
	Subj06	tFUS-GC	9.98369
	Subj06	tFUS-GC	8.6892
	Subj06	tFUS-GC	2.96498
	Subj06	tFUS-GC	12.0817
	Subj06	tFUS-GC	11.5751
	Subj06	tFUS-GC	12.0841
	Subj06	tFUS-GC	6.69609
	Subj06	tFUS-GC	0.410163
	Subj06	tFUS-GC	3.52306
	Subj06	tFUS-GC	15.1267
	Subj06	tFUS-GC	1.34431
	Subj06	tFUS-GC	2.28544
	Subj06	tFUS-GC	9.18304
	Subj06	tFUS-GC	5.97686
	Subj06	tFUS-GC	1.18575
	Subj06	tFUS-GC	2.93365
	Subj06	tFUS-GC	2.36853
	Subj06	tFUS-GC	15.1497
	Subj06	tFUS-GC	13.7132
	Subj06	tFUS-GC	11.339
	Subj06	tFUS-GC	3.32525
	Subj06	tFUS-GC	4.27463
	Subj06	tFUS-GC	3.73295
	Subj06	tFUS-GC	5.22432
	Subj06	tFUS-GC	3.24751
	Subj06	tFUS-GC	2.20744
	Subj06	tFUS-GC	5.90556
	Subj06	tFUS-GC	10.5107
	Subj06	tFUS-GC	23.8388
	Subj06	tFUS-GC	5.65164
	Subj06	tFUS-GC	8.45941
	Subj06	tFUS-GC	2.97101
	Subj06	tFUS-GC	2.59685
	Subj06	tFUS-GC	7.25575
	Subj06	tFUS-GC	4.74539
	Subj06	tFUS-GC	1.9172
	Subj06	tFUS-GC	0.553579
	Subj06	tFUS-GC	4.40448
	Subj06	tFUS-GC	3.65099
	Subj06	tFUS-GC	9.46667
	Subj06	tFUS-GC	3.69844
	Subj06	tFUS-GC	5.31812
	Subj06	tFUS-GC	12.9024
	Subj06	tFUS-GC	4.12522
	Subj06	tFUS-GC	6.14705
	Subj06	tFUS-GC	1.20188
	Subj06	tFUS-GC	11.271
	Subj06	tFUS-GC	1.39584
	Subj06	tFUS-GC	3.63721
	Subj06	tFUS-GC	9.53257
	Subj06	tFUS-GC	2.19506
	Subj06	tFUS-GC	3.54626
	Subj06	tFUS-GC	3.02024
	Subj06	tFUS-GC	6.64165
	Subj06	tFUS-GC	7.08066
	Subj06	tFUS-GC	5.57666
	Subj06	tFUS-GC	22.1696
	Subj06	tFUS-GC	2.16744
	Subj06	tFUS-GC	5.94226
	Subj06	tFUS-GC	3.33507
	Subj06	tFUS-GC	1.22963
	Subj06	tFUS-GC	18.4474
	Subj06	tFUS-GC	1.73628
	Subj06	tFUS-GC	6.95349
	Subj06	tFUS-GC	11.0072
	Subj06	tFUS-GC	3.4783
	Subj06	tFUS-GC	5.31466
	Subj06	tFUS-GC	2.28166
	Subj06	tFUS-GC	21.6093
	Subj06	tFUS-GC	4.57723
	Subj06	tFUS-GC	1.26753
	Subj06	tFUS-GP	2.85541
	Subj06	tFUS-GP	5.11009
	Subj06	tFUS-GP	1.64437
	Subj06	tFUS-GP	1.77261
	Subj06	tFUS-GP	2.16986
	Subj06	tFUS-GP	2.25037
	Subj06	tFUS-GP	2.55637
	Subj06	tFUS-GP	12.2841
	Subj06	tFUS-GP	8.30108
	Subj06	tFUS-GP	8.31467
	Subj06	tFUS-GP	12.142
	Subj06	tFUS-GP	7.00251
	Subj06	tFUS-GP	8.65761
	Subj06	tFUS-GP	1.17372
	Subj06	tFUS-GP	3.27143
	Subj06	tFUS-GP	19.7762
	Subj06	tFUS-GP	3.19376
	Subj06	tFUS-GP	2.51549
	Subj06	tFUS-GP	1.43126
	Subj06	tFUS-GP	4.03184
	Subj06	tFUS-GP	1.99483
	Subj06	tFUS-GP	1.93062
	Subj06	tFUS-GP	14.6409
	Subj06	tFUS-GP	2.70746
	Subj06	tFUS-GP	8.13863
	Subj06	tFUS-GP	2.39627
	Subj06	tFUS-GP	3.0223
	Subj06	tFUS-GP	6.06034
	Subj06	tFUS-GP	1.63688
	Subj06	tFUS-GP	2.62316
	Subj06	tFUS-GP	12.1059
	Subj06	tFUS-GP	25.3945
	Subj06	tFUS-GP	5.59518
	Subj06	tFUS-GP	5.6993
	Subj06	tFUS-GP	1.08418
	Subj06	tFUS-GP	3.93307
	Subj06	tFUS-GP	2.72435
	Subj06	tFUS-GP	8.90467
	Subj06	tFUS-GP	5.26564
	Subj06	tFUS-GP	5.58397
	Subj06	tFUS-GP	2.69319
	Subj06	tFUS-GP	0.79967
	Subj06	tFUS-GP	0.798125
	Subj06	tFUS-GP	7.68556
	Subj06	tFUS-GP	1.33516
	Subj06	tFUS-GP	8.36999
	Subj06	tFUS-GP	6.18426
	Subj06	tFUS-GP	7.3531
	Subj06	tFUS-GP	2.46032
	Subj06	tFUS-GP	2.9649
	Subj06	tFUS-GP	1.32168
	Subj06	tFUS-GP	3.0074
	Subj06	tFUS-GP	3.44191
	Subj06	tFUS-GP	8.03312
	Subj06	tFUS-GP	3.7907
	Subj06	tFUS-GP	5.83942
	Subj06	tFUS-GP	5.36107
	Subj06	tFUS-GP	5.18493
	Subj06	tFUS-GP	9.57758
	Subj06	tFUS-GP	11.9356
	Subj06	tFUS-GP	2.7061
	Subj06	tFUS-GP	3.34037
	Subj06	tFUS-GP	0.80288
	Subj06	tFUS-GP	1.43094
	Subj06	tFUS-GP	1.96221
	Subj06	tFUS-GP	2.43131
	Subj06	tFUS-GP	8.19713
	Subj06	tFUS-GP	11.7794
	Subj06	tFUS-GP	3.39658
	Subj06	tFUS-GP	9.93106
	Subj06	tFUS-GP	10.2785
	Subj06	tFUS-GP	5.82528
	Subj06	tFUS-GP	12.4474
	Subj06	tFUS-GP	7.73382
	Subj06	tFUS-GP	8.65571
	Subj06	tFUS-GP	9.7606
	Subj06	tFUS-GP	2.07571
	Subj06	tFUS-GP	7.30623
	Subj06	tFUS-GP	7.46011
	Subj06	tFUS-GP	3.84603
	Subj06	tFUS-GP	5.51567
	Subj06	tFUS-GP	3.63359
	Subj06	tFUS-GP	8.18176
	Subj06	tFUS-GP	7.22012
	Subj06	tFUS-GP	10.3118
	Subj06	tFUS-GP	5.84628
	Subj06	tFUS-GP	1.92461
	Subj06	tFUS-GP	2.69226
	Subj06	tFUS-GP	5.09658
	Subj06	tFUS-GP	1.07837
	Subj06	tFUS-GP	4.42459
	Subj06	tFUS-GP	1.57418
	Subj06	tFUS-GP	5.29124
	Subj06	tFUS-GP	19.0249
	Subj06	tFUS-GP	2.85994
	Subj06	tFUS-GP	2.41578
	Subj06	tFUS-GP	8.1578
	Subj06	tFUS-GP	14.2235
	Subj06	tFUS-GP	3.65588
	Subj06	tFUS-GP	3.80866
	Subj06	tFUS-GP	6.3603
	Subj06	tFUS-GP	2.49489
	Subj06	tFUS-GP	6.68873
	Subj06	tFUS-GP	0.897524
	Subj06	tFUS-GP	3.62258
	Subj06	tFUS-GP	3.40727
	Subj06	tFUS-GP	1.07821
	Subj06	tFUS-GP	1.06724
	Subj06	tFUS-GP	10.6519
	Subj06	Non-Modulated	5.0629
	Subj06	Non-Modulated	2.09648
	Subj06	Non-Modulated	6.37694
	Subj06	Non-Modulated	2.42863
	Subj06	Non-Modulated	3.37932
	Subj06	Non-Modulated	1.31126
	Subj06	Non-Modulated	1.6602
	Subj06	Non-Modulated	0.70322
	Subj06	Non-Modulated	1.52085
	Subj06	Non-Modulated	0.834325
	Subj06	Non-Modulated	5.6902
	Subj06	Non-Modulated	1.87147
	Subj06	Non-Modulated	3.00254
	Subj06	Non-Modulated	4.49014
	Subj06	Non-Modulated	5.65522
	Subj06	Non-Modulated	5.43898
	Subj06	Non-Modulated	6.75728
	Subj06	Non-Modulated	2.87821
	Subj06	Non-Modulated	15.259
	Subj06	Non-Modulated	8.68089
	Subj06	Non-Modulated	4.34837
	Subj06	Non-Modulated	8.23713
	Subj06	Non-Modulated	6.21833
	Subj06	Non-Modulated	7.30171
	Subj06	Non-Modulated	7.36755
	Subj06	Non-Modulated	6.07712
	Subj06	Non-Modulated	2.59192
	Subj06	Non-Modulated	0.514045
	Subj06	Non-Modulated	4.21798
	Subj06	Non-Modulated	3.32237
	Subj06	Non-Modulated	3.14022
	Subj06	Non-Modulated	5.49498
	Subj06	Non-Modulated	2.29965
	Subj06	Non-Modulated	5.37445
	Subj06	Non-Modulated	2.45033
	Subj06	Non-Modulated	6.84431
	Subj06	Non-Modulated	1.61101
	Subj06	Non-Modulated	5.47419
	Subj06	Non-Modulated	8.16654
	Subj06	Non-Modulated	3.30027
	Subj06	Non-Modulated	4.03139
	Subj06	Non-Modulated	1.18125
	Subj06	Non-Modulated	1.76283
	Subj06	Non-Modulated	3.30564
	Subj06	Non-Modulated	1.59813
	Subj06	Non-Modulated	6.64413
	Subj06	Non-Modulated	1.47826
	Subj06	Non-Modulated	1.169
	Subj06	Non-Modulated	5.47538
	Subj06	Non-Modulated	17.5768
	Subj06	Non-Modulated	5.50091
	Subj06	Non-Modulated	3.18245
	Subj06	Non-Modulated	5.22988
	Subj06	Non-Modulated	2.54206
	Subj06	Non-Modulated	1.50193
	Subj06	Non-Modulated	1.70384
	Subj06	Non-Modulated	3.36504
	Subj06	Non-Modulated	12.0728
	Subj06	Non-Modulated	11.4402
	Subj06	Non-Modulated	8.58847
	Subj06	Non-Modulated	3.51734
	Subj06	Non-Modulated	8.45944
	Subj06	Non-Modulated	2.02838
	Subj06	Non-Modulated	1.74249
	Subj06	Non-Modulated	8.63019
	Subj06	Non-Modulated	12.1362
	Subj06	Non-Modulated	10.1281
	Subj06	Non-Modulated	1.01552
	Subj06	Non-Modulated	2.28703
	Subj06	Non-Modulated	4.76106
	Subj06	Non-Modulated	4.01313
	Subj06	Non-Modulated	9.76213
	Subj06	Non-Modulated	9.68161
	Subj06	Non-Modulated	2.9499
	Subj06	Non-Modulated	1.7495
	Subj06	Non-Modulated	17.2585
	Subj06	Non-Modulated	1.27659
	Subj06	Non-Modulated	6.71566
	Subj06	Non-Modulated	1.23271
	Subj06	Non-Modulated	0.75562
	Subj06	Non-Modulated	1.01793
	Subj06	Non-Modulated	2.28265
	Subj06	Non-Modulated	10.0367
	Subj06	Non-Modulated	1.9656
	Subj06	Non-Modulated	7.46475
	Subj06	Non-Modulated	14.3682
	Subj06	Non-Modulated	2.66245
	Subj06	Non-Modulated	4.88951
	Subj06	Non-Modulated	8.54761
	Subj06	Non-Modulated	3.28812
	Subj06	Non-Modulated	1.07301
	Subj06	Non-Modulated	2.82749
	Subj06	Non-Modulated	6.80294
	Subj06	Non-Modulated	4.72988
	Subj06	Non-Modulated	4.6534
	Subj06	Non-Modulated	5.98901
	Subj07	tFUS-GC	9.26158
	Subj07	tFUS-GC	0.9746
	Subj07	tFUS-GC	1.44005
	Subj07	tFUS-GC	2.86569
	Subj07	tFUS-GC	4.93465
	Subj07	tFUS-GC	6.40075
	Subj07	tFUS-GC	4.29515
	Subj07	tFUS-GC	3.93257
	Subj07	tFUS-GC	3.94308
	Subj07	tFUS-GC	1.49575
	Subj07	tFUS-GC	2.68305
	Subj07	tFUS-GC	21.9476
	Subj07	tFUS-GC	12.3043
	Subj07	tFUS-GC	13.9761
	Subj07	tFUS-GC	4.98697
	Subj07	tFUS-GC	8.84807
	Subj07	tFUS-GC	5.2791
	Subj07	tFUS-GC	2.20235
	Subj07	tFUS-GC	17.2246
	Subj07	tFUS-GC	9.21043
	Subj07	tFUS-GC	5.93985
	Subj07	tFUS-GC	4.95558
	Subj07	tFUS-GC	2.25034
	Subj07	tFUS-GC	2.04124
	Subj07	tFUS-GC	6.23572
	Subj07	tFUS-GC	0.896302
	Subj07	tFUS-GC	4.78614
	Subj07	tFUS-GC	6.72172
	Subj07	tFUS-GC	1.24363
	Subj07	tFUS-GC	1.41242
	Subj07	tFUS-GC	4.27176
	Subj07	tFUS-GC	3.42856
	Subj07	tFUS-GC	2.72144
	Subj07	tFUS-GC	3.39315
	Subj07	tFUS-GC	3.15457
	Subj07	tFUS-GC	1.26855
	Subj07	tFUS-GC	7.55379
	Subj07	tFUS-GC	0.934913
	Subj07	tFUS-GC	4.78333
	Subj07	tFUS-GC	6.15385
	Subj07	tFUS-GC	0.92234
	Subj07	tFUS-GC	8.78873
	Subj07	tFUS-GC	11.6283
	Subj07	tFUS-GC	2.28676
	Subj07	tFUS-GC	5.05675
	Subj07	tFUS-GC	25.1786
	Subj07	tFUS-GC	1.9503
	Subj07	tFUS-GC	2.8646
	Subj07	tFUS-GC	9.82335
	Subj07	tFUS-GC	18.6864
	Subj07	tFUS-GC	1.692
	Subj07	tFUS-GC	1.43491
	Subj07	tFUS-GC	14.4107
	Subj07	tFUS-GC	5.08085
	Subj07	tFUS-GC	2.8694
	Subj07	tFUS-GC	5.53256
	Subj07	tFUS-GC	2.34753
	Subj07	tFUS-GC	0.880893
	Subj07	tFUS-GC	5.76704
	Subj07	tFUS-GC	12.3817
	Subj07	tFUS-GC	4.66127
	Subj07	tFUS-GC	2.38466
	Subj07	tFUS-GC	1.92117
	Subj07	tFUS-GC	1.8834
	Subj07	tFUS-GC	8.44904
	Subj07	tFUS-GC	1.9482
	Subj07	tFUS-GC	1.70365
	Subj07	tFUS-GC	16.0943
	Subj07	tFUS-GC	5.38002
	Subj07	tFUS-GC	1.69904
	Subj07	tFUS-GC	2.18781
	Subj07	tFUS-GC	0.783711
	Subj07	tFUS-GC	7.29981
	Subj07	tFUS-GC	15.9753
	Subj07	tFUS-GC	1.33004
	Subj07	tFUS-GC	5.04282
	Subj07	tFUS-GC	3.29683
	Subj07	tFUS-GC	2.50245
	Subj07	tFUS-GC	8.60134
	Subj07	tFUS-GC	3.5048
	Subj07	tFUS-GC	8.98557
	Subj07	tFUS-GC	1.28132
	Subj07	tFUS-GC	13.2226
	Subj07	tFUS-GC	11.2519
	Subj07	tFUS-GC	17.309
	Subj07	tFUS-GC	2.44572
	Subj07	tFUS-GC	8.57068
	Subj07	tFUS-GC	4.10174
	Subj07	tFUS-GC	4.57541
	Subj07	tFUS-GC	5.46568
	Subj07	tFUS-GC	24.2198
	Subj07	tFUS-GC	1.13225
	Subj07	tFUS-GC	0.829714
	Subj07	tFUS-GC	26.431
	Subj07	tFUS-GC	9.69407
	Subj07	tFUS-GC	3.09802
	Subj07	tFUS-GC	2.35258
	Subj07	tFUS-GC	17.6555
	Subj07	tFUS-GC	6.07688
	Subj07	tFUS-GC	1.39658
	Subj07	tFUS-GC	0.612134
	Subj07	tFUS-GC	13.9169
	Subj07	tFUS-GC	3.72209
	Subj07	tFUS-GC	4.70422
	Subj07	tFUS-GC	7.42131
	Subj07	tFUS-GC	6.3942
	Subj07	tFUS-GC	7.56827
	Subj07	tFUS-GC	7.62024
	Subj07	tFUS-GC	9.61093
	Subj07	tFUS-GC	5.19435
	Subj07	tFUS-GC	7.76787
	Subj07	tFUS-GC	6.18738
	Subj07	tFUS-GC	5.71987
	Subj07	tFUS-GC	11.8604
	Subj07	tFUS-GC	16.023
	Subj07	tFUS-GC	21.4204
	Subj07	tFUS-GC	6.52751
	Subj07	Non-Modulated	8.02125
	Subj07	Non-Modulated	3.86754
	Subj07	Non-Modulated	1.85197
	Subj07	Non-Modulated	12.303
	Subj07	Non-Modulated	8.83698
	Subj07	Non-Modulated	5.62936
	Subj07	Non-Modulated	5.01038
	Subj07	Non-Modulated	3.2988
	Subj07	Non-Modulated	18.9302
	Subj07	Non-Modulated	3.84055
	Subj07	Non-Modulated	15.5885
	Subj07	Non-Modulated	10.1128
	Subj07	Non-Modulated	2.17727
	Subj07	Non-Modulated	7.284
	Subj07	Non-Modulated	8.42841
	Subj07	Non-Modulated	2.97535
	Subj07	Non-Modulated	2.38961
	Subj07	Non-Modulated	6.2123
	Subj07	Non-Modulated	7.69267
	Subj07	Non-Modulated	3.62123
	Subj07	Non-Modulated	1.76204
	Subj07	Non-Modulated	14.4636
	Subj07	Non-Modulated	7.4572
	Subj07	Non-Modulated	2.16781
	Subj07	Non-Modulated	8.26233
	Subj07	Non-Modulated	2.48909
	Subj07	Non-Modulated	6.86492
	Subj07	Non-Modulated	1.67685
	Subj07	Non-Modulated	7.40138
	Subj07	Non-Modulated	8.93607
	Subj07	Non-Modulated	3.65015
	Subj07	Non-Modulated	9.14959
	Subj07	Non-Modulated	13.8993
	Subj07	Non-Modulated	15.729
	Subj07	Non-Modulated	6.77365
	Subj07	Non-Modulated	2.81207
	Subj07	Non-Modulated	0.914673
	Subj07	Non-Modulated	1.68609
	Subj07	Non-Modulated	8.76828
	Subj07	Non-Modulated	7.02003
	Subj07	Non-Modulated	1.77254
	Subj07	Non-Modulated	18.9893
	Subj07	Non-Modulated	2.04842
	Subj07	Non-Modulated	2.67447
	Subj07	Non-Modulated	5.95921
	Subj07	Non-Modulated	5.61457
	Subj07	Non-Modulated	7.04046
	Subj07	Non-Modulated	10.0286
	Subj07	Non-Modulated	1.35104
	Subj07	Non-Modulated	1.33078
	Subj07	Non-Modulated	3.46603
	Subj07	Non-Modulated	13.1552
	Subj07	Non-Modulated	12.5519
	Subj07	Non-Modulated	6.1933
	Subj07	Non-Modulated	12.0995
	Subj07	Non-Modulated	3.85982
	Subj07	Non-Modulated	1.95762
	Subj07	Non-Modulated	5.86366
	Subj07	Non-Modulated	6.39333
	Subj07	Non-Modulated	2.44465
	Subj07	Non-Modulated	4.26225
	Subj07	Non-Modulated	7.60708
	Subj07	Non-Modulated	5.98838
	Subj07	Non-Modulated	4.48741
	Subj07	Non-Modulated	1.39638
	Subj07	Non-Modulated	8.71883
	Subj07	Non-Modulated	3.45498
	Subj07	Non-Modulated	5.47915
	Subj07	Non-Modulated	8.09308
	Subj07	Non-Modulated	12.123
	Subj07	Non-Modulated	16.1795
	Subj07	Non-Modulated	5.33641
	Subj07	Non-Modulated	4.89357
	Subj07	Non-Modulated	3.00129
	Subj07	Non-Modulated	5.71297
	Subj07	Non-Modulated	6.97392
	Subj07	Non-Modulated	2.37182
	Subj07	Non-Modulated	4.12239
	Subj07	Non-Modulated	3.39991
	Subj07	Non-Modulated	8.8254
	Subj07	Non-Modulated	7.40432
	Subj07	Non-Modulated	9.81327
	Subj07	Non-Modulated	2.36124
	Subj07	Non-Modulated	11.7568
	Subj07	Non-Modulated	3.55036
	Subj07	Non-Modulated	1.34119
	Subj07	Non-Modulated	7.31403
	Subj07	Non-Modulated	2.19736
	Subj07	Non-Modulated	3.41488
	Subj07	Non-Modulated	1.97383
	Subj07	Non-Modulated	3.12317
	Subj07	Non-Modulated	3.97646
	Subj07	Non-Modulated	1.11703
	Subj07	Non-Modulated	5.98236
	Subj07	Non-Modulated	0.991082
	Subj07	Non-Modulated	1.17536
	Subj07	Non-Modulated	7.28722
	Subj07	Non-Modulated	2.00759
	Subj07	Non-Modulated	2.4905
	Subj07	Non-Modulated	12.4496
	Subj07	Non-Modulated	4.35954
	Subj07	Non-Modulated	1.38274
	Subj08	tFUS-GC	1.88682
	Subj08	tFUS-GC	7.50568
	Subj08	tFUS-GC	1.5091
	Subj08	tFUS-GC	2.26247
	Subj08	tFUS-GC	14.7413
	Subj08	tFUS-GC	1.18865
	Subj08	tFUS-GC	6.20814
	Subj08	tFUS-GC	9.12891
	Subj08	tFUS-GC	10.0323
	Subj08	tFUS-GC	4.67038
	Subj08	tFUS-GC	3.31758
	Subj08	tFUS-GC	2.44525
	Subj08	tFUS-GC	3.75991
	Subj08	tFUS-GC	4.17715
	Subj08	tFUS-GC	11.5227
	Subj08	tFUS-GC	5.36871
	Subj08	tFUS-GC	0.964387
	Subj08	tFUS-GC	7.15616
	Subj08	tFUS-GC	9.24298
	Subj08	tFUS-GC	3.27539
	Subj08	tFUS-GC	1.71468
	Subj08	tFUS-GC	6.39155
	Subj08	tFUS-GC	1.15022
	Subj08	tFUS-GC	5.27082
	Subj08	tFUS-GC	20.4186
	Subj08	tFUS-GC	6.88295
	Subj08	tFUS-GC	6.36326
	Subj08	tFUS-GC	13.7165
	Subj08	tFUS-GC	6.16064
	Subj08	tFUS-GC	1.16912
	Subj08	tFUS-GC	2.65859
	Subj08	tFUS-GC	3.03144
	Subj08	tFUS-GC	16.367
	Subj08	tFUS-GC	12.5991
	Subj08	tFUS-GC	4.44691
	Subj08	tFUS-GC	3.87937
	Subj08	tFUS-GC	1.9214
	Subj08	tFUS-GC	3.97669
	Subj08	tFUS-GC	2.40431
	Subj08	tFUS-GC	1.68427
	Subj08	tFUS-GC	2.74622
	Subj08	tFUS-GC	8.41725
	Subj08	tFUS-GC	4.1984
	Subj08	tFUS-GC	3.39273
	Subj08	tFUS-GC	16.582
	Subj08	tFUS-GC	16.3376
	Subj08	tFUS-GC	5.58691
	Subj08	Non-Modulated	3.41383
	Subj08	Non-Modulated	3.74103
	Subj08	Non-Modulated	1.17675
	Subj08	Non-Modulated	0.862768
	Subj08	Non-Modulated	0.342634
	Subj08	Non-Modulated	1.22702
	Subj08	Non-Modulated	2.7063
	Subj08	Non-Modulated	2.42105
	Subj08	Non-Modulated	3.47354
	Subj08	Non-Modulated	3.20645
	Subj08	Non-Modulated	4.20637
	Subj08	Non-Modulated	9.32753
	Subj08	Non-Modulated	1.29847
	Subj08	Non-Modulated	3.18569
	Subj08	Non-Modulated	4.05959
	Subj08	Non-Modulated	1.46125
	Subj08	Non-Modulated	3.52185
	Subj08	Non-Modulated	4.98011
	Subj08	Non-Modulated	1.41433
	Subj08	Non-Modulated	9.51116
	Subj08	Non-Modulated	2.31581
	Subj08	Non-Modulated	2.03311
	Subj08	Non-Modulated	1.02417
	Subj08	Non-Modulated	2.54538
	Subj08	Non-Modulated	2.59236
	Subj08	Non-Modulated	3.71478
	Subj08	Non-Modulated	9.65046
	Subj08	Non-Modulated	7.32283
	Subj08	Non-Modulated	2.20802
	Subj08	Non-Modulated	1.55497
	Subj08	Non-Modulated	4.50105
	Subj08	Non-Modulated	2.67901
	Subj08	Non-Modulated	1.8793
	Subj08	Non-Modulated	2.74329
	Subj08	Non-Modulated	2.68211
	Subj08	Non-Modulated	4.90754
	Subj08	Non-Modulated	7.40436
	Subj08	Non-Modulated	2.94901
	Subj08	Non-Modulated	1.67169
	Subj08	Non-Modulated	3.18602
	Subj08	Non-Modulated	4.12275
	Subj08	Non-Modulated	18.907
	Subj08	Non-Modulated	6.07021
	Subj08	Non-Modulated	8.09595
	Subj08	Non-Modulated	10.8553
	Subj08	Non-Modulated	1.03346
	Subj08	Non-Modulated	3.55874
	Subj08	Decoupled-Sham	1.6847
	Subj08	Decoupled-Sham	5.70014
	Subj08	Decoupled-Sham	9.44883
	Subj08	Decoupled-Sham	2.82669
	Subj08	Decoupled-Sham	5.06516
	Subj08	Decoupled-Sham	0.964368
	Subj08	Decoupled-Sham	12.8063
	Subj08	Decoupled-Sham	11.7197
	Subj08	Decoupled-Sham	6.58666
	Subj08	Decoupled-Sham	0.737927
	Subj08	Decoupled-Sham	4.87456
	Subj08	Decoupled-Sham	3.01502
	Subj08	Decoupled-Sham	7.87406
	Subj08	Decoupled-Sham	1.67645
	Subj08	Decoupled-Sham	13.2974
	Subj08	Decoupled-Sham	3.03259
	Subj08	Decoupled-Sham	6.86427
	Subj08	Decoupled-Sham	4.23928
	Subj08	Decoupled-Sham	3.51924
	Subj08	Decoupled-Sham	2.55865
	Subj08	Decoupled-Sham	6.06667
	Subj08	Decoupled-Sham	3.35356
	Subj08	Decoupled-Sham	2.42629
	Subj08	Decoupled-Sham	6.56327
	Subj08	Decoupled-Sham	0.685205
	Subj08	Decoupled-Sham	0.732022
	Subj08	Decoupled-Sham	4.33938
	Subj08	Decoupled-Sham	5.05075
	Subj08	Decoupled-Sham	2.65124
	Subj08	Decoupled-Sham	1.02989
	Subj08	Decoupled-Sham	4.80549
	Subj08	Decoupled-Sham	4.15987
	Subj08	Decoupled-Sham	2.79188
	Subj08	Decoupled-Sham	2.0689
	Subj08	Decoupled-Sham	6.00975
	Subj08	Decoupled-Sham	1.64219
	Subj08	Decoupled-Sham	6.12744
	Subj08	Decoupled-Sham	0.446871
	Subj08	Decoupled-Sham	4.1706
	Subj08	Decoupled-Sham	0.405397
	Subj08	Decoupled-Sham	2.20138
	Subj08	Decoupled-Sham	2.23364
	Subj08	Decoupled-Sham	2.34097
	Subj08	Decoupled-Sham	3.16588
	Subj08	Decoupled-Sham	1.99773
	Subj08	tFUS-GP	6.11777
	Subj08	tFUS-GP	2.47895
	Subj08	tFUS-GP	15.6717
	Subj08	tFUS-GP	3.58751
	Subj08	tFUS-GP	7.8382
	Subj08	tFUS-GP	0.961545
	Subj08	tFUS-GP	4.44483
	Subj08	tFUS-GP	3.71487
	Subj08	tFUS-GP	1.16957
	Subj08	tFUS-GP	6.43565
	Subj08	tFUS-GP	4.84667
	Subj08	tFUS-GP	0.647235
	Subj08	tFUS-GP	10.3849
	Subj08	tFUS-GP	3.53811
	Subj08	tFUS-GP	3.01078
	Subj08	tFUS-GP	4.64295
	Subj08	tFUS-GP	4.15041
	Subj08	tFUS-GP	2.30051
	Subj08	tFUS-GP	3.13362
	Subj08	tFUS-GP	1.18664
	Subj08	tFUS-GP	25.6937
	Subj08	tFUS-GP	0.513751
	Subj08	tFUS-GP	3.95359
	Subj08	tFUS-GP	13.4205
	Subj08	tFUS-GP	6.27325
	Subj08	tFUS-GP	1.82278
	Subj08	tFUS-GP	1.38078
	Subj08	tFUS-GP	9.82241
	Subj08	tFUS-GP	2.70199
	Subj08	tFUS-GP	7.50137
	Subj08	tFUS-GP	5.7291
	Subj08	tFUS-GP	1.33627
	Subj08	tFUS-GP	9.50365
	Subj08	tFUS-GP	1.12679
	Subj08	tFUS-GP	1.39809
	Subj08	tFUS-GP	14.1418
	Subj08	tFUS-GP	0.828816
	Subj08	tFUS-GP	2.62275
	Subj08	tFUS-GP	2.27138
	Subj08	tFUS-GP	4.55824
	Subj08	tFUS-GP	8.28132
	Subj08	tFUS-GP	1.20357
	Subj08	tFUS-GP	1.98603
	Subj08	tFUS-GP	2.68666
	Subj08	tFUS-GP	0.710253
	Subj08	tFUS-GP	2.27715
	Subj08	tFUS-GP	22.4997
	Subj04	tFUS-GC	9.88119
	Subj04	tFUS-GC	17.9123
	Subj04	tFUS-GC	8.92453
	Subj04	tFUS-GC	16.4088
	Subj04	tFUS-GC	5.01113
	Subj04	tFUS-GC	4.47789
	Subj04	tFUS-GC	21.9123
	Subj04	tFUS-GC	22.2197
	Subj04	tFUS-GC	5.63149
	Subj04	tFUS-GC	25.6863
	Subj04	tFUS-GC	2.65668
	Subj04	tFUS-GC	12.2804
	Subj04	tFUS-GC	3.0924
	Subj04	tFUS-GC	6.25484
	Subj04	tFUS-GC	5.65543
	Subj04	tFUS-GC	2.79126
	Subj04	tFUS-GC	3.18612
	Subj04	tFUS-GC	17.4443
	Subj04	tFUS-GC	3.07419
	Subj04	tFUS-GC	17.0518
	Subj04	tFUS-GC	2.38216
	Subj04	tFUS-GC	15.534
	Subj04	tFUS-GC	10.9388
	Subj04	tFUS-GC	6.7249
	Subj04	tFUS-GC	1.27806
	Subj04	tFUS-GC	18.0633
	Subj04	tFUS-GC	10.5384
	Subj04	tFUS-GC	25.1237
	Subj04	tFUS-GC	6.96971
	Subj04	tFUS-GC	6.78161
	Subj04	tFUS-GC	10.2032
	Subj04	tFUS-GC	4.89012
	Subj04	tFUS-GC	2.93995
	Subj04	tFUS-GC	4.44753
	Subj04	tFUS-GC	10.06
	Subj04	tFUS-GC	0.855777
	Subj04	tFUS-GC	4.62592
	Subj04	tFUS-GC	8.99501
	Subj04	tFUS-GC	3.29764
	Subj04	tFUS-GC	2.16368
	Subj04	tFUS-GC	22.4529
	Subj04	tFUS-GC	26.0745
	Subj04	tFUS-GC	16.2579
	Subj04	tFUS-GC	1.25783
	Subj04	tFUS-GC	18.75
	Subj04	tFUS-GC	25.9424
	Subj04	tFUS-GC	2.64481
	Subj04	tFUS-GC	21.0033
	Subj04	tFUS-GC	4.44055
	Subj04	tFUS-GC	2.80952
	Subj04	tFUS-GC	17.2537
	Subj04	tFUS-GC	3.37056
	Subj04	tFUS-GC	6.87036
	Subj04	tFUS-GC	2.70559
	Subj04	tFUS-GC	1.62152
	Subj04	tFUS-GC	8.05569
	Subj04	tFUS-GC	8.52774
	Subj04	tFUS-GC	7.42927
	Subj04	tFUS-GC	1.77585
	Subj04	tFUS-GC	25.0502
	Subj04	tFUS-GC	4.19694
	Subj04	tFUS-GC	13.2077
	Subj04	tFUS-GC	7.79334
	Subj04	tFUS-GC	9.9365
	Subj04	tFUS-GC	9.19231
	Subj04	tFUS-GC	18.5007
	Subj04	tFUS-GC	9.40788
	Subj04	tFUS-GC	7.57429
	Subj04	tFUS-GC	6.04898
	Subj04	tFUS-GC	1.39552
	Subj04	tFUS-GC	6.2257
	Subj04	tFUS-GC	2.80677
	Subj04	tFUS-GC	1.17998
	Subj04	tFUS-GC	2.48887
	Subj04	tFUS-GC	23.3709
	Subj04	tFUS-GC	6.31915
	Subj04	tFUS-GC	3.82538
	Subj04	tFUS-GC	21.2396
	Subj04	tFUS-GC	3.0735
	Subj04	tFUS-GC	7.06206
	Subj04	tFUS-GC	16.027
	Subj04	tFUS-GC	1.72545
	Subj04	tFUS-GC	20.0402
	Subj04	tFUS-GC	6.50042
	Subj04	tFUS-GC	0.573296
	Subj04	tFUS-GC	3.05485
	Subj04	tFUS-GC	7.97928
	Subj04	tFUS-GC	5.1544
	Subj04	tFUS-GC	1.39558
	Subj04	tFUS-GC	7.0543
	Subj04	tFUS-GC	26.5961
	Subj04	tFUS-GC	13.0098
	Subj04	tFUS-GC	3.5919
	Subj04	tFUS-GC	15.6837
	Subj04	tFUS-GC	12.0435
	Subj04	tFUS-GC	5.48703
	Subj04	tFUS-GC	0.580676
	Subj04	tFUS-GC	0.937693
	Subj04	tFUS-GC	7.8743
	Subj04	tFUS-GC	14.9974
	Subj04	tFUS-GC	8.81164
	Subj04	tFUS-GC	19.4666
	Subj04	tFUS-GC	3.72415
	Subj04	tFUS-GC	18.0762
	Subj04	tFUS-GC	6.38863
	Subj04	tFUS-GC	4.09788
	Subj04	Non-Modulated	3.25211
	Subj04	Non-Modulated	6.32152
	Subj04	Non-Modulated	14.7354
	Subj04	Non-Modulated	15.6614
	Subj04	Non-Modulated	2.72714
	Subj04	Non-Modulated	11.4167
	Subj04	Non-Modulated	6.1612
	Subj04	Non-Modulated	0.944384
	Subj04	Non-Modulated	6.74083
	Subj04	Non-Modulated	9.79051
	Subj04	Non-Modulated	1.54064
	Subj04	Non-Modulated	3.53392
	Subj04	Non-Modulated	1.74827
	Subj04	Non-Modulated	4.03863
	Subj04	Non-Modulated	5.74453
	Subj04	Non-Modulated	1.02098
	Subj04	Non-Modulated	7.96805
	Subj04	Non-Modulated	8.64349
	Subj04	Non-Modulated	2.82271
	Subj04	Non-Modulated	2.74932
	Subj04	Non-Modulated	1.46745
	Subj04	Non-Modulated	4.49956
	Subj04	Non-Modulated	1.51468
	Subj04	Non-Modulated	7.66434
	Subj04	Non-Modulated	11.8418
	Subj04	Non-Modulated	6.50192
	Subj04	Non-Modulated	3.4118
	Subj04	Non-Modulated	3.98238
	Subj04	Non-Modulated	9.0212
	Subj04	Non-Modulated	4.24815
	Subj04	Non-Modulated	9.46873
	Subj04	Non-Modulated	1.1299
	Subj04	Non-Modulated	9.4811
	Subj04	Non-Modulated	5.74264
	Subj04	Non-Modulated	9.22641
	Subj04	Non-Modulated	1.10973
	Subj04	Non-Modulated	7.39407
	Subj04	Non-Modulated	7.74835
	Subj04	Non-Modulated	5.80319
	Subj04	Non-Modulated	4.77359
	Subj04	Non-Modulated	7.41181
	Subj04	Non-Modulated	7.11014
	Subj04	Non-Modulated	18.9743
	Subj04	Non-Modulated	1.31163
	Subj04	Non-Modulated	3.03194
	Subj04	Non-Modulated	1.31689
	Subj04	Non-Modulated	17.9316
	Subj04	Non-Modulated	2.25459
	Subj04	Non-Modulated	15.3507
	Subj04	Non-Modulated	5.84829
	Subj04	Non-Modulated	2.90991
	Subj04	Non-Modulated	2.60172
	Subj04	Non-Modulated	19.7464
	Subj04	Non-Modulated	2.43731
	Subj04	Non-Modulated	9.93137
	Subj04	Non-Modulated	3.30646
	Subj04	Non-Modulated	16.1747
	Subj04	Non-Modulated	4.79326
	Subj04	Non-Modulated	3.84209
	Subj04	Non-Modulated	3.13987
	Subj04	Non-Modulated	2.87932
	Subj04	Non-Modulated	18.8689
	Subj04	Non-Modulated	1.53381
	Subj04	Non-Modulated	7.30702
	Subj04	Non-Modulated	4.89348
	Subj04	Non-Modulated	9.12973
	Subj04	Non-Modulated	3.5486
	Subj04	Non-Modulated	6.70266
	Subj04	Non-Modulated	5.95837
	Subj04	Non-Modulated	1.56063
	Subj04	Non-Modulated	2.3973
	Subj04	Non-Modulated	0.792769
	Subj04	Non-Modulated	4.28785
	Subj04	Non-Modulated	8.03362
	Subj04	Non-Modulated	0.78802
	Subj04	Non-Modulated	1.00998
	Subj04	Non-Modulated	4.98514
	Subj04	Non-Modulated	2.37787
	Subj04	Non-Modulated	1.50229
	Subj04	Non-Modulated	15.2897
	Subj04	Non-Modulated	0.686322
	Subj04	Non-Modulated	1.08347
	Subj04	Non-Modulated	10.0702
	Subj04	Non-Modulated	3.36066
	Subj04	Non-Modulated	7.08424
	Subj04	Non-Modulated	4.15357
	Subj04	Non-Modulated	2.4284
	Subj04	Non-Modulated	1.47448
	Subj04	Non-Modulated	5.55215
	Subj04	Non-Modulated	1.22022
	Subj04	Non-Modulated	4.53831
	Subj04	Non-Modulated	2.67333
	Subj04	Non-Modulated	7.35079
	Subj04	Non-Modulated	15.1798
	Subj04	Non-Modulated	2.49517
	Subj04	Non-Modulated	5.4699
	Subj04	Non-Modulated	6.17111
	Subj04	Non-Modulated	3.16749
	Subj09	tFUS-GC	11.6976
	Subj09	tFUS-GC	0.985771
	Subj09	tFUS-GC	20.6441
	Subj09	tFUS-GC	10.0553
	Subj09	tFUS-GC	19.1952
	Subj09	tFUS-GC	5.84081
	Subj09	tFUS-GC	9.17246
	Subj09	tFUS-GC	5.90798
	Subj09	tFUS-GC	22.7876
	Subj09	tFUS-GC	17.5764
	Subj09	tFUS-GC	16.428
	Subj09	tFUS-GC	6.33443
	Subj09	tFUS-GC	0.319947
	Subj09	tFUS-GC	6.34893
	Subj09	tFUS-GC	3.84035
	Subj09	tFUS-GC	9.30038
	Subj09	tFUS-GC	7.10923
	Subj09	tFUS-GC	0.960033
	Subj09	tFUS-GC	18.4572
	Subj09	tFUS-GC	0.987878
	Subj09	tFUS-GC	3.79641
	Subj09	tFUS-GC	10.5184
	Subj09	tFUS-GC	4.07615
	Subj09	tFUS-GC	16.587
	Subj09	tFUS-GC	1.86252
	Subj09	tFUS-GC	5.35102
	Subj09	tFUS-GC	10.438
	Subj09	tFUS-GC	13.7895
	Subj09	tFUS-GC	2.99544
	Subj09	tFUS-GC	16.0719
	Subj09	tFUS-GC	10.6891
	Subj09	tFUS-GC	23.6292
	Subj09	tFUS-GC	5.15972
	Subj09	tFUS-GC	5.32811
	Subj09	tFUS-GC	16.6417
	Subj09	tFUS-GC	1.38709
	Subj09	tFUS-GC	10.7575
	Subj09	tFUS-GC	11.7339
	Subj09	tFUS-GC	3.57448
	Subj09	tFUS-GC	3.99904
	Subj09	tFUS-GC	4.91328
	Subj09	tFUS-GC	10.3517
	Subj09	tFUS-GC	6.27107
	Subj09	tFUS-GC	14.5846
	Subj09	tFUS-GC	6.4328
	Subj09	tFUS-GC	6.09352
	Subj09	tFUS-GC	2.04523
	Subj09	tFUS-GC	4.0906
	Subj09	tFUS-GC	7.16333
	Subj09	tFUS-GC	10.0922
	Subj09	tFUS-GC	5.24183
	Subj09	tFUS-GC	2.60669
	Subj09	tFUS-GC	5.45658
	Subj09	tFUS-GC	15.6653
	Subj09	tFUS-GC	5.10827
	Subj09	tFUS-GC	3.94928
	Subj09	tFUS-GC	14.9083
	Subj09	tFUS-GC	11.8199
	Subj09	tFUS-GC	15.0111
	Subj09	tFUS-GC	17.0764
	Subj09	tFUS-GC	14.16
	Subj09	tFUS-GC	9.41118
	Subj09	tFUS-GC	13.5476
	Subj09	tFUS-GC	16.129
	Subj09	tFUS-GC	1.44348
	Subj09	tFUS-GC	1.54552
	Subj09	tFUS-GC	0.504503
	Subj09	tFUS-GC	1.6362
	Subj09	tFUS-GC	14.3991
	Subj09	tFUS-GC	13.3343
	Subj09	tFUS-GC	6.63132
	Subj09	tFUS-GC	3.98765
	Subj09	tFUS-GC	10.1183
	Subj09	tFUS-GC	5.26989
	Subj09	tFUS-GC	11.0966
	Subj09	tFUS-GC	2.10833
	Subj09	tFUS-GC	4.68098
	Subj09	tFUS-GC	1.78745
	Subj09	tFUS-GC	7.02108
	Subj09	tFUS-GC	2.4572
	Subj09	tFUS-GC	7.51073
	Subj09	tFUS-GC	1.60917
	Subj09	tFUS-GC	9.02104
	Subj09	tFUS-GC	1.73989
	Subj09	tFUS-GC	4.75224
	Subj09	tFUS-GC	0.467997
	Subj09	tFUS-GC	12.8951
	Subj09	tFUS-GC	12.7716
	Subj09	tFUS-GC	16.302
	Subj09	tFUS-GC	0.769115
	Subj09	tFUS-GP	1.15632
	Subj09	tFUS-GP	6.93831
	Subj09	tFUS-GP	20.4823
	Subj09	tFUS-GP	6.07682
	Subj09	tFUS-GP	11.9622
	Subj09	tFUS-GP	2.69413
	Subj09	tFUS-GP	5.50715
	Subj09	tFUS-GP	6.63298
	Subj09	tFUS-GP	7.37572
	Subj09	tFUS-GP	4.68729
	Subj09	tFUS-GP	2.96412
	Subj09	tFUS-GP	1.22333
	Subj09	tFUS-GP	8.1332
	Subj09	tFUS-GP	5.91216
	Subj09	tFUS-GP	14.1459
	Subj09	tFUS-GP	9.14779
	Subj09	tFUS-GP	2.15617
	Subj09	tFUS-GP	6.25458
	Subj09	tFUS-GP	2.45416
	Subj09	tFUS-GP	3.12249
	Subj09	tFUS-GP	19.9647
	Subj09	tFUS-GP	2.65643
	Subj09	tFUS-GP	3.17971
	Subj09	tFUS-GP	1.64497
	Subj09	tFUS-GP	7.01064
	Subj09	tFUS-GP	2.7993
	Subj09	tFUS-GP	9.71303
	Subj09	tFUS-GP	19.4768
	Subj09	tFUS-GP	13.4907
	Subj09	tFUS-GP	4.13601
	Subj09	tFUS-GP	4.75247
	Subj09	tFUS-GP	1.45408
	Subj09	tFUS-GP	5.07688
	Subj09	tFUS-GP	2.07231
	Subj09	tFUS-GP	9.30335
	Subj09	tFUS-GP	16.6501
	Subj09	tFUS-GP	5.8405
	Subj09	tFUS-GP	0.992997
	Subj09	tFUS-GP	17.3888
	Subj09	tFUS-GP	5.89295
	Subj09	tFUS-GP	7.48116
	Subj09	tFUS-GP	3.97727
	Subj09	tFUS-GP	10.1801
	Subj09	tFUS-GP	1.41625
	Subj09	tFUS-GP	1.72003
	Subj09	tFUS-GP	5.12782
	Subj09	tFUS-GP	6.70872
	Subj09	tFUS-GP	1.06593
	Subj09	tFUS-GP	8.83194
	Subj09	tFUS-GP	5.23891
	Subj09	tFUS-GP	7.69918
	Subj09	tFUS-GP	2.59896
	Subj09	tFUS-GP	2.07337
	Subj09	tFUS-GP	3.47563
	Subj09	tFUS-GP	8.96201
	Subj09	tFUS-GP	14.715
	Subj09	tFUS-GP	5.91057
	Subj09	tFUS-GP	9.60192
	Subj09	tFUS-GP	3.79351
	Subj09	tFUS-GP	23.4728
	Subj09	tFUS-GP	13.7362
	Subj09	tFUS-GP	1.81871
	Subj09	tFUS-GP	1.57598
	Subj09	tFUS-GP	7.24621
	Subj09	tFUS-GP	6.51209
	Subj09	tFUS-GP	2.48095
	Subj09	tFUS-GP	6.41818
	Subj09	tFUS-GP	7.7694
	Subj09	tFUS-GP	3.08435
	Subj09	tFUS-GP	9.5894
	Subj09	tFUS-GP	18.07
	Subj09	tFUS-GP	13.9084
	Subj09	tFUS-GP	12.2771
	Subj09	tFUS-GP	7.38545
	Subj09	tFUS-GP	2.21484
	Subj09	tFUS-GP	8.53994
	Subj09	tFUS-GP	10.362
	Subj09	tFUS-GP	5.22811
	Subj09	tFUS-GP	1.30725
	Subj09	tFUS-GP	9.5643
	Subj09	tFUS-GP	6.81247
	Subj09	tFUS-GP	6.2663
	Subj09	tFUS-GP	4.3586
	Subj09	tFUS-GP	1.42282
	Subj09	tFUS-GP	3.35211
	Subj09	tFUS-GP	1.77046
	Subj09	tFUS-GP	10.4617
	Subj09	tFUS-GP	1.57329
	Subj09	tFUS-GP	9.66448
	Subj09	tFUS-GP	6.24599
	Subj09	tFUS-GP	4.82148
	Subj09	tFUS-GP	20.9443
	Subj09	tFUS-GP	5.7973
	Subj09	tFUS-GP	11.105
	Subj09	tFUS-GP	18.123
	Subj09	tFUS-GP	9.25704
	Subj09	tFUS-GP	18.0302
	Subj09	tFUS-GP	4.16629
	Subj09	Non-Modulated	14.3316
	Subj09	Non-Modulated	13.7259
	Subj09	Non-Modulated	4.59224
	Subj09	Non-Modulated	2.09931
	Subj09	Non-Modulated	12.5482
	Subj09	Non-Modulated	16.6163
	Subj09	Non-Modulated	4.42516
	Subj09	Non-Modulated	3.27529
	Subj09	Non-Modulated	10.4832
	Subj09	Non-Modulated	1.27539
	Subj09	Non-Modulated	1.31788
	Subj09	Non-Modulated	6.49548
	Subj09	Non-Modulated	9.91334
	Subj09	Non-Modulated	3.55665
	Subj09	Non-Modulated	1.72412
	Subj09	Non-Modulated	9.19352
	Subj09	Non-Modulated	10.1196
	Subj09	Non-Modulated	2.58428
	Subj09	Non-Modulated	5.52958
	Subj09	Non-Modulated	3.5439
	Subj09	Non-Modulated	16.0791
	Subj09	Non-Modulated	6.48045
	Subj09	Non-Modulated	5.78853
	Subj09	Non-Modulated	4.22192
	Subj09	Non-Modulated	7.67253
	Subj09	Non-Modulated	4.115
	Subj09	Non-Modulated	0.782078
	Subj09	Non-Modulated	12.5619
	Subj09	Non-Modulated	3.30603
	Subj09	Non-Modulated	9.07605
	Subj09	Non-Modulated	13.3397
	Subj09	Non-Modulated	3.12952
	Subj09	Non-Modulated	4.88841
	Subj09	Non-Modulated	12.0742
	Subj09	Non-Modulated	7.238
	Subj09	Non-Modulated	0.837906
	Subj09	Non-Modulated	3.00435
	Subj09	Non-Modulated	6.95376
	Subj09	Non-Modulated	4.88268
	Subj09	Non-Modulated	6.60042
	Subj09	Non-Modulated	2.50013
	Subj09	Non-Modulated	6.27921
	Subj09	Non-Modulated	6.50767
	Subj09	Non-Modulated	5.49844
	Subj09	Non-Modulated	4.76937
	Subj09	Non-Modulated	6.75566
	Subj09	Non-Modulated	4.3581
	Subj09	Non-Modulated	1.5728
	Subj09	Non-Modulated	3.79281
	Subj09	Non-Modulated	0.878573
	Subj09	Non-Modulated	4.12748
	Subj09	Non-Modulated	2.79263
	Subj09	Non-Modulated	1.64786
	Subj09	Non-Modulated	14.4965
	Subj09	Non-Modulated	8.37356
	Subj09	Non-Modulated	5.57487
	Subj09	Non-Modulated	4.10555
	Subj09	Non-Modulated	2.92574
	Subj09	Non-Modulated	3.08457
	Subj09	Non-Modulated	11.7238
	Subj09	Non-Modulated	8.23508
	Subj09	Non-Modulated	6.80352
	Subj09	Non-Modulated	5.79931
	Subj09	Non-Modulated	7.41082
	Subj09	Non-Modulated	6.17908
	Subj09	Non-Modulated	5.92766
	Subj09	Non-Modulated	19.5418
	Subj09	Non-Modulated	9.54815
	Subj09	Non-Modulated	0.592996
	Subj09	Non-Modulated	2.8989
	Subj09	Non-Modulated	1.44012
	Subj09	Non-Modulated	10.7828
	Subj09	Non-Modulated	1.10023
	Subj09	Non-Modulated	9.23511
	Subj09	Non-Modulated	7.60633
	Subj09	Non-Modulated	0.500152
	Subj09	Non-Modulated	5.59994
	Subj09	Non-Modulated	20.1258
	Subj09	Non-Modulated	7.60143
	Subj09	Non-Modulated	18.2528
	Subj09	Non-Modulated	9.90727
	Subj09	Non-Modulated	1.97314
	Subj09	Non-Modulated	3.58641
	Subj09	Non-Modulated	6.14976
	Subj09	Non-Modulated	0.916171
	Subj09	Non-Modulated	2.90318
	Subj09	Non-Modulated	3.69523
	Subj09	Non-Modulated	15.5559
	Subj09	Non-Modulated	7.66029
	Subj09	Non-Modulated	2.501
	Subj09	Non-Modulated	6.11416
	Subj09	Non-Modulated	2.39115
	Subj09	Non-Modulated	8.47779
	Subj09	Non-Modulated	1.49268
	Subj09	Non-Modulated	3.39957
	Subj09	Non-Modulated	3.15538
	Subj09	Non-Modulated	0.991548
	Subj09	Non-Modulated	7.50835
	Subj09	Non-Modulated	14.4887
	Subj09	Non-Modulated	1.31132
	Subj09	Non-Modulated	14.1146
	Subj10	tFUS-GC	3.16813
	Subj10	tFUS-GC	4.67851
	Subj10	tFUS-GC	13.073
	Subj10	tFUS-GC	5.94558
	Subj10	tFUS-GC	2.80473
	Subj10	tFUS-GC	0.30939
	Subj10	tFUS-GC	10.851
	Subj10	tFUS-GC	0.594882
	Subj10	tFUS-GC	16.5183
	Subj10	tFUS-GC	3.66274
	Subj10	tFUS-GC	12.8865
	Subj10	tFUS-GC	17.2337
	Subj10	tFUS-GC	4.42357
	Subj10	tFUS-GC	1.5683
	Subj10	tFUS-GC	5.20828
	Subj10	tFUS-GC	6.12614
	Subj10	tFUS-GC	6.33506
	Subj10	tFUS-GC	17.7861
	Subj10	tFUS-GC	1.33896
	Subj10	tFUS-GC	4.9731
	Subj10	tFUS-GC	0.603423
	Subj10	tFUS-GC	12.5954
	Subj10	tFUS-GC	8.26109
	Subj10	tFUS-GC	5.12978
	Subj10	tFUS-GC	15.8217
	Subj10	tFUS-GC	5.19281
	Subj10	tFUS-GC	4.14848
	Subj10	tFUS-GC	5.15395
	Subj10	tFUS-GC	2.38083
	Subj10	tFUS-GC	2.41939
	Subj10	tFUS-GC	0.595732
	Subj10	tFUS-GC	1.34641
	Subj10	tFUS-GC	1.45584
	Subj10	tFUS-GC	5.57677
	Subj10	tFUS-GC	6.11367
	Subj10	tFUS-GC	20.0207
	Subj10	tFUS-GC	4.8203
	Subj10	tFUS-GC	0.726436
	Subj10	tFUS-GC	9.15797
	Subj10	tFUS-GC	4.58103
	Subj10	tFUS-GC	3.62572
	Subj10	tFUS-GC	6.40246
	Subj10	tFUS-GC	7.60479
	Subj10	tFUS-GC	5.83473
	Subj10	tFUS-GC	2.40501
	Subj10	tFUS-GC	15.2513
	Subj10	tFUS-GC	9.50462
	Subj10	tFUS-GC	5.16298
	Subj10	tFUS-GC	8.23526
	Subj10	tFUS-GC	1.43463
	Subj10	tFUS-GC	5.02881
	Subj10	tFUS-GC	3.89116
	Subj10	tFUS-GC	16.034
	Subj10	tFUS-GC	4.29801
	Subj10	tFUS-GC	6.08477
	Subj10	tFUS-GC	13.4672
	Subj10	tFUS-GC	8.56896
	Subj10	tFUS-GC	1.80226
	Subj10	tFUS-GC	0.835679
	Subj10	tFUS-GC	2.58696
	Subj10	tFUS-GC	6.38142
	Subj10	tFUS-GC	10.8322
	Subj10	tFUS-GC	0.70217
	Subj10	tFUS-GC	3.67128
	Subj10	tFUS-GC	3.29725
	Subj10	tFUS-GC	4.3128
	Subj10	tFUS-GC	5.51291
	Subj10	tFUS-GC	23.3279
	Subj10	tFUS-GC	1.27949
	Subj10	Decoupled-Sham	9.85575
	Subj10	Decoupled-Sham	5.84069
	Subj10	Decoupled-Sham	3.11291
	Subj10	Decoupled-Sham	9.22529
	Subj10	Decoupled-Sham	1.45149
	Subj10	Decoupled-Sham	12.2864
	Subj10	Decoupled-Sham	3.52603
	Subj10	Decoupled-Sham	7.98034
	Subj10	Decoupled-Sham	1.85617
	Subj10	Decoupled-Sham	1.09974
[truncated: 2,677 more rows]

## Sheet: Figure 3 V5-Alpha
Figure 3 V5-alpha	subject	condition	power
	Subj01	tFUS-GC	5.43641
	Subj01	tFUS-GC	2.37406
	Subj01	tFUS-GC	1.14206
	Subj01	tFUS-GC	1.12069
	Subj01	tFUS-GC	1.74468
	Subj01	tFUS-GC	0.435611
	Subj01	tFUS-GC	5.53899
	Subj01	tFUS-GC	4.62625
	Subj01	tFUS-GC	0.800689		Exact p-values
	Subj01	tFUS-GC	6.04731		Non-Modulated - Decoupled-Sham	tFUS-GC - Decoupled-Sham	tFUS-GP - Decoupled-Sham	tFUS-GC - Non-Modulated	tFUS-GP - Non-Modulated	tFUS-GP - tFUS-GC
	Subj01	tFUS-GC	1.42087		0.000693418	0	4.54379e-09	1.19604e-09	0.000693418	0.0204077
	Subj01	tFUS-GC	1.41928
	Subj01	tFUS-GC	3.02522
	Subj01	tFUS-GC	3.88452
	Subj01	tFUS-GC	10.2806
	Subj01	tFUS-GC	5.87074
	Subj01	tFUS-GC	3.46426
	Subj01	tFUS-GC	2.30642
	Subj01	tFUS-GC	2.45125
	Subj01	tFUS-GC	2.40193
	Subj01	tFUS-GC	5.11075
	Subj01	tFUS-GC	2.59367
	Subj01	tFUS-GC	8.55149
	Subj01	tFUS-GC	3.59697
	Subj01	tFUS-GC	1.11085
	Subj01	tFUS-GC	0.340841
	Subj01	tFUS-GC	3.62983
	Subj01	tFUS-GC	13.2578
	Subj01	tFUS-GC	1.79986
	Subj01	tFUS-GC	3.10523
	Subj01	tFUS-GC	0.976119
	Subj01	tFUS-GC	2.92066
	Subj01	tFUS-GC	3.53772
	Subj01	tFUS-GC	3.52506
	Subj01	tFUS-GC	1.75918
	Subj01	tFUS-GC	1.61224
	Subj01	tFUS-GC	2.22552
	Subj01	tFUS-GC	9.84612
	Subj01	tFUS-GC	5.32741
	Subj01	tFUS-GC	2.89969
	Subj01	tFUS-GC	1.67841
	Subj01	tFUS-GC	4.563
	Subj01	tFUS-GC	5.00844
	Subj01	tFUS-GC	2.30138
	Subj01	tFUS-GC	2.35834
	Subj01	tFUS-GC	3.47818
	Subj01	tFUS-GC	5.95756
	Subj01	tFUS-GC	1.95442
	Subj01	tFUS-GC	8.3547
	Subj01	tFUS-GC	2.61746
	Subj01	tFUS-GC	3.28206
	Subj01	tFUS-GC	4.35196
	Subj01	tFUS-GC	1.23823
	Subj01	tFUS-GC	2.6851
	Subj01	tFUS-GC	7.4001
	Subj01	tFUS-GC	0.294864
	Subj01	tFUS-GC	1.64245
	Subj01	tFUS-GC	4.76319
	Subj01	tFUS-GC	13.4515
	Subj01	tFUS-GC	4.21326
	Subj01	tFUS-GC	3.74678
	Subj01	tFUS-GC	1.92857
	Subj01	tFUS-GC	4.18593
	Subj01	tFUS-GC	2.70525
	Subj01	tFUS-GC	1.1019
	Subj01	tFUS-GC	2.80958
	Subj01	tFUS-GC	11.1413
	Subj01	tFUS-GC	2.22882
	Subj01	tFUS-GC	2.56807
	Subj01	tFUS-GC	3.14663
	Subj01	tFUS-GC	5.22489
	Subj01	tFUS-GC	3.10175
	Subj01	tFUS-GC	2.64268
	Subj01	tFUS-GC	7.78277
	Subj01	tFUS-GC	6.632
	Subj01	tFUS-GC	1.19896
	Subj01	tFUS-GC	8.27521
	Subj01	tFUS-GC	2.47214
	Subj01	tFUS-GC	4.48558
	Subj01	tFUS-GC	3.34924
	Subj01	tFUS-GC	4.17515
	Subj01	tFUS-GC	4.22625
	Subj01	tFUS-GC	7.27179
	Subj01	tFUS-GC	2.64932
	Subj01	tFUS-GC	5.30753
	Subj01	tFUS-GC	6.52959
	Subj01	tFUS-GC	8.2192
	Subj01	tFUS-GC	0.799479
	Subj01	tFUS-GC	2.76335
	Subj01	tFUS-GC	2.22036
	Subj01	tFUS-GC	1.16626
	Subj01	tFUS-GC	2.99493
	Subj01	tFUS-GC	1.84767
	Subj01	tFUS-GC	7.96403
	Subj01	tFUS-GC	5.32772
	Subj01	tFUS-GC	4.76804
	Subj01	tFUS-GC	4.10984
	Subj01	tFUS-GC	9.71233
	Subj01	tFUS-GC	1.64329
	Subj01	tFUS-GC	11.2845
	Subj01	tFUS-GC	3.8868
	Subj01	tFUS-GC	1.13984
	Subj01	tFUS-GC	1.57291
	Subj01	tFUS-GC	1.97752
	Subj01	tFUS-GC	2.22229
	Subj01	tFUS-GC	2.7696
	Subj01	tFUS-GC	2.31696
	Subj01	tFUS-GC	1.19585
	Subj01	tFUS-GC	4.64886
	Subj01	tFUS-GC	9.82159
	Subj01	tFUS-GC	2.46298
	Subj01	tFUS-GC	3.65656
	Subj01	tFUS-GC	1.74136
	Subj01	tFUS-GC	6.04494
	Subj01	tFUS-GC	6.96178
	Subj01	tFUS-GC	5.64068
	Subj01	tFUS-GC	3.34191
	Subj01	tFUS-GC	5.64045
	Subj01	Non-Modulated	6.42461
	Subj01	Non-Modulated	2.04225
	Subj01	Non-Modulated	2.48318
	Subj01	Non-Modulated	1.51411
	Subj01	Non-Modulated	1.9019
	Subj01	Non-Modulated	2.37947
	Subj01	Non-Modulated	1.70602
	Subj01	Non-Modulated	1.05068
	Subj01	Non-Modulated	1.42169
	Subj01	Non-Modulated	6.94984
	Subj01	Non-Modulated	1.78909
	Subj01	Non-Modulated	4.73517
	Subj01	Non-Modulated	4.48302
	Subj01	Non-Modulated	7.76229
	Subj01	Non-Modulated	1.13894
	Subj01	Non-Modulated	1.52405
	Subj01	Non-Modulated	8.68543
	Subj01	Non-Modulated	1.98259
	Subj01	Non-Modulated	4.70019
	Subj01	Non-Modulated	1.89033
	Subj01	Non-Modulated	1.76641
	Subj01	Non-Modulated	8.36236
	Subj01	Non-Modulated	4.86059
	Subj01	Non-Modulated	3.22239
	Subj01	Non-Modulated	10.4638
	Subj01	Non-Modulated	9.69377
	Subj01	Non-Modulated	7.00328
	Subj01	Non-Modulated	5.82457
	Subj01	Non-Modulated	2.08652
	Subj01	Non-Modulated	4.24304
	Subj01	Non-Modulated	2.48585
	Subj01	Non-Modulated	1.72652
	Subj01	Non-Modulated	3.6785
	Subj01	Non-Modulated	6.0665
	Subj01	Non-Modulated	3.78368
	Subj01	Non-Modulated	0.718475
	Subj01	Non-Modulated	3.88006
	Subj01	Non-Modulated	4.52022
	Subj01	Non-Modulated	10.1002
	Subj01	Non-Modulated	1.78131
	Subj01	Non-Modulated	1.96005
	Subj01	Non-Modulated	6.04113
	Subj01	Non-Modulated	0.893996
	Subj01	Non-Modulated	8.72262
	Subj01	Non-Modulated	6.56959
	Subj01	Non-Modulated	3.30354
	Subj01	Non-Modulated	4.86036
	Subj01	Non-Modulated	11.3118
	Subj01	Non-Modulated	2.32126
	Subj01	Non-Modulated	2.72429
	Subj01	Non-Modulated	9.1127
	Subj01	Non-Modulated	2.14485
	Subj01	Non-Modulated	1.55885
	Subj01	Non-Modulated	3.2229
	Subj01	Non-Modulated	14.4341
	Subj01	Non-Modulated	12.5992
	Subj01	Non-Modulated	3.38238
	Subj01	Non-Modulated	7.6797
	Subj01	Non-Modulated	2.40236
	Subj01	Non-Modulated	2.17001
	Subj01	Non-Modulated	13.8669
	Subj01	Non-Modulated	0.919114
	Subj01	Non-Modulated	1.78403
	Subj01	Non-Modulated	5.25757
	Subj01	Non-Modulated	1.3723
	Subj01	Non-Modulated	9.59397
	Subj01	Non-Modulated	1.48438
	Subj01	Non-Modulated	9.18387
	Subj01	Non-Modulated	0.971861
	Subj01	Non-Modulated	1.83244
	Subj01	Non-Modulated	1.72017
	Subj01	Non-Modulated	13.4568
	Subj01	Non-Modulated	4.19785
	Subj01	Non-Modulated	3.70174
	Subj01	Non-Modulated	2.08335
	Subj01	Non-Modulated	2.37369
	Subj01	Non-Modulated	3.72952
	Subj01	Non-Modulated	1.65335
	Subj01	Non-Modulated	3.41532
	Subj01	Non-Modulated	6.36061
	Subj01	Non-Modulated	4.33575
	Subj01	Non-Modulated	5.77796
	Subj01	Non-Modulated	6.90548
	Subj01	Non-Modulated	9.1453
	Subj01	Non-Modulated	2.7732
	Subj01	Non-Modulated	1.13503
	Subj01	Non-Modulated	2.97451
	Subj01	Non-Modulated	2.68416
	Subj01	Non-Modulated	1.3405
	Subj01	Non-Modulated	10.3795
	Subj01	Non-Modulated	5.9621
	Subj01	Non-Modulated	4.49878
	Subj01	Non-Modulated	1.93488
	Subj01	Non-Modulated	13.8607
	Subj01	Non-Modulated	2.06247
	Subj01	Non-Modulated	2.74857
	Subj01	Non-Modulated	2.10294
	Subj01	Non-Modulated	5.93791
	Subj01	Non-Modulated	6.06856
	Subj01	Non-Modulated	1.01137
	Subj01	Non-Modulated	8.94209
	Subj01	Non-Modulated	8.66503
	Subj01	Non-Modulated	8.3597
	Subj01	Non-Modulated	6.78041
	Subj01	Non-Modulated	13.4135
	Subj01	Non-Modulated	2.9996
	Subj01	Non-Modulated	1.2314
	Subj01	Non-Modulated	3.1089
	Subj01	Non-Modulated	0.562865
	Subj01	Non-Modulated	2.39625
	Subj01	Non-Modulated	2.55945
	Subj01	Non-Modulated	1.71302
	Subj01	Non-Modulated	6.35457
	Subj02	tFUS-GC	2.22009
	Subj02	tFUS-GC	9.78202
	Subj02	tFUS-GC	4.73837
	Subj02	tFUS-GC	7.56578
	Subj02	tFUS-GC	1.06856
	Subj02	tFUS-GC	5.71742
	Subj02	tFUS-GC	6.47589
	Subj02	tFUS-GC	3.93786
	Subj02	tFUS-GC	3.48193
	Subj02	tFUS-GC	5.66225
	Subj02	tFUS-GC	7.47582
	Subj02	tFUS-GC	13.7622
	Subj02	tFUS-GC	8.93391
	Subj02	tFUS-GC	1.43424
	Subj02	tFUS-GC	16.7174
	Subj02	tFUS-GC	13.4845
	Subj02	tFUS-GC	1.7805
	Subj02	tFUS-GC	2.79607
	Subj02	tFUS-GC	4.49689
	Subj02	tFUS-GC	4.22454
	Subj02	tFUS-GC	9.88701
	Subj02	tFUS-GC	6.6372
	Subj02	tFUS-GC	0.947108
	Subj02	tFUS-GC	10.864
	Subj02	tFUS-GC	6.18839
	Subj02	tFUS-GC	4.71801
	Subj02	tFUS-GC	3.4767
	Subj02	tFUS-GC	3.84219
	Subj02	tFUS-GC	13.0341
	Subj02	tFUS-GC	5.47821
	Subj02	tFUS-GC	2.01299
	Subj02	tFUS-GC	5.26087
	Subj02	tFUS-GC	1.94286
	Subj02	tFUS-GC	17.6024
	Subj02	tFUS-GC	8.82016
	Subj02	tFUS-GC	2.68277
	Subj02	tFUS-GC	2.8306
	Subj02	tFUS-GC	5.80513
	Subj02	tFUS-GC	5.48057
	Subj02	tFUS-GC	3.69524
	Subj02	tFUS-GC	3.09939
	Subj02	tFUS-GC	5.99265
	Subj02	tFUS-GC	6.26452
	Subj02	tFUS-GC	6.08492
	Subj02	tFUS-GC	3.25795
	Subj02	Decoupled-Sham	2.92053
	Subj02	Decoupled-Sham	5.81276
	Subj02	Decoupled-Sham	11.4311
	Subj02	Decoupled-Sham	5.78807
	Subj02	Decoupled-Sham	1.08113
	Subj02	Decoupled-Sham	10.9248
	Subj02	Decoupled-Sham	3.6017
	Subj02	Decoupled-Sham	2.19904
	Subj02	Decoupled-Sham	1.27799
	Subj02	Decoupled-Sham	7.18598
	Subj02	Decoupled-Sham	2.57259
	Subj02	Decoupled-Sham	2.80831
	Subj02	Decoupled-Sham	1.52865
	Subj02	Decoupled-Sham	1.69132
	Subj02	Decoupled-Sham	7.21271
	Subj02	Decoupled-Sham	6.96441
	Subj02	Decoupled-Sham	1.4588
	Subj02	Decoupled-Sham	4.51143
	Subj02	Decoupled-Sham	4.8094
	Subj02	Decoupled-Sham	7.34688
	Subj02	Decoupled-Sham	0.678516
	Subj02	Decoupled-Sham	3.43831
	Subj02	Decoupled-Sham	5.64304
	Subj02	Decoupled-Sham	4.53909
	Subj02	Decoupled-Sham	2.65947
	Subj02	Decoupled-Sham	4.09823
	Subj02	Decoupled-Sham	10.9808
	Subj02	Decoupled-Sham	2.23305
	Subj02	Decoupled-Sham	2.8511
	Subj02	Decoupled-Sham	1.86606
	Subj02	Decoupled-Sham	13.3943
	Subj02	Decoupled-Sham	1.8121
	Subj02	Decoupled-Sham	6.24142
	Subj02	Decoupled-Sham	11.4753
	Subj02	Decoupled-Sham	1.23304
	Subj02	Decoupled-Sham	4.03489
	Subj02	Decoupled-Sham	2.26278
	Subj02	Decoupled-Sham	1.78523
	Subj02	Decoupled-Sham	3.12692
	Subj02	Decoupled-Sham	3.04197
	Subj02	Decoupled-Sham	3.33755
	Subj02	Decoupled-Sham	3.94007
	Subj02	Decoupled-Sham	5.02632
	Subj02	Non-Modulated	1.79583
	Subj02	Non-Modulated	9.10464
	Subj02	Non-Modulated	4.03752
	Subj02	Non-Modulated	4.2114
	Subj02	Non-Modulated	5.40849
	Subj02	Non-Modulated	4.20421
	Subj02	Non-Modulated	2.95362
	Subj02	Non-Modulated	2.69515
	Subj02	Non-Modulated	6.86748
	Subj02	Non-Modulated	3.86709
	Subj02	Non-Modulated	5.55934
	Subj02	Non-Modulated	3.14464
	Subj02	Non-Modulated	13.6406
	Subj02	Non-Modulated	5.08902
	Subj02	Non-Modulated	4.83842
	Subj02	Non-Modulated	4.47666
	Subj02	Non-Modulated	3.35881
	Subj02	Non-Modulated	2.5891
	Subj02	Non-Modulated	1.44852
	Subj02	Non-Modulated	4.66954
	Subj02	Non-Modulated	11.3164
	Subj02	Non-Modulated	4.59761
	Subj02	Non-Modulated	1.55222
	Subj02	Non-Modulated	4.38803
	Subj02	Non-Modulated	3.51995
	Subj02	Non-Modulated	3.09998
	Subj02	Non-Modulated	2.40788
	Subj02	Non-Modulated	3.56955
	Subj02	Non-Modulated	4.67609
	Subj02	Non-Modulated	3.77959
	Subj02	Non-Modulated	3.63544
	Subj02	Non-Modulated	3.88993
	Subj02	Non-Modulated	1.15261
	Subj02	Non-Modulated	7.88124
	Subj02	Non-Modulated	3.45601
	Subj02	Non-Modulated	6.17897
	Subj02	Non-Modulated	3.2608
	Subj02	Non-Modulated	5.78496
	Subj02	Non-Modulated	4.24647
	Subj02	Non-Modulated	0.913983
	Subj02	Non-Modulated	1.95938
	Subj02	Non-Modulated	6.90044
	Subj02	Non-Modulated	9.9868
	Subj02	Non-Modulated	9.97372
	Subj03	Non-Modulated	3.87428
	Subj03	Non-Modulated	4.32626
	Subj03	Non-Modulated	1.4624
	Subj03	Non-Modulated	10.9257
	Subj03	Non-Modulated	3.13159
	Subj03	Non-Modulated	3.50095
	Subj03	Non-Modulated	3.06462
	Subj03	Non-Modulated	2.03863
	Subj03	Non-Modulated	2.66449
	Subj03	Non-Modulated	4.28222
	Subj03	Non-Modulated	6.10711
	Subj03	Non-Modulated	6.29142
	Subj03	Non-Modulated	3.17852
	Subj03	Non-Modulated	2.04964
	Subj03	Non-Modulated	3.73142
	Subj03	Non-Modulated	2.86356
	Subj03	Non-Modulated	2.37938
	Subj03	Non-Modulated	1.7429
	Subj03	Non-Modulated	1.37172
	Subj03	Non-Modulated	1.58026
	Subj03	Non-Modulated	1.05978
	Subj03	Non-Modulated	2.2484
	Subj03	Non-Modulated	2.79308
	Subj03	Non-Modulated	1.62862
	Subj03	Non-Modulated	2.9083
	Subj03	Non-Modulated	1.82662
	Subj03	Non-Modulated	2.28152
	Subj03	Non-Modulated	3.29711
	Subj03	Non-Modulated	1.95693
	Subj03	Non-Modulated	5.56924
	Subj03	Non-Modulated	2.89548
	Subj03	Non-Modulated	4.43747
	Subj03	Non-Modulated	2.77528
	Subj03	Non-Modulated	3.37338
	Subj03	Non-Modulated	4.77892
	Subj03	Non-Modulated	0.847255
	Subj03	Non-Modulated	12.8357
	Subj03	Non-Modulated	3.14678
	Subj03	Non-Modulated	2.39989
	Subj03	Non-Modulated	2.44465
	Subj03	Non-Modulated	3.14294
	Subj03	Non-Modulated	9.83916
	Subj03	Non-Modulated	12.1998
	Subj03	Non-Modulated	4.95445
	Subj03	Non-Modulated	3.51137
	Subj03	Non-Modulated	2.72093
	Subj03	Non-Modulated	1.17801
	Subj03	Non-Modulated	2.1633
	Subj03	Decoupled-Sham	3.09549
	Subj03	Decoupled-Sham	2.5689
	Subj03	Decoupled-Sham	7.94636
	Subj03	Decoupled-Sham	2.69023
	Subj03	Decoupled-Sham	4.4516
	Subj03	Decoupled-Sham	2.39668
	Subj03	Decoupled-Sham	1.23761
	Subj03	Decoupled-Sham	3.47491
	Subj03	Decoupled-Sham	5.15965
	Subj03	Decoupled-Sham	2.27623
	Subj03	Decoupled-Sham	3.88313
	Subj03	Decoupled-Sham	1.46763
	Subj03	Decoupled-Sham	7.64967
	Subj03	Decoupled-Sham	0.938769
	Subj03	Decoupled-Sham	5.68922
	Subj03	Decoupled-Sham	2.35736
	Subj03	Decoupled-Sham	3.99878
	Subj03	Decoupled-Sham	5.1336
	Subj03	Decoupled-Sham	3.92494
	Subj03	Decoupled-Sham	6.53872
	Subj03	Decoupled-Sham	5.182
	Subj03	Decoupled-Sham	4.63673
	Subj03	Decoupled-Sham	3.19347
	Subj03	Decoupled-Sham	2.92364
	Subj03	Decoupled-Sham	9.6111
	Subj03	Decoupled-Sham	6.35899
	Subj03	Decoupled-Sham	1.48627
	Subj03	Decoupled-Sham	4.57103
	Subj03	Decoupled-Sham	4.34869
	Subj03	Decoupled-Sham	10.5174
	Subj03	Decoupled-Sham	5.7966
	Subj03	Decoupled-Sham	7.6615
	Subj03	Decoupled-Sham	4.25033
	Subj03	Decoupled-Sham	1.7816
	Subj03	Decoupled-Sham	4.77776
	Subj03	Decoupled-Sham	2.42449
	Subj03	Decoupled-Sham	1.39941
	Subj03	Decoupled-Sham	2.81329
	Subj03	Decoupled-Sham	2.51435
	Subj03	Decoupled-Sham	3.76852
	Subj03	Decoupled-Sham	6.02403
	Subj03	Decoupled-Sham	2.35061
	Subj03	Decoupled-Sham	5.39371
	Subj03	Decoupled-Sham	4.17635
	Subj03	Decoupled-Sham	3.64813
	Subj03	Decoupled-Sham	4.11151
	Subj03	Decoupled-Sham	9.50461
	Subj03	tFUS-GP	7.07816
	Subj03	tFUS-GP	4.14287
	Subj03	tFUS-GP	3.55016
	Subj03	tFUS-GP	3.23408
	Subj03	tFUS-GP	1.61062
	Subj03	tFUS-GP	5.70611
	Subj03	tFUS-GP	2.85576
	Subj03	tFUS-GP	4.16227
	Subj03	tFUS-GP	4.01883
	Subj03	tFUS-GP	7.5629
	Subj03	tFUS-GP	3.62192
	Subj03	tFUS-GP	7.38193
	Subj03	tFUS-GP	2.24967
	Subj03	tFUS-GP	9.34545
	Subj03	tFUS-GP	15.0823
	Subj03	tFUS-GP	3.141
	Subj03	tFUS-GP	14.123
	Subj03	tFUS-GP	8.74852
	Subj03	tFUS-GP	1.87933
	Subj03	tFUS-GP	3.0332
	Subj03	tFUS-GP	6.62353
	Subj03	tFUS-GP	3.54111
	Subj03	tFUS-GP	14.7438
	Subj03	tFUS-GP	4.50188
	Subj03	tFUS-GP	9.07955
	Subj03	tFUS-GP	1.83034
	Subj03	tFUS-GP	1.71851
	Subj03	tFUS-GP	4.93965
	Subj03	tFUS-GP	3.72212
	Subj03	tFUS-GP	6.8576
	Subj03	tFUS-GP	4.19112
	Subj03	tFUS-GP	2.14514
	Subj03	tFUS-GP	7.58466
	Subj03	tFUS-GP	8.13283
	Subj03	tFUS-GP	5.36855
	Subj03	tFUS-GP	4.35985
	Subj03	tFUS-GP	1.34794
	Subj03	tFUS-GP	1.78244
	Subj03	tFUS-GP	4.95228
	Subj03	tFUS-GP	8.57163
	Subj03	tFUS-GP	2.33348
	Subj03	tFUS-GP	8.2652
	Subj03	tFUS-GC	3.7925
	Subj03	tFUS-GC	4.13461
	Subj03	tFUS-GC	2.29585
	Subj03	tFUS-GC	6.80233
	Subj03	tFUS-GC	7.33527
	Subj03	tFUS-GC	4.73304
	Subj03	tFUS-GC	1.61964
	Subj03	tFUS-GC	12.867
	Subj03	tFUS-GC	2.76265
	Subj03	tFUS-GC	3.04342
	Subj03	tFUS-GC	4.85858
	Subj03	tFUS-GC	8.89213
	Subj03	tFUS-GC	16.2492
	Subj03	tFUS-GC	0.89444
	Subj03	tFUS-GC	2.42269
	Subj03	tFUS-GC	3.94273
	Subj03	tFUS-GC	2.06882
	Subj03	tFUS-GC	10.7175
	Subj03	tFUS-GC	3.00348
	Subj03	tFUS-GC	2.35296
	Subj03	tFUS-GC	5.18287
	Subj03	tFUS-GC	11.8097
	Subj03	tFUS-GC	15.6373
	Subj03	tFUS-GC	5.21564
	Subj03	tFUS-GC	9.71271
	Subj03	tFUS-GC	0.805526
	Subj03	tFUS-GC	15.9031
	Subj03	tFUS-GC	5.56811
	Subj03	tFUS-GC	2.20138
	Subj03	tFUS-GC	2.46713
	Subj03	tFUS-GC	1.41862
	Subj03	tFUS-GC	0.695119
	Subj03	tFUS-GC	9.79953
	Subj03	tFUS-GC	7.51456
	Subj03	tFUS-GC	5.61175
	Subj03	tFUS-GC	1.70793
	Subj03	tFUS-GC	5.54306
	Subj03	tFUS-GC	2.65618
	Subj03	tFUS-GC	8.61445
	Subj03	tFUS-GC	1.08048
	Subj03	tFUS-GC	5.47309
	Subj03	tFUS-GC	2.6687
	Subj03	tFUS-GC	3.14218
	Subj03	tFUS-GC	3.15728
	Subj03	tFUS-GC	3.18209
	Subj03	tFUS-GC	6.7397
	Subj03	tFUS-GC	13.9126
	Subj03	tFUS-GC	1.36947
	Subj05	Non-Modulated	14.041
	Subj05	Non-Modulated	5.44829
	Subj05	Non-Modulated	12.3135
	Subj05	Non-Modulated	2.07563
	Subj05	Non-Modulated	0.99591
	Subj05	Non-Modulated	9.41949
	Subj05	Non-Modulated	2.41452
	Subj05	Non-Modulated	8.7827
	Subj05	Non-Modulated	4.47371
	Subj05	Non-Modulated	2.3639
	Subj05	Non-Modulated	7.8269
	Subj05	Non-Modulated	1.96687
	Subj05	Non-Modulated	12.2503
	Subj05	Non-Modulated	3.96076
	Subj05	Non-Modulated	3.06883
	Subj05	Non-Modulated	6.50296
	Subj05	Non-Modulated	1.25541
	Subj05	Non-Modulated	3.7647
	Subj05	Non-Modulated	2.46472
	Subj05	Non-Modulated	3.77401
	Subj05	Non-Modulated	2.57996
	Subj05	Non-Modulated	8.31097
	Subj05	Non-Modulated	3.68939
	Subj05	Non-Modulated	4.59343
	Subj05	Non-Modulated	6.07057
	Subj05	Non-Modulated	6.74886
	Subj05	Non-Modulated	3.5556
	Subj05	Non-Modulated	1.63054
	Subj05	Non-Modulated	1.67133
	Subj05	Non-Modulated	0.942012
	Subj05	Non-Modulated	3.05473
	Subj05	Non-Modulated	4.99035
	Subj05	Non-Modulated	7.37143
	Subj05	Non-Modulated	1.92043
	Subj05	Non-Modulated	2.61109
	Subj05	Non-Modulated	3.59723
	Subj05	Non-Modulated	1.4971
	Subj05	Non-Modulated	2.32367
	Subj05	Non-Modulated	4.90333
	Subj05	Non-Modulated	9.68972
	Subj05	Non-Modulated	5.10126
	Subj05	Non-Modulated	4.92555
	Subj05	Non-Modulated	1.10089
	Subj05	tFUS-GC	2.20178
	Subj05	tFUS-GC	5.95436
	Subj05	tFUS-GC	0.670175
	Subj05	tFUS-GC	2.09536
	Subj05	tFUS-GC	16.9067
	Subj05	tFUS-GC	6.30115
	Subj05	tFUS-GC	1.64507
	Subj05	tFUS-GC	7.90543
	Subj05	tFUS-GC	2.19424
	Subj05	tFUS-GC	1.72936
	Subj05	tFUS-GC	1.77148
	Subj05	tFUS-GC	10.1055
	Subj05	tFUS-GC	2.73791
	Subj05	tFUS-GC	1.36944
	Subj05	tFUS-GC	2.29247
	Subj05	tFUS-GC	2.22126
	Subj05	tFUS-GC	3.22536
	Subj05	tFUS-GC	3.41114
	Subj05	tFUS-GC	2.45825
	Subj05	tFUS-GC	4.23086
	Subj05	tFUS-GC	3.84213
	Subj05	tFUS-GC	0.873353
	Subj05	tFUS-GC	4.55552
	Subj05	tFUS-GC	17.7402
	Subj05	tFUS-GC	3.7499
	Subj05	tFUS-GC	1.39885
	Subj05	tFUS-GC	4.14666
	Subj05	tFUS-GC	3.15654
	Subj05	tFUS-GC	6.84779
	Subj05	tFUS-GC	17.486
	Subj05	tFUS-GC	8.10066
	Subj05	tFUS-GC	2.8778
	Subj05	tFUS-GC	11.9361
	Subj05	tFUS-GC	1.50559
	Subj05	tFUS-GC	1.91064
	Subj05	tFUS-GC	1.0684
	Subj05	tFUS-GC	3.28067
	Subj05	tFUS-GC	7.2792
	Subj05	tFUS-GC	6.64997
	Subj05	tFUS-GC	1.06299
	Subj05	tFUS-GC	16.0938
	Subj05	tFUS-GC	2.1963
	Subj05	tFUS-GC	3.95911
	Subj05	tFUS-GC	0.469275
	Subj05	tFUS-GP	12.13
	Subj05	tFUS-GP	6.62908
	Subj05	tFUS-GP	7.00037
	Subj05	tFUS-GP	0.802915
	Subj05	tFUS-GP	12.1405
	Subj05	tFUS-GP	9.9661
	Subj05	tFUS-GP	2.80482
	Subj05	tFUS-GP	3.71889
	Subj05	tFUS-GP	1.13485
	Subj05	tFUS-GP	1.83754
	Subj05	tFUS-GP	4.41945
	Subj05	tFUS-GP	10.0324
	Subj05	tFUS-GP	5.81484
	Subj05	tFUS-GP	4.07717
	Subj05	tFUS-GP	14.9109
	Subj05	tFUS-GP	6.55176
	Subj05	tFUS-GP	6.63719
	Subj05	tFUS-GP	3.07936
	Subj05	tFUS-GP	8.72214
	Subj05	tFUS-GP	6.24677
	Subj05	tFUS-GP	11.3317
	Subj05	tFUS-GP	0.616579
	Subj05	tFUS-GP	2.21157
	Subj05	tFUS-GP	4.90959
	Subj05	tFUS-GP	1.91887
	Subj05	tFUS-GP	1.43415
	Subj05	tFUS-GP	7.60256
	Subj05	tFUS-GP	9.42869
	Subj05	tFUS-GP	0.91574
	Subj05	tFUS-GP	3.50036
	Subj05	tFUS-GP	2.8959
	Subj05	tFUS-GP	3.15229
	Subj05	tFUS-GP	7.38417
	Subj05	tFUS-GP	1.86854
	Subj05	tFUS-GP	5.16222
	Subj05	Decoupled-Sham	7.93455
	Subj05	Decoupled-Sham	9.98615
	Subj05	Decoupled-Sham	5.58893
	Subj05	Decoupled-Sham	3.63616
	Subj05	Decoupled-Sham	6.86629
	Subj05	Decoupled-Sham	2.80475
	Subj05	Decoupled-Sham	5.09128
	Subj05	Decoupled-Sham	1.78422
	Subj05	Decoupled-Sham	1.16655
	Subj05	Decoupled-Sham	8.38253
	Subj05	Decoupled-Sham	5.89752
	Subj05	Decoupled-Sham	6.05031
	Subj05	Decoupled-Sham	1.78397
	Subj05	Decoupled-Sham	8.28515
	Subj05	Decoupled-Sham	11.5815
	Subj05	Decoupled-Sham	2.70044
	Subj05	Decoupled-Sham	6.95189
	Subj05	Decoupled-Sham	6.98343
	Subj05	Decoupled-Sham	2.71904
	Subj05	Decoupled-Sham	3.86945
	Subj05	Decoupled-Sham	5.03617
	Subj05	Decoupled-Sham	2.6595
	Subj05	Decoupled-Sham	2.41377
	Subj05	Decoupled-Sham	2.35399
	Subj05	Decoupled-Sham	3.3112
	Subj05	Decoupled-Sham	5.25557
	Subj05	Decoupled-Sham	5.19925
	Subj05	Decoupled-Sham	1.58324
	Subj05	Decoupled-Sham	2.42271
	Subj05	Decoupled-Sham	5.34296
	Subj05	Decoupled-Sham	3.34413
	Subj05	Decoupled-Sham	5.09931
	Subj05	Decoupled-Sham	2.57811
	Subj05	Decoupled-Sham	12.6126
	Subj05	Decoupled-Sham	1.4341
	Subj05	Decoupled-Sham	3.42407
	Subj05	Decoupled-Sham	3.0284
	Subj05	Decoupled-Sham	13.2912
	Subj05	Decoupled-Sham	2.42049
	Subj05	Decoupled-Sham	3.70092
	Subj05	Decoupled-Sham	4.262
	Subj05	Decoupled-Sham	3.71536
	Subj05	Decoupled-Sham	1.91566
	Subj05	Decoupled-Sham	2.92325
	Subj05	Decoupled-Sham	1.49279
	Subj05	Decoupled-Sham	7.10122
	Subj05	Decoupled-Sham	0.800088
	Subj06	tFUS-GC	2.13525
	Subj06	tFUS-GC	2.62813
	Subj06	tFUS-GC	2.06712
	Subj06	tFUS-GC	11.8132
	Subj06	tFUS-GC	4.29741
	Subj06	tFUS-GC	5.95195
	Subj06	tFUS-GC	2.31377
	Subj06	tFUS-GC	8.53138
	Subj06	tFUS-GC	3.29317
	Subj06	tFUS-GC	2.59178
	Subj06	tFUS-GC	1.78042
	Subj06	tFUS-GC	8.31477
	Subj06	tFUS-GC	3.12964
	Subj06	tFUS-GC	3.4057
	Subj06	tFUS-GC	4.42807
	Subj06	tFUS-GC	4.28523
	Subj06	tFUS-GC	3.89874
	Subj06	tFUS-GC	2.68255
	Subj06	tFUS-GC	5.19081
	Subj06	tFUS-GC	2.72886
	Subj06	tFUS-GC	2.02636
	Subj06	tFUS-GC	0.675995
	Subj06	tFUS-GC	1.72721
	Subj06	tFUS-GC	3.34796
	Subj06	tFUS-GC	5.29282
	Subj06	tFUS-GC	3.18059
	Subj06	tFUS-GC	3.92396
	Subj06	tFUS-GC	4.82777
	Subj06	tFUS-GC	5.31646
	Subj06	tFUS-GC	16.0842
	Subj06	tFUS-GC	2.15992
	Subj06	tFUS-GC	4.77591
	Subj06	tFUS-GC	3.61285
	Subj06	tFUS-GC	4.56581
	Subj06	tFUS-GC	12.0345
	Subj06	tFUS-GC	1.2718
	Subj06	tFUS-GC	1.73316
	Subj06	tFUS-GC	3.12264
	Subj06	tFUS-GC	2.44153
	Subj06	tFUS-GC	1.8551
	Subj06	tFUS-GC	11.2672
	Subj06	tFUS-GC	6.95559
	Subj06	tFUS-GC	7.27978
	Subj06	tFUS-GC	2.16453
	Subj06	tFUS-GC	8.38158
	Subj06	tFUS-GC	7.62907
	Subj06	tFUS-GC	8.4365
	Subj06	tFUS-GC	4.11764
	Subj06	tFUS-GC	0.965773
	Subj06	tFUS-GC	3.30943
	Subj06	tFUS-GC	10.4033
	Subj06	tFUS-GC	2.64377
	Subj06	tFUS-GC	3.27691
	Subj06	tFUS-GC	8.12391
	Subj06	tFUS-GC	4.26825
	Subj06	tFUS-GC	1.88322
	Subj06	tFUS-GC	2.61652
	Subj06	tFUS-GC	2.22794
	Subj06	tFUS-GC	10.0168
	Subj06	tFUS-GC	10.1087
	Subj06	tFUS-GC	9.88413
	Subj06	tFUS-GC	18.1043
	Subj06	tFUS-GC	2.16013
	Subj06	tFUS-GC	3.01065
	Subj06	tFUS-GC	3.56013
	Subj06	tFUS-GC	3.79984
	Subj06	tFUS-GC	3.15685
	Subj06	tFUS-GC	2.60319
	Subj06	tFUS-GC	5.35544
	Subj06	tFUS-GC	9.48733
	Subj06	tFUS-GC	15.0916
	Subj06	tFUS-GC	4.17635
	Subj06	tFUS-GC	5.09293
	Subj06	tFUS-GC	3.21839
	Subj06	tFUS-GC	2.31901
	Subj06	tFUS-GC	5.89963
	Subj06	tFUS-GC	3.37156
	Subj06	tFUS-GC	2.79509
	Subj06	tFUS-GC	0.785152
	Subj06	tFUS-GC	4.0655
	Subj06	tFUS-GC	2.567
	Subj06	tFUS-GC	5.74599
	Subj06	tFUS-GC	3.40623
	Subj06	tFUS-GC	3.45696
	Subj06	tFUS-GC	8.024
	Subj06	tFUS-GC	3.13773
	Subj06	tFUS-GC	4.23283
	Subj06	tFUS-GC	1.46464
	Subj06	tFUS-GC	10.0585
	Subj06	tFUS-GC	1.49742
	Subj06	tFUS-GC	2.65454
	Subj06	tFUS-GC	6.4252
	Subj06	tFUS-GC	3.23042
	Subj06	tFUS-GC	2.85336
	Subj06	tFUS-GC	3.18659
	Subj06	tFUS-GC	6.35017
	Subj06	tFUS-GC	5.43847
	Subj06	tFUS-GC	3.28424
	Subj06	tFUS-GC	13.9943
	Subj06	tFUS-GC	2.41435
	Subj06	tFUS-GC	4.22683
	Subj06	tFUS-GC	2.806
	Subj06	tFUS-GC	1.66221
	Subj06	tFUS-GC	12.968
	Subj06	tFUS-GC	1.49415
	Subj06	tFUS-GC	5.20928
	Subj06	tFUS-GC	6.60804
	Subj06	tFUS-GC	2.32518
	Subj06	tFUS-GC	3.91342
	Subj06	tFUS-GC	2.48385
	Subj06	tFUS-GC	13.0985
	Subj06	tFUS-GC	5.527
	Subj06	tFUS-GC	0.889225
	Subj06	tFUS-GP	1.91816
	Subj06	tFUS-GP	3.50527
	Subj06	tFUS-GP	1.3406
	Subj06	tFUS-GP	1.50447
	Subj06	tFUS-GP	1.72189
	Subj06	tFUS-GP	1.36566
	Subj06	tFUS-GP	1.7682
	Subj06	tFUS-GP	11.2147
	Subj06	tFUS-GP	8.17068
	Subj06	tFUS-GP	5.56075
	Subj06	tFUS-GP	8.741
	Subj06	tFUS-GP	5.5373
	Subj06	tFUS-GP	4.91652
	Subj06	tFUS-GP	2.17083
	Subj06	tFUS-GP	2.34569
	Subj06	tFUS-GP	17.1279
	Subj06	tFUS-GP	3.53548
	Subj06	tFUS-GP	2.16069
	Subj06	tFUS-GP	2.71082
	Subj06	tFUS-GP	4.08069
	Subj06	tFUS-GP	1.35708
	Subj06	tFUS-GP	1.89081
	Subj06	tFUS-GP	9.9482
	Subj06	tFUS-GP	1.87673
	Subj06	tFUS-GP	5.18191
	Subj06	tFUS-GP	18.3162
	Subj06	tFUS-GP	1.67975
	Subj06	tFUS-GP	2.36736
	Subj06	tFUS-GP	4.49083
	Subj06	tFUS-GP	1.32568
	Subj06	tFUS-GP	2.27524
	Subj06	tFUS-GP	7.03817
	Subj06	tFUS-GP	5.34007
	Subj06	tFUS-GP	5.51273
	Subj06	tFUS-GP	1.10886
	Subj06	tFUS-GP	3.26602
	Subj06	tFUS-GP	3.01493
	Subj06	tFUS-GP	8.29159
	Subj06	tFUS-GP	4.25051
	Subj06	tFUS-GP	3.85285
	Subj06	tFUS-GP	2.68862
	Subj06	tFUS-GP	1.57094
	Subj06	tFUS-GP	1.08195
	Subj06	tFUS-GP	5.62753
	Subj06	tFUS-GP	1.96426
	Subj06	tFUS-GP	7.18211
	Subj06	tFUS-GP	3.70739
	Subj06	tFUS-GP	5.47308
	Subj06	tFUS-GP	1.98799
	Subj06	tFUS-GP	2.97481
	Subj06	tFUS-GP	1.03181
	Subj06	tFUS-GP	2.15031
	Subj06	tFUS-GP	2.5363
	Subj06	tFUS-GP	4.76597
	Subj06	tFUS-GP	3.66741
	Subj06	tFUS-GP	4.43894
	Subj06	tFUS-GP	3.75995
	Subj06	tFUS-GP	3.92543
	Subj06	tFUS-GP	5.79483
	Subj06	tFUS-GP	8.28852
	Subj06	tFUS-GP	2.6592
	Subj06	tFUS-GP	4.06101
	Subj06	tFUS-GP	0.707506
	Subj06	tFUS-GP	1.16013
	Subj06	tFUS-GP	1.99842
	Subj06	tFUS-GP	2.1313
	Subj06	tFUS-GP	6.59845
	Subj06	tFUS-GP	7.96804
	Subj06	tFUS-GP	2.44651
	Subj06	tFUS-GP	6.45811
	Subj06	tFUS-GP	8.96425
	Subj06	tFUS-GP	4.06752
	Subj06	tFUS-GP	9.42717
	Subj06	tFUS-GP	6.23241
	Subj06	tFUS-GP	6.57541
	Subj06	tFUS-GP	5.90943
	Subj06	tFUS-GP	1.50694
	Subj06	tFUS-GP	5.43221
	Subj06	tFUS-GP	5.52573
	Subj06	tFUS-GP	2.08123
	Subj06	tFUS-GP	3.9478
	Subj06	tFUS-GP	3.18859
	Subj06	tFUS-GP	5.4612
	Subj06	tFUS-GP	4.93742
	Subj06	tFUS-GP	8.32704
	Subj06	tFUS-GP	4.96355
	Subj06	tFUS-GP	1.79586
	Subj06	tFUS-GP	2.81186
	Subj06	tFUS-GP	4.11771
	Subj06	tFUS-GP	1.1902
	Subj06	tFUS-GP	2.6446
	Subj06	tFUS-GP	1.25018
	Subj06	tFUS-GP	3.21022
	Subj06	tFUS-GP	11.379
	Subj06	tFUS-GP	2.74907
	Subj06	tFUS-GP	1.7879
	Subj06	tFUS-GP	6.53201
	Subj06	tFUS-GP	9.2992
	Subj06	tFUS-GP	3.14989
	Subj06	tFUS-GP	2.76688
	Subj06	tFUS-GP	5.09915
	Subj06	tFUS-GP	3.42333
	Subj06	tFUS-GP	4.67476
	Subj06	tFUS-GP	1.42584
	Subj06	tFUS-GP	2.70291
	Subj06	tFUS-GP	2.49545
	Subj06	tFUS-GP	1.66312
	Subj06	tFUS-GP	1.63995
	Subj06	tFUS-GP	7.41918
	Subj06	Non-Modulated	3.37219
	Subj06	Non-Modulated	3.53089
	Subj06	Non-Modulated	4.96858
	Subj06	Non-Modulated	2.64654
	Subj06	Non-Modulated	3.38116
	Subj06	Non-Modulated	1.38769
	Subj06	Non-Modulated	2.04859
	Subj06	Non-Modulated	0.477492
	Subj06	Non-Modulated	1.32424
	Subj06	Non-Modulated	2.86784
	Subj06	Non-Modulated	4.1624
	Subj06	Non-Modulated	1.33547
	Subj06	Non-Modulated	5.67796
	Subj06	Non-Modulated	3.21558
	Subj06	Non-Modulated	4.94721
	Subj06	Non-Modulated	3.92313
	Subj06	Non-Modulated	6.59261
	Subj06	Non-Modulated	2.61022
	Subj06	Non-Modulated	11.8765
	Subj06	Non-Modulated	5.82179
	Subj06	Non-Modulated	6.35977
	Subj06	Non-Modulated	8.84568
	Subj06	Non-Modulated	5.23735
	Subj06	Non-Modulated	5.03465
	Subj06	Non-Modulated	6.92819
	Subj06	Non-Modulated	4.7419
	Subj06	Non-Modulated	3.4229
	Subj06	Non-Modulated	1.07701
	Subj06	Non-Modulated	3.07067
	Subj06	Non-Modulated	2.08525
	Subj06	Non-Modulated	2.93906
	Subj06	Non-Modulated	4.58622
	Subj06	Non-Modulated	2.01557
	Subj06	Non-Modulated	3.85624
	Subj06	Non-Modulated	2.89265
	Subj06	Non-Modulated	6.86013
	Subj06	Non-Modulated	1.26483
	Subj06	Non-Modulated	4.64475
	Subj06	Non-Modulated	5.84237
	Subj06	Non-Modulated	2.91877
	Subj06	Non-Modulated	3.24683
	Subj06	Non-Modulated	1.61076
	Subj06	Non-Modulated	2.15505
	Subj06	Non-Modulated	3.49524
	Subj06	Non-Modulated	1.82681
	Subj06	Non-Modulated	5.76328
	Subj06	Non-Modulated	1.25518
	Subj06	Non-Modulated	0.986983
	Subj06	Non-Modulated	4.36428
	Subj06	Non-Modulated	12.2207
	Subj06	Non-Modulated	5.12436
	Subj06	Non-Modulated	2.06881
	Subj06	Non-Modulated	5.45685
	Subj06	Non-Modulated	2.16209
	Subj06	Non-Modulated	1.57141
	Subj06	Non-Modulated	2.02103
	Subj06	Non-Modulated	2.5367
	Subj06	Non-Modulated	8.32459
	Subj06	Non-Modulated	7.81611
	Subj06	Non-Modulated	7.68971
	Subj06	Non-Modulated	3.11478
	Subj06	Non-Modulated	5.71331
	Subj06	Non-Modulated	1.88951
	Subj06	Non-Modulated	1.56229
	Subj06	Non-Modulated	7.22375
	Subj06	Non-Modulated	8.76588
	Subj06	Non-Modulated	7.92745
	Subj06	Non-Modulated	1.08962
	Subj06	Non-Modulated	2.2545
	Subj06	Non-Modulated	3.95888
	Subj06	Non-Modulated	4.16211
	Subj06	Non-Modulated	9.60773
	Subj06	Non-Modulated	6.19782
	Subj06	Non-Modulated	2.48207
	Subj06	Non-Modulated	1.79909
	Subj06	Non-Modulated	13.1624
	Subj06	Non-Modulated	1.57346
	Subj06	Non-Modulated	8.01713
	Subj06	Non-Modulated	1.27095
	Subj06	Non-Modulated	2.42985
	Subj06	Non-Modulated	1.07219
	Subj06	Non-Modulated	1.46863
	Subj06	Non-Modulated	10.8225
	Subj06	Non-Modulated	2.31988
	Subj06	Non-Modulated	4.4997
	Subj06	Non-Modulated	2.383
	Subj06	Non-Modulated	3.60271
	Subj06	Non-Modulated	6.44992
	Subj06	Non-Modulated	2.23229
	Subj06	Non-Modulated	1.80464
	Subj06	Non-Modulated	2.14334
	Subj06	Non-Modulated	14.8865
	Subj06	Non-Modulated	4.82764
	Subj06	Non-Modulated	3.33126
	Subj06	Non-Modulated	4.18836
	Subj06	Non-Modulated	5.36114
	Subj07	tFUS-GC	5.66407
	Subj07	tFUS-GC	1.11455
	Subj07	tFUS-GC	1.0116
	Subj07	tFUS-GC	2.77801
	Subj07	tFUS-GC	5.70796
	Subj07	tFUS-GC	5.54335
	Subj07	tFUS-GC	2.72623
	Subj07	tFUS-GC	3.61119
	Subj07	tFUS-GC	5.22609
	Subj07	tFUS-GC	1.44569
	Subj07	tFUS-GC	1.74451
	Subj07	tFUS-GC	18.5038
	Subj07	tFUS-GC	12.7496
	Subj07	tFUS-GC	13.721
	Subj07	tFUS-GC	4.45937
	Subj07	tFUS-GC	8.36653
	Subj07	tFUS-GC	3.38076
	Subj07	tFUS-GC	1.55606
	Subj07	tFUS-GC	13.8151
	Subj07	tFUS-GC	6.09352
	Subj07	tFUS-GC	5.85946
	Subj07	tFUS-GC	3.87791
	Subj07	tFUS-GC	4.02136
	Subj07	tFUS-GC	3.18275
	Subj07	tFUS-GC	4.89387
	Subj07	tFUS-GC	1.38558
	Subj07	tFUS-GC	3.76434
	Subj07	tFUS-GC	4.76286
	Subj07	tFUS-GC	1.12346
	Subj07	tFUS-GC	1.45088
	Subj07	tFUS-GC	4.49007
	Subj07	tFUS-GC	2.35928
	Subj07	tFUS-GC	3.36844
	Subj07	tFUS-GC	3.41905
	Subj07	tFUS-GC	2.54371
	Subj07	tFUS-GC	1.87992
	Subj07	tFUS-GC	6.9383
	Subj07	tFUS-GC	1.33787
	Subj07	tFUS-GC	3.84059
	Subj07	tFUS-GC	4.55122
	Subj07	tFUS-GC	2.2095
	Subj07	tFUS-GC	6.20074
	Subj07	tFUS-GC	8.7688
	Subj07	tFUS-GC	2.23308
	Subj07	tFUS-GC	5.72328
	Subj07	tFUS-GC	15.9612
	Subj07	tFUS-GC	1.76794
	Subj07	tFUS-GC	3.07314
	Subj07	tFUS-GC	6.42544
	Subj07	tFUS-GC	12.633
	Subj07	tFUS-GC	1.83556
	Subj07	tFUS-GC	2.95041
	Subj07	tFUS-GC	9.70465
	Subj07	tFUS-GC	4.7426
	Subj07	tFUS-GC	2.96884
	Subj07	tFUS-GC	3.35179
	Subj07	tFUS-GC	2.37433
	Subj07	tFUS-GC	1.05685
	Subj07	tFUS-GC	5.27371
	Subj07	tFUS-GC	11.0159
	Subj07	tFUS-GC	5.82736
	Subj07	tFUS-GC	3.09939
	Subj07	tFUS-GC	1.32975
	Subj07	tFUS-GC	1.57117
	Subj07	tFUS-GC	5.8537
	Subj07	tFUS-GC	1.76421
	Subj07	tFUS-GC	2.01103
	Subj07	tFUS-GC	12.7716
	Subj07	tFUS-GC	4.67192
	Subj07	tFUS-GC	1.34791
	Subj07	tFUS-GC	2.07924
	Subj07	tFUS-GC	0.708403
	Subj07	tFUS-GC	7.59123
	Subj07	tFUS-GC	11.1399
	Subj07	tFUS-GC	0.985737
	Subj07	tFUS-GC	3.47789
	Subj07	tFUS-GC	3.72089
	Subj07	tFUS-GC	2.89723
	Subj07	tFUS-GC	6.51558
	Subj07	tFUS-GC	2.46905
	Subj07	tFUS-GC	7.52856
	Subj07	tFUS-GC	1.63406
	Subj07	tFUS-GC	10.0993
	Subj07	tFUS-GC	7.60157
	Subj07	tFUS-GC	10.4649
	Subj07	tFUS-GC	1.98404
	Subj07	tFUS-GC	4.95026
	Subj07	tFUS-GC	3.32066
	Subj07	tFUS-GC	6.25961
	Subj07	tFUS-GC	5.7679
	Subj07	tFUS-GC	15.2262
	Subj07	tFUS-GC	1.06517
	Subj07	tFUS-GC	0.63977
	Subj07	tFUS-GC	17.0824
	Subj07	tFUS-GC	6.93742
	Subj07	tFUS-GC	4.47991
	Subj07	tFUS-GC	3.22165
	Subj07	tFUS-GC	14.3851
	Subj07	tFUS-GC	3.80025
	Subj07	tFUS-GC	1.09188
	Subj07	tFUS-GC	0.549689
	Subj07	tFUS-GC	11.0734
	Subj07	tFUS-GC	2.70115
	Subj07	tFUS-GC	3.71339
	Subj07	tFUS-GC	5.85571
	Subj07	tFUS-GC	4.34009
	Subj07	tFUS-GC	5.4812
	Subj07	tFUS-GC	6.31346
	Subj07	tFUS-GC	6.33213
	Subj07	tFUS-GC	6.05086
	Subj07	tFUS-GC	5.44595
	Subj07	tFUS-GC	4.77766
	Subj07	tFUS-GC	3.9487
	Subj07	tFUS-GC	8.21924
	Subj07	tFUS-GC	9.67561
	Subj07	tFUS-GC	15.9879
	Subj07	tFUS-GC	7.09685
	Subj07	Non-Modulated	5.12409
	Subj07	Non-Modulated	2.91946
	Subj07	Non-Modulated	2.45583
	Subj07	Non-Modulated	8.54485
	Subj07	Non-Modulated	6.21389
	Subj07	Non-Modulated	4.82723
	Subj07	Non-Modulated	3.37797
	Subj07	Non-Modulated	3.03006
	Subj07	Non-Modulated	12.2362
	Subj07	Non-Modulated	5.46294
	Subj07	Non-Modulated	6.75607
	Subj07	Non-Modulated	2.06347
	Subj07	Non-Modulated	6.62398
	Subj07	Non-Modulated	5.72621
	Subj07	Non-Modulated	2.35518
	Subj07	Non-Modulated	2.2222
	Subj07	Non-Modulated	13.5618
	Subj07	Non-Modulated	4.87907
	Subj07	Non-Modulated	4.99937
	Subj07	Non-Modulated	3.02284
	Subj07	Non-Modulated	1.9133
	Subj07	Non-Modulated	11.0517
	Subj07	Non-Modulated	5.31259
	Subj07	Non-Modulated	1.7771
	Subj07	Non-Modulated	6.74286
	Subj07	Non-Modulated	2.30312
	Subj07	Non-Modulated	4.89799
	Subj07	Non-Modulated	1.1789
	Subj07	Non-Modulated	4.31283
	Subj07	Non-Modulated	4.68642
	Subj07	Non-Modulated	3.31706
	Subj07	Non-Modulated	7.48624
	Subj07	Non-Modulated	10.9574
	Subj07	Non-Modulated	10.4248
	Subj07	Non-Modulated	8.41054
	Subj07	Non-Modulated	1.93798
	Subj07	Non-Modulated	0.904135
	Subj07	Non-Modulated	1.99868
	Subj07	Non-Modulated	6.09589
	Subj07	Non-Modulated	4.43395
	Subj07	Non-Modulated	2.65536
	Subj07	Non-Modulated	13.792
	Subj07	Non-Modulated	2.13856
	Subj07	Non-Modulated	2.95866
	Subj07	Non-Modulated	3.60034
	Subj07	Non-Modulated	3.6066
	Subj07	Non-Modulated	7.89633
	Subj07	Non-Modulated	9.77387
	Subj07	Non-Modulated	1.55385
	Subj07	Non-Modulated	0.966238
	Subj07	Non-Modulated	3.57291
	Subj07	Non-Modulated	10.0905
	Subj07	Non-Modulated	8.97718
	Subj07	Non-Modulated	5.02345
	Subj07	Non-Modulated	7.67588
	Subj07	Non-Modulated	3.64619
	Subj07	Non-Modulated	1.7035
	Subj07	Non-Modulated	3.85519
	Subj07	Non-Modulated	4.02234
	Subj07	Non-Modulated	1.83013
	Subj07	Non-Modulated	2.57526
	Subj07	Non-Modulated	5.46562
	Subj07	Non-Modulated	3.83269
	Subj07	Non-Modulated	3.06931
	Subj07	Non-Modulated	2.18857
	Subj07	Non-Modulated	6.57139
	Subj07	Non-Modulated	2.46097
	Subj07	Non-Modulated	5.16864
	Subj07	Non-Modulated	4.85065
	Subj07	Non-Modulated	7.51707
	Subj07	Non-Modulated	13.455
	Subj07	Non-Modulated	3.90553
	Subj07	Non-Modulated	5.33513
	Subj07	Non-Modulated	2.16221
	Subj07	Non-Modulated	3.52907
	Subj07	Non-Modulated	4.05404
	Subj07	Non-Modulated	2.75605
	Subj07	Non-Modulated	4.3437
	Subj07	Non-Modulated	2.53711
	Subj07	Non-Modulated	6.50735
	Subj07	Non-Modulated	5.24267
	Subj07	Non-Modulated	5.85615
	Subj07	Non-Modulated	2.54938
	Subj07	Non-Modulated	7.07383
	Subj07	Non-Modulated	2.71067
	Subj07	Non-Modulated	1.26211
	Subj07	Non-Modulated	5.29973
	Subj07	Non-Modulated	1.68138
	Subj07	Non-Modulated	2.3751
	Subj07	Non-Modulated	1.9641
	Subj07	Non-Modulated	4.22808
	Subj07	Non-Modulated	3.25808
	Subj07	Non-Modulated	3.15104
	Subj07	Non-Modulated	3.54946
	Subj07	Non-Modulated	1.31331
	Subj07	Non-Modulated	1.05781
	Subj07	Non-Modulated	5.93523
	Subj07	Non-Modulated	2.02489
	Subj07	Non-Modulated	1.91868
	Subj07	Non-Modulated	8.0316
	Subj07	Non-Modulated	3.22665
	Subj07	Non-Modulated	1.0137
	Subj08	tFUS-GC	3.00128
	Subj08	tFUS-GC	7.53807
	Subj08	tFUS-GC	1.37504
	Subj08	tFUS-GC	2.30648
	Subj08	tFUS-GC	9.05469
	Subj08	tFUS-GC	0.950446
	Subj08	tFUS-GC	5.9661
	Subj08	tFUS-GC	6.98877
	Subj08	tFUS-GC	7.32935
	Subj08	tFUS-GC	4.09463
	Subj08	tFUS-GC	3.51276
	Subj08	tFUS-GC	2.74959
	Subj08	tFUS-GC	5.61789
	Subj08	tFUS-GC	3.28888
	Subj08	tFUS-GC	8.18278
	Subj08	tFUS-GC	3.35907
	Subj08	tFUS-GC	1.6714
	Subj08	tFUS-GC	4.54398
	Subj08	tFUS-GC	6.12661
	Subj08	tFUS-GC	2.70274
	Subj08	tFUS-GC	2.54083
	Subj08	tFUS-GC	5.04635
	Subj08	tFUS-GC	1.40096
	Subj08	tFUS-GC	4.31475
	Subj08	tFUS-GC	13.9515
	Subj08	tFUS-GC	5.66406
	Subj08	tFUS-GC	4.85644
	Subj08	tFUS-GC	11.5392
	Subj08	tFUS-GC	4.54175
	Subj08	tFUS-GC	2.2957
	Subj08	tFUS-GC	2.52544
	Subj08	tFUS-GC	2.64477
	Subj08	tFUS-GC	10.1733
	Subj08	tFUS-GC	9.59155
	Subj08	tFUS-GC	3.88738
	Subj08	tFUS-GC	3.52971
	Subj08	tFUS-GC	1.9515
	Subj08	tFUS-GC	3.79854
	Subj08	tFUS-GC	2.57318
	Subj08	tFUS-GC	1.247
	Subj08	tFUS-GC	2.45055
	Subj08	tFUS-GC	6.21108
	Subj08	tFUS-GC	2.62029
	Subj08	tFUS-GC	3.57857
	Subj08	tFUS-GC	10.9725
	Subj08	tFUS-GC	13.7032
	Subj08	tFUS-GC	6.55557
	Subj08	Non-Modulated	2.31597
	Subj08	Non-Modulated	3.36601
	Subj08	Non-Modulated	1.55972
	Subj08	Non-Modulated	1.09688
	Subj08	Non-Modulated	0.325989
	Subj08	Non-Modulated	1.13837
	Subj08	Non-Modulated	2.24944
	Subj08	Non-Modulated	2.29057
	Subj08	Non-Modulated	3.60423
	Subj08	Non-Modulated	2.93876
	Subj08	Non-Modulated	4.64319
	Subj08	Non-Modulated	6.36461
	Subj08	Non-Modulated	1.86902
	Subj08	Non-Modulated	3.75433
	Subj08	Non-Modulated	3.65667
	Subj08	Non-Modulated	1.81107
	Subj08	Non-Modulated	3.13311
	Subj08	Non-Modulated	3.37649
	Subj08	Non-Modulated	3.733
	Subj08	Non-Modulated	6.75276
	Subj08	Non-Modulated	1.99881
	Subj08	Non-Modulated	2.292
	Subj08	Non-Modulated	0.966924
	Subj08	Non-Modulated	3.65076
	Subj08	Non-Modulated	2.31343
	Subj08	Non-Modulated	4.55774
	Subj08	Non-Modulated	7.98838
	Subj08	Non-Modulated	4.52743
	Subj08	Non-Modulated	1.83155
	Subj08	Non-Modulated	1.59912
	Subj08	Non-Modulated	4.07159
	Subj08	Non-Modulated	3.99476
	Subj08	Non-Modulated	2.35573
	Subj08	Non-Modulated	3.26624
	Subj08	Non-Modulated	1.96852
	Subj08	Non-Modulated	4.50204
	Subj08	Non-Modulated	8.48626
	Subj08	Non-Modulated	2.68464
	Subj08	Non-Modulated	1.27878
	Subj08	Non-Modulated	2.38457
	Subj08	Non-Modulated	4.12246
	Subj08	Non-Modulated	3.97533
	Subj08	Non-Modulated	8.59136
	Subj08	Non-Modulated	10.8196
	Subj08	Non-Modulated	1.68361
	Subj08	Non-Modulated	2.43503
	Subj08	Decoupled-Sham	2.00272
	Subj08	Decoupled-Sham	4.12423
	Subj08	Decoupled-Sham	7.06538
	Subj08	Decoupled-Sham	3.0715
	Subj08	Decoupled-Sham	1.52863
	Subj08	Decoupled-Sham	7.97751
	Subj08	Decoupled-Sham	8.37973
	Subj08	Decoupled-Sham	8.91916
	Subj08	Decoupled-Sham	0.957921
	Subj08	Decoupled-Sham	3.85519
	Subj08	Decoupled-Sham	2.40813
	Subj08	Decoupled-Sham	5.32567
	Subj08	Decoupled-Sham	2.661
	Subj08	Decoupled-Sham	8.46795
	Subj08	Decoupled-Sham	3.72404
	Subj08	Decoupled-Sham	4.88323
	Subj08	Decoupled-Sham	4.7182
	Subj08	Decoupled-Sham	12.1475
	Subj08	Decoupled-Sham	5.62259
	Subj08	Decoupled-Sham	1.71383
	Subj08	Decoupled-Sham	4.56578
	Subj08	Decoupled-Sham	3.24412
	Subj08	Decoupled-Sham	2.50915
	Subj08	Decoupled-Sham	5.36721
	Subj08	Decoupled-Sham	0.791031
	Subj08	Decoupled-Sham	1.26863
	Subj08	Decoupled-Sham	4.08226
	Subj08	Decoupled-Sham	6.40729
	Subj08	Decoupled-Sham	2.56252
	Subj08	Decoupled-Sham	1.08154
	Subj08	Decoupled-Sham	3.63378
	Subj08	Decoupled-Sham	3.31712
	Subj08	Decoupled-Sham	2.40479
	Subj08	Decoupled-Sham	2.11212
	Subj08	Decoupled-Sham	4.68227
	Subj08	Decoupled-Sham	1.40705
	Subj08	Decoupled-Sham	5.24053
	Subj08	Decoupled-Sham	0.366696
	Subj08	Decoupled-Sham	5.02698
	Subj08	Decoupled-Sham	0.539125
	Subj08	Decoupled-Sham	2.69809
	Subj08	Decoupled-Sham	1.8797
	Subj08	Decoupled-Sham	12.2414
	Subj08	Decoupled-Sham	1.84228
	Subj08	Decoupled-Sham	2.42285
	Subj08	Decoupled-Sham	2.64856
	Subj08	tFUS-GP	4.95956
	Subj08	tFUS-GP	2.12393
	Subj08	tFUS-GP	13.6311
	Subj08	tFUS-GP	2.72042
	Subj08	tFUS-GP	7.21162
	Subj08	tFUS-GP	1.3885
	Subj08	tFUS-GP	3.87081
	Subj08	tFUS-GP	3.088
	Subj08	tFUS-GP	1.10389
	Subj08	tFUS-GP	7.05151
	Subj08	tFUS-GP	6.89272
	Subj08	tFUS-GP	0.673557
	Subj08	tFUS-GP	6.0186
	Subj08	tFUS-GP	2.17212
	Subj08	tFUS-GP	3.23519
	Subj08	tFUS-GP	8.3083
	Subj08	tFUS-GP	4.47161
	Subj08	tFUS-GP	1.58708
	Subj08	tFUS-GP	2.67573
	Subj08	tFUS-GP	1.24048
	Subj08	tFUS-GP	16.5541
	Subj08	tFUS-GP	0.60595
	Subj08	tFUS-GP	3.36113
	Subj08	tFUS-GP	13.924
	Subj08	tFUS-GP	4.16946
	Subj08	tFUS-GP	1.36906
	Subj08	tFUS-GP	1.6081
	Subj08	tFUS-GP	6.67165
	Subj08	tFUS-GP	2.1325
	Subj08	tFUS-GP	5.43641
	Subj08	tFUS-GP	5.21059
	Subj08	tFUS-GP	1.7262
	Subj08	tFUS-GP	9.9696
	Subj08	tFUS-GP	1.03693
	Subj08	tFUS-GP	1.55155
	Subj08	tFUS-GP	12.3767
	Subj08	tFUS-GP	1.23015
	Subj08	tFUS-GP	3.22296
	Subj08	tFUS-GP	2.22213
	Subj08	tFUS-GP	3.36365
	Subj08	tFUS-GP	7.07743
	Subj08	tFUS-GP	1.32603
	Subj08	tFUS-GP	1.51575
	Subj08	tFUS-GP	1.80645
	Subj08	tFUS-GP	0.788201
	Subj08	tFUS-GP	3.01851
	Subj08	tFUS-GP	13.7148
	Subj04	tFUS-GC	9.10894
	Subj04	tFUS-GC	9.95191
	Subj04	tFUS-GC	6.06548
	Subj04	tFUS-GC	10.5691
	Subj04	tFUS-GC	3.25199
	Subj04	tFUS-GC	3.16897
	Subj04	tFUS-GC	13.5939
	Subj04	tFUS-GC	15.3454
	Subj04	tFUS-GC	3.78543
	Subj04	tFUS-GC	1.606
	Subj04	tFUS-GC	7.87473
	Subj04	tFUS-GC	2.0138
	Subj04	tFUS-GC	4.09399
	Subj04	tFUS-GC	6.34285
	Subj04	tFUS-GC	2.3251
	Subj04	tFUS-GC	2.81886
	Subj04	tFUS-GC	11.2794
	Subj04	tFUS-GC	2.54015
	Subj04	tFUS-GC	10.7375
	Subj04	tFUS-GC	2.11449
	Subj04	tFUS-GC	10.2289
	Subj04	tFUS-GC	6.66896
	Subj04	tFUS-GC	7.94551
	Subj04	tFUS-GC	1.13782
	Subj04	tFUS-GC	10.942
	Subj04	tFUS-GC	8.6401
	Subj04	tFUS-GC	14.5511
	Subj04	tFUS-GC	4.51046
	Subj04	tFUS-GC	5.61048
	Subj04	tFUS-GC	7.22313
	Subj04	tFUS-GC	5.12202
	Subj04	tFUS-GC	2.18596
	Subj04	tFUS-GC	3.23846
	Subj04	tFUS-GC	7.37109
	Subj04	tFUS-GC	0.953843
	Subj04	tFUS-GC	3.10986
	Subj04	tFUS-GC	6.86856
	Subj04	tFUS-GC	2.52957
	Subj04	tFUS-GC	1.61982
	Subj04	tFUS-GC	18.3958
	Subj04	tFUS-GC	17.319
	Subj04	tFUS-GC	10.697
	Subj04	tFUS-GC	1.22274
	Subj04	tFUS-GC	10.4845
	Subj04	tFUS-GC	15.5821
	Subj04	tFUS-GC	2.46866
	Subj04	tFUS-GC	13.4909
	Subj04	tFUS-GC	3.50786
	Subj04	tFUS-GC	3.91102
	Subj04	tFUS-GC	11.0089
	Subj04	tFUS-GC	5.10622
	Subj04	tFUS-GC	4.22084
	Subj04	tFUS-GC	2.89531
	Subj04	tFUS-GC	1.7539
	Subj04	tFUS-GC	5.3011
	Subj04	tFUS-GC	5.792
	Subj04	tFUS-GC	4.71138
	Subj04	tFUS-GC	1.53464
	Subj04	tFUS-GC	15.8249
	Subj04	tFUS-GC	17.1897
	Subj04	tFUS-GC	3.93028
	Subj04	tFUS-GC	8.60839
	Subj04	tFUS-GC	5.10305
	Subj04	tFUS-GC	5.82834
	Subj04	tFUS-GC	6.9753
	Subj04	tFUS-GC	12.5975
	Subj04	tFUS-GC	6.38152
	Subj04	tFUS-GC	6.04013
	Subj04	tFUS-GC	4.85396
	Subj04	tFUS-GC	1.12495
	Subj04	tFUS-GC	5.44671
	Subj04	tFUS-GC	2.97887
	Subj04	tFUS-GC	0.987067
	Subj04	tFUS-GC	1.64632
	Subj04	tFUS-GC	13.9821
	Subj04	tFUS-GC	8.17796
	Subj04	tFUS-GC	3.40102
	Subj04	tFUS-GC	12.9468
	Subj04	tFUS-GC	2.99677
	Subj04	tFUS-GC	4.34864
	Subj04	tFUS-GC	9.35895
	Subj04	tFUS-GC	2.20262
	Subj04	tFUS-GC	13.7941
	Subj04	tFUS-GC	5.23965
	Subj04	tFUS-GC	0.798681
	Subj04	tFUS-GC	3.30337
	Subj04	tFUS-GC	5.79757
	Subj04	tFUS-GC	3.90128
	Subj04	tFUS-GC	1.02963
	Subj04	tFUS-GC	5.12961
	Subj04	tFUS-GC	17.1965
	Subj04	tFUS-GC	9.20487
	Subj04	tFUS-GC	3.00295
	Subj04	tFUS-GC	10.6235
	Subj04	tFUS-GC	7.40602
	Subj04	tFUS-GC	4.1562
	Subj04	tFUS-GC	0.671774
	Subj04	tFUS-GC	0.908254
	Subj04	tFUS-GC	4.64646
	Subj04	tFUS-GC	9.31923
	Subj04	tFUS-GC	7.49959
	Subj04	tFUS-GC	11.6098
	Subj04	tFUS-GC	4.33782
	Subj04	tFUS-GC	13.5454
	Subj04	tFUS-GC	7.02174
	Subj04	tFUS-GC	3.28184
	Subj04	Non-Modulated	2.71498
	Subj04	Non-Modulated	4.58918
	Subj04	Non-Modulated	12.5476
	Subj04	Non-Modulated	9.78221
	Subj04	Non-Modulated	1.79377
	Subj04	Non-Modulated	9.58611
	Subj04	Non-Modulated	5.63605
	Subj04	Non-Modulated	1.04389
	Subj04	Non-Modulated	8.89115
	Subj04	Non-Modulated	9.08534
	Subj04	Non-Modulated	1.49426
	Subj04	Non-Modulated	3.55612
	Subj04	Non-Modulated	1.57726
	Subj04	Non-Modulated	3.03853
	Subj04	Non-Modulated	4.36292
	Subj04	Non-Modulated	1.52382
	Subj04	Non-Modulated	5.99953
	Subj04	Non-Modulated	6.91103
	Subj04	Non-Modulated	14.4068
	Subj04	Non-Modulated	3.95368
	Subj04	Non-Modulated	3.66153
	Subj04	Non-Modulated	1.52466
	Subj04	Non-Modulated	4.6958
	Subj04	Non-Modulated	2.34356
	Subj04	Non-Modulated	7.67412
	Subj04	Non-Modulated	12.595
	Subj04	Non-Modulated	6.25356
	Subj04	Non-Modulated	2.45066
	Subj04	Non-Modulated	2.75269
	Subj04	Non-Modulated	5.71914
	Subj04	Non-Modulated	3.28893
	Subj04	Non-Modulated	9.10926
	Subj04	Non-Modulated	1.14172
	Subj04	Non-Modulated	5.65896
	Subj04	Non-Modulated	4.39833
	Subj04	Non-Modulated	5.71731
	Subj04	Non-Modulated	1.05274
	Subj04	Non-Modulated	7.73625
	Subj04	Non-Modulated	5.27758
	Subj04	Non-Modulated	4.8088
	Subj04	Non-Modulated	3.47373
	Subj04	Non-Modulated	5.77565
	Subj04	Non-Modulated	5.45692
	Subj04	Non-Modulated	0.853079
	Subj04	Non-Modulated	3.18344
	Subj04	Non-Modulated	1.41704
	Subj04	Non-Modulated	11.9651
	Subj04	Non-Modulated	1.89863
	Subj04	Non-Modulated	12.5689
	Subj04	Non-Modulated	4.126
	Subj04	Non-Modulated	3.09429
	Subj04	Non-Modulated	1.87682
	Subj04	Non-Modulated	13.0649
	Subj04	Non-Modulated	2.96264
	Subj04	Non-Modulated	6.88994
	Subj04	Non-Modulated	3.54943
	Subj04	Non-Modulated	11.3779
	Subj04	Non-Modulated	3.70515
	Subj04	Non-Modulated	2.40534
	Subj04	Non-Modulated	3.44143
	Subj04	Non-Modulated	2.90933
	Subj04	Non-Modulated	1.9848
	Subj04	Non-Modulated	5.8802
	Subj04	Non-Modulated	5.32041
	Subj04	Non-Modulated	9.61604
	Subj04	Non-Modulated	2.31512
	Subj04	Non-Modulated	4.58314
	Subj04	Non-Modulated	5.71974
	Subj04	Non-Modulated	1.3748
	Subj04	Non-Modulated	3.25454
	Subj04	Non-Modulated	0.896867
	Subj04	Non-Modulated	2.93939
	Subj04	Non-Modulated	8.14274
	Subj04	Non-Modulated	1.02128
	Subj04	Non-Modulated	0.905037
	Subj04	Non-Modulated	4.19794
	Subj04	Non-Modulated	1.78889
	Subj04	Non-Modulated	1.56801
	Subj04	Non-Modulated	14.7213
	Subj04	Non-Modulated	9.81913
	Subj04	Non-Modulated	1.89411
	Subj04	Non-Modulated	1.42148
	Subj04	Non-Modulated	9.58304
	Subj04	Non-Modulated	3.24678
	Subj04	Non-Modulated	5.09789
	Subj04	Non-Modulated	2.89647
	Subj04	Non-Modulated	2.67681
	Subj04	Non-Modulated	1.3497
	Subj04	Non-Modulated	5.21483
	Subj04	Non-Modulated	1.91566
	Subj04	Non-Modulated	3.53572
	Subj04	Non-Modulated	2.24555
	Subj04	Non-Modulated	4.70295
	Subj04	Non-Modulated	13.6781
	Subj04	Non-Modulated	2.64699
	Subj04	Non-Modulated	5.17857
	Subj04	Non-Modulated	4.89764
	Subj04	Non-Modulated	2.48531
	Subj09	tFUS-GC	17.8633
	Subj09	tFUS-GC	6.8116
	Subj09	tFUS-GC	1.56851
	Subj09	tFUS-GC	13.4609
	Subj09	tFUS-GC	7.22183
	Subj09	tFUS-GC	11.5497
	Subj09	tFUS-GC	16.4073
	Subj09	tFUS-GC	4.025
	Subj09	tFUS-GC	7.0083
	Subj09	tFUS-GC	18.531
	Subj09	tFUS-GC	3.52243
	Subj09	tFUS-GC	13.5332
	Subj09	tFUS-GC	10.245
	Subj09	tFUS-GC	9.38707
	Subj09	tFUS-GC	3.73095
	Subj09	tFUS-GC	0.306047
	Subj09	tFUS-GC	3.8479
	Subj09	tFUS-GC	3.59707
	Subj09	tFUS-GC	7.2633
	Subj09	tFUS-GC	7.26153
	Subj09	tFUS-GC	0.84022
	Subj09	tFUS-GC	10.7642
	Subj09	tFUS-GC	1.51544
	Subj09	tFUS-GC	3.17812
	Subj09	tFUS-GC	6.88821
	Subj09	tFUS-GC	2.63425
	Subj09	tFUS-GC	10.2149
	Subj09	tFUS-GC	1.26384
	Subj09	tFUS-GC	4.27802
	Subj09	tFUS-GC	7.61781
	Subj09	tFUS-GC	9.26967
	Subj09	tFUS-GC	2.1485
	Subj09	tFUS-GC	10.6973
	Subj09	tFUS-GC	8.73918
	Subj09	tFUS-GC	3.48629
	Subj09	tFUS-GC	3.74129
	Subj09	tFUS-GC	11.7016
	Subj09	tFUS-GC	1.20921
	Subj09	tFUS-GC	7.03889
	Subj09	tFUS-GC	8.00246
	Subj09	tFUS-GC	3.29776
	Subj09	tFUS-GC	2.79502
	Subj09	tFUS-GC	3.07362
	Subj09	tFUS-GC	6.43738
	Subj09	tFUS-GC	4.92662
	Subj09	tFUS-GC	12.0102
	Subj09	tFUS-GC	3.9915
	Subj09	tFUS-GC	6.0717
	Subj09	tFUS-GC	2.51549
	Subj09	tFUS-GC	3.75896
	Subj09	tFUS-GC	6.43792
	Subj09	tFUS-GC	6.44053
	Subj09	tFUS-GC	4.0908
	Subj09	tFUS-GC	2.37523
	Subj09	tFUS-GC	4.20701
	Subj09	tFUS-GC	9.3381
	Subj09	tFUS-GC	3.11598
	Subj09	tFUS-GC	3.10123
	Subj09	tFUS-GC	12.7035
	Subj09	tFUS-GC	8.00451
	Subj09	tFUS-GC	12.6186
	Subj09	tFUS-GC	12.6427
	Subj09	tFUS-GC	10.7478
	Subj09	tFUS-GC	6.88178
	Subj09	tFUS-GC	9.2626
	Subj09	tFUS-GC	9.28713
	Subj09	tFUS-GC	1.82677
	Subj09	tFUS-GC	1.30326
	Subj09	tFUS-GC	1.61868
	Subj09	tFUS-GC	1.32159
	Subj09	tFUS-GC	11.4015
	Subj09	tFUS-GC	8.23733
	Subj09	tFUS-GC	4.57428
	Subj09	tFUS-GC	5.45201
	Subj09	tFUS-GC	8.01203
	Subj09	tFUS-GC	3.49579
	Subj09	tFUS-GC	7.93264
	Subj09	tFUS-GC	2.25309
	Subj09	tFUS-GC	4.55763
	Subj09	tFUS-GC	1.26544
	Subj09	tFUS-GC	6.39265
	Subj09	tFUS-GC	1.80527
	Subj09	tFUS-GC	5.21812
	Subj09	tFUS-GC	1.7788
	Subj09	tFUS-GC	6.4944
	Subj09	tFUS-GC	1.76106
	Subj09	tFUS-GC	4.01496
	Subj09	tFUS-GC	0.48553
	Subj09	tFUS-GC	7.62541
	Subj09	tFUS-GC	11.7725
	Subj09	tFUS-GC	9.4977
	Subj09	tFUS-GC	0.887408
	Subj09	tFUS-GP	1.40872
	Subj09	tFUS-GP	3.98838
	Subj09	tFUS-GP	12.266
	Subj09	tFUS-GP	6.02709
	Subj09	tFUS-GP	11.0479
	Subj09	tFUS-GP	3.17272
	Subj09	tFUS-GP	4.64846
	Subj09	tFUS-GP	4.90899
	Subj09	tFUS-GP	5.09139
	Subj09	tFUS-GP	3.33023
	Subj09	tFUS-GP	2.47164
	Subj09	tFUS-GP	1.31014
	Subj09	tFUS-GP	7.03122
	Subj09	tFUS-GP	3.90388
	Subj09	tFUS-GP	9.3324
	Subj09	tFUS-GP	5.45141
	Subj09	tFUS-GP	2.12523
	Subj09	tFUS-GP	5.57592
	Subj09	tFUS-GP	18.4656
	Subj09	tFUS-GP	1.57527
	Subj09	tFUS-GP	2.0506
	Subj09	tFUS-GP	12.8496
	Subj09	tFUS-GP	5.00701
	Subj09	tFUS-GP	3.29521
	Subj09	tFUS-GP	1.58693
	Subj09	tFUS-GP	6.07924
	Subj09	tFUS-GP	2.77969
	Subj09	tFUS-GP	15.5943
	Subj09	tFUS-GP	5.61442
	Subj09	tFUS-GP	13.2459
	Subj09	tFUS-GP	10.1406
	Subj09	tFUS-GP	3.82226
	Subj09	tFUS-GP	3.4056
	Subj09	tFUS-GP	1.16219
	Subj09	tFUS-GP	2.95899
	Subj09	tFUS-GP	1.91622
	Subj09	tFUS-GP	6.74723
	Subj09	tFUS-GP	13.3226
	Subj09	tFUS-GP	4.316
	Subj09	tFUS-GP	1.2647
	Subj09	tFUS-GP	10.6084
	Subj09	tFUS-GP	5.51567
	Subj09	tFUS-GP	8.06356
	Subj09	tFUS-GP	3.16271
	Subj09	tFUS-GP	6.35163
	Subj09	tFUS-GP	1.81042
	Subj09	tFUS-GP	1.73541
	Subj09	tFUS-GP	4.7334
	Subj09	tFUS-GP	4.06942
	Subj09	tFUS-GP	2.3395
	Subj09	tFUS-GP	5.54895
	Subj09	tFUS-GP	4.06765
	Subj09	tFUS-GP	5.30002
	Subj09	tFUS-GP	2.03851
	Subj09	tFUS-GP	2.11327
	Subj09	tFUS-GP	3.24303
	Subj09	tFUS-GP	5.19411
	Subj09	tFUS-GP	8.80701
	Subj09	tFUS-GP	4.85143
	Subj09	tFUS-GP	6.98464
	Subj09	tFUS-GP	2.59351
	Subj09	tFUS-GP	15.3745
	Subj09	tFUS-GP	8.24733
	Subj09	tFUS-GP	1.54425
	Subj09	tFUS-GP	2.46913
	Subj09	tFUS-GP	4.65475
	Subj09	tFUS-GP	4.82154
	Subj09	tFUS-GP	2.00889
	Subj09	tFUS-GP	4.6787
	Subj09	tFUS-GP	6.7683
	Subj09	tFUS-GP	3.37188
	Subj09	tFUS-GP	8.269
	Subj09	tFUS-GP	10.8134
	Subj09	tFUS-GP	10.3236
	Subj09	tFUS-GP	7.11663
	Subj09	tFUS-GP	4.83076
	Subj09	tFUS-GP	1.53497
	Subj09	tFUS-GP	6.10382
	Subj09	tFUS-GP	6.7272
	Subj09	tFUS-GP	6.38551
	Subj09	tFUS-GP	1.23699
	Subj09	tFUS-GP	6.45341
	Subj09	tFUS-GP	4.61318
	Subj09	tFUS-GP	5.87947
	Subj09	tFUS-GP	2.94814
	Subj09	tFUS-GP	1.60595
	Subj09	tFUS-GP	2.67827
	Subj09	tFUS-GP	1.60143
	Subj09	tFUS-GP	6.73991
	Subj09	tFUS-GP	1.50839
	Subj09	tFUS-GP	6.8575
	Subj09	tFUS-GP	3.67083
	Subj09	tFUS-GP	3.95744
	Subj09	tFUS-GP	12.745
	Subj09	tFUS-GP	5.3393
	Subj09	tFUS-GP	9.0531
	Subj09	tFUS-GP	12.0753
	Subj09	tFUS-GP	5.42078
	Subj09	tFUS-GP	14.6317
	Subj09	tFUS-GP	2.83922
	Subj09	Non-Modulated	10.8654
	Subj09	Non-Modulated	9.27509
	Subj09	Non-Modulated	3.00968
	Subj09	Non-Modulated	1.79497
	Subj09	Non-Modulated	9.15725
	Subj09	Non-Modulated	13.3331
	Subj09	Non-Modulated	2.89448
	Subj09	Non-Modulated	2.41075
	Subj09	Non-Modulated	6.73759
	Subj09	Non-Modulated	2.01389
	Subj09	Non-Modulated	1.78713
	Subj09	Non-Modulated	4.12279
	Subj09	Non-Modulated	7.57853
	Subj09	Non-Modulated	3.13086
	Subj09	Non-Modulated	1.38432
	Subj09	Non-Modulated	7.86276
	Subj09	Non-Modulated	6.83987
	Subj09	Non-Modulated	1.72928
	Subj09	Non-Modulated	4.61428
	Subj09	Non-Modulated	2.95034
	Subj09	Non-Modulated	9.64954
	Subj09	Non-Modulated	5.04925
	Subj09	Non-Modulated	4.60998
	Subj09	Non-Modulated	2.96799
	Subj09	Non-Modulated	7.53509
	Subj09	Non-Modulated	3.39979
	Subj09	Non-Modulated	0.535805
	Subj09	Non-Modulated	7.49506
	Subj09	Non-Modulated	2.43691
	Subj09	Non-Modulated	6.37727
	Subj09	Non-Modulated	11.9484
	Subj09	Non-Modulated	2.14821
	Subj09	Non-Modulated	4.14428
	Subj09	Non-Modulated	10.843
	Subj09	Non-Modulated	5.2898
	Subj09	Non-Modulated	0.658163
	Subj09	Non-Modulated	2.16674
	Subj09	Non-Modulated	4.65727
	Subj09	Non-Modulated	3.12715
	Subj09	Non-Modulated	4.91158
	Subj09	Non-Modulated	13.941
	Subj09	Non-Modulated	2.74828
	Subj09	Non-Modulated	4.78035
	Subj09	Non-Modulated	4.88851
	Subj09	Non-Modulated	4.51213
	Subj09	Non-Modulated	2.63962
	Subj09	Non-Modulated	4.57995
	Subj09	Non-Modulated	3.49371
	Subj09	Non-Modulated	2.03832
	Subj09	Non-Modulated	2.56143
	Subj09	Non-Modulated	1.11118
	Subj09	Non-Modulated	3.06959
	Subj09	Non-Modulated	3.4944
	Subj09	Non-Modulated	1.22517
	Subj09	Non-Modulated	10.73
	Subj09	Non-Modulated	5.42851
	Subj09	Non-Modulated	3.48005
	Subj09	Non-Modulated	3.56568
	Subj09	Non-Modulated	2.45113
	Subj09	Non-Modulated	2.32301
	Subj09	Non-Modulated	8.4326
	Subj09	Non-Modulated	6.41076
	Subj09	Non-Modulated	9.04417
	Subj09	Non-Modulated	3.72882
	Subj09	Non-Modulated	7.14091
	Subj09	Non-Modulated	7.43497
	Subj09	Non-Modulated	3.69826
	Subj09	Non-Modulated	12.1414
	Subj09	Non-Modulated	9.16751
	Subj09	Non-Modulated	0.613968
	Subj09	Non-Modulated	1.74141
	Subj09	Non-Modulated	1.75707
	Subj09	Non-Modulated	6.9807
	Subj09	Non-Modulated	1.02045
	Subj09	Non-Modulated	7.59946
	Subj09	Non-Modulated	5.35528
	Subj09	Non-Modulated	1.11108
	Subj09	Non-Modulated	3.74729
	Subj09	Non-Modulated	13.7836
	Subj09	Non-Modulated	7.25088
	Subj09	Non-Modulated	11.2476
	Subj09	Non-Modulated	7.39363
	Subj09	Non-Modulated	3.28048
	Subj09	Non-Modulated	3.01533
	Subj09	Non-Modulated	6.37006
	Subj09	Non-Modulated	0.59267
	Subj09	Non-Modulated	1.9304
	Subj09	Non-Modulated	2.78376
	Subj09	Non-Modulated	9.57556
	Subj09	Non-Modulated	4.91985
	Subj09	Non-Modulated	1.84632
	Subj09	Non-Modulated	5.68419
	Subj09	Non-Modulated	1.45856
	Subj09	Non-Modulated	6.44813
	Subj09	Non-Modulated	1.29086
	Subj09	Non-Modulated	2.16325
	Subj09	Non-Modulated	13.9409
	Subj09	Non-Modulated	3.69003
	Subj09	Non-Modulated	14.0445
	Subj09	Non-Modulated	1.21482
	Subj09	Non-Modulated	4.32073
	Subj09	Non-Modulated	13.4489
	Subj09	Non-Modulated	1.27854
	Subj09	Non-Modulated	9.12554
	Subj10	tFUS-GC	2.08253
	Subj10	tFUS-GC	3.31105
	Subj10	tFUS-GC	11.2022
	Subj10	tFUS-GC	4.64644
	Subj10	tFUS-GC	2.02162
	Subj10	tFUS-GC	0.4676
	Subj10	tFUS-GC	13.0678
	Subj10	tFUS-GC	1.2189
	Subj10	tFUS-GC	10.4513
	Subj10	tFUS-GC	3.57797
	Subj10	tFUS-GC	9.84317
	Subj10	tFUS-GC	13.3819
	Subj10	tFUS-GC	4.1198
	Subj10	tFUS-GC	2.61857
	Subj10	tFUS-GC	3.61137
	Subj10	tFUS-GC	3.94406
	Subj10	tFUS-GC	4.849
	Subj10	tFUS-GC	11.364
	Subj10	tFUS-GC	1.59262
	Subj10	tFUS-GC	3.3698
	Subj10	tFUS-GC	0.676193
	Subj10	tFUS-GC	7.72554
	Subj10	tFUS-GC	6.52142
	Subj10	tFUS-GC	4.94708
	Subj10	tFUS-GC	10.8112
	Subj10	tFUS-GC	4.09966
	Subj10	tFUS-GC	3.98519
	Subj10	tFUS-GC	4.20835
	Subj10	tFUS-GC	2.28632
	Subj10	tFUS-GC	1.58756
	Subj10	tFUS-GC	0.720546
	Subj10	tFUS-GC	1.11027
	Subj10	tFUS-GC	1.73594
	Subj10	tFUS-GC	7.23567
	Subj10	tFUS-GC	4.48041
	Subj10	tFUS-GC	12.9169
	Subj10	tFUS-GC	4.10716
	Subj10	tFUS-GC	0.919751
	Subj10	tFUS-GC	5.79994
	Subj10	tFUS-GC	3.3622
	Subj10	tFUS-GC	2.91358
	Subj10	tFUS-GC	3.84255
	Subj10	tFUS-GC	4.9238
	Subj10	tFUS-GC	3.92845
	Subj10	tFUS-GC	1.4337
	Subj10	tFUS-GC	9.78874
	Subj10	tFUS-GC	6.39868
	Subj10	tFUS-GC	6.21275
	Subj10	tFUS-GC	7.22604
	Subj10	tFUS-GC	2.06679
	Subj10	tFUS-GC	3.25807
	Subj10	tFUS-GC	2.78367
	Subj10	tFUS-GC	12.8341
	Subj10	tFUS-GC	3.45524
	Subj10	tFUS-GC	4.32682
	Subj10	tFUS-GC	11.6994
	Subj10	tFUS-GC	5.52668
	Subj10	tFUS-GC	1.19496
	Subj10	tFUS-GC	0.873538
[truncated: 2,726 more rows]

## Sheet: Figure 3 V5-Beta
Figure 3 V5-Beta	subject	condition	power
	Subj01	tFUS-GC	5.28108
	Subj01	tFUS-GC	1.55078
	Subj01	tFUS-GC	1.44214
	Subj01	tFUS-GC	0.987553
	Subj01	tFUS-GC	1.09609
	Subj01	tFUS-GC	0.571452
	Subj01	tFUS-GC	4.69763
	Subj01	tFUS-GC	5.2598
	Subj01	tFUS-GC	1.01343		Exact p-values
	Subj01	tFUS-GC	4.61686		Non-Modulated - Decoupled-Sham	tFUS-GC - Decoupled-Sham	tFUS-GP - Decoupled-Sham	tFUS-GC - Non-Modulated	tFUS-GP - Non-Modulated	tFUS-GP - tFUS-GC
	Subj01	tFUS-GC	1.11617		0.0188473	7.64968e-07	0.000227931	0.00047013	0.0296776	0.142335
	Subj01	tFUS-GC	1.16736
	Subj01	tFUS-GC	2.1519
	Subj01	tFUS-GC	2.6952
	Subj01	tFUS-GC	5.3334
	Subj01	tFUS-GC	3.52462
	Subj01	tFUS-GC	2.35135
	Subj01	tFUS-GC	1.60034
	Subj01	tFUS-GC	1.87829
	Subj01	tFUS-GC	2.63229
	Subj01	tFUS-GC	3.52879
	Subj01	tFUS-GC	1.96473
	Subj01	tFUS-GC	4.54733
	Subj01	tFUS-GC	2.32488
	Subj01	tFUS-GC	0.854609
	Subj01	tFUS-GC	0.440736
	Subj01	tFUS-GC	2.67993
	Subj01	tFUS-GC	7.45316
	Subj01	tFUS-GC	1.31415
	Subj01	tFUS-GC	2.09664
	Subj01	tFUS-GC	1.08589
	Subj01	tFUS-GC	2.87017
	Subj01	tFUS-GC	2.35489
	Subj01	tFUS-GC	3.70674
	Subj01	tFUS-GC	1.59149
	Subj01	tFUS-GC	1.63622
	Subj01	tFUS-GC	1.40352
	Subj01	tFUS-GC	5.45274
	Subj01	tFUS-GC	5.19165
	Subj01	tFUS-GC	2.41362
	Subj01	tFUS-GC	2.65441
	Subj01	tFUS-GC	3.60069
	Subj01	tFUS-GC	4.50695
	Subj01	tFUS-GC	1.77208
	Subj01	tFUS-GC	1.58551
	Subj01	tFUS-GC	2.97609
	Subj01	tFUS-GC	5.06534
	Subj01	tFUS-GC	2.07093
	Subj01	tFUS-GC	6.62279
	Subj01	tFUS-GC	1.90871
	Subj01	tFUS-GC	2.04344
	Subj01	tFUS-GC	3.84713
	Subj01	tFUS-GC	1.75254
	Subj01	tFUS-GC	2.12516
	Subj01	tFUS-GC	4.41946
	Subj01	tFUS-GC	0.726914
	Subj01	tFUS-GC	1.39831
	Subj01	tFUS-GC	3.09131
	Subj01	tFUS-GC	8.7306
	Subj01	tFUS-GC	2.92814
	Subj01	tFUS-GC	3.10392
	Subj01	tFUS-GC	1.58558
	Subj01	tFUS-GC	2.97393
	Subj01	tFUS-GC	1.56649
	Subj01	tFUS-GC	0.644903
	Subj01	tFUS-GC	3.8493
	Subj01	tFUS-GC	6.37328
	Subj01	tFUS-GC	1.34309
	Subj01	tFUS-GC	1.80954
	Subj01	tFUS-GC	2.99824
	Subj01	tFUS-GC	5.21527
	Subj01	tFUS-GC	2.0483
	Subj01	tFUS-GC	2.21553
	Subj01	tFUS-GC	4.53686
	Subj01	tFUS-GC	3.69759
	Subj01	tFUS-GC	1.27908
	Subj01	tFUS-GC	5.16923
	Subj01	tFUS-GC	1.85112
	Subj01	tFUS-GC	3.25594
	Subj01	tFUS-GC	2.31082
	Subj01	tFUS-GC	4.2394
	Subj01	tFUS-GC	3.54378
	Subj01	tFUS-GC	6.14117
	Subj01	tFUS-GC	2.04256
	Subj01	tFUS-GC	3.00762
	Subj01	tFUS-GC	5.24687
	Subj01	tFUS-GC	6.6226
	Subj01	tFUS-GC	0.84601
	Subj01	tFUS-GC	2.39609
	Subj01	tFUS-GC	1.64014
	Subj01	tFUS-GC	1.16309
	Subj01	tFUS-GC	1.86089
	Subj01	tFUS-GC	1.20736
	Subj01	tFUS-GC	5.14974
	Subj01	tFUS-GC	5.65188
	Subj01	tFUS-GC	3.13259
	Subj01	tFUS-GC	3.36639
	Subj01	tFUS-GC	5.7988
	Subj01	tFUS-GC	1.66277
	Subj01	tFUS-GC	6.1327
	Subj01	tFUS-GC	2.83039
	Subj01	tFUS-GC	1.13673
	Subj01	tFUS-GC	1.36574
	Subj01	tFUS-GC	1.171
	Subj01	tFUS-GC	2.43361
	Subj01	tFUS-GC	2.12295
	Subj01	tFUS-GC	1.67934
	Subj01	tFUS-GC	2.34955
	Subj01	tFUS-GC	4.41017
	Subj01	tFUS-GC	8.96843
	Subj01	tFUS-GC	3.10743
	Subj01	tFUS-GC	2.54429
	Subj01	tFUS-GC	1.68272
	Subj01	tFUS-GC	4.31603
	Subj01	tFUS-GC	5.50894
	Subj01	tFUS-GC	4.14723
	Subj01	tFUS-GC	3.02048
	Subj01	tFUS-GC	3.76754
	Subj01	Non-Modulated	5.58702
	Subj01	Non-Modulated	1.69483
	Subj01	Non-Modulated	1.99125
	Subj01	Non-Modulated	1.29113
	Subj01	Non-Modulated	1.58058
	Subj01	Non-Modulated	1.75651
	Subj01	Non-Modulated	1.93716
	Subj01	Non-Modulated	1.13513
	Subj01	Non-Modulated	1.00397
	Subj01	Non-Modulated	7.1808
	Subj01	Non-Modulated	1.8555
	Subj01	Non-Modulated	3.62121
	Subj01	Non-Modulated	3.04089
	Subj01	Non-Modulated	4.33059
	Subj01	Non-Modulated	1.52501
	Subj01	Non-Modulated	1.67612
	Subj01	Non-Modulated	5.04545
	Subj01	Non-Modulated	1.33097
	Subj01	Non-Modulated	3.04352
	Subj01	Non-Modulated	1.17139
	Subj01	Non-Modulated	1.73294
	Subj01	Non-Modulated	6.14152
	Subj01	Non-Modulated	4.33567
	Subj01	Non-Modulated	3.00797
	Subj01	Non-Modulated	6.26432
	Subj01	Non-Modulated	7.96899
	Subj01	Non-Modulated	6.0436
	Subj01	Non-Modulated	4.61734
	Subj01	Non-Modulated	3.07943
	Subj01	Non-Modulated	3.51089
	Subj01	Non-Modulated	2.44879
	Subj01	Non-Modulated	2.01122
	Subj01	Non-Modulated	3.94685
	Subj01	Non-Modulated	5.08337
	Subj01	Non-Modulated	2.6144
	Subj01	Non-Modulated	0.488459
	Subj01	Non-Modulated	3.13839
	Subj01	Non-Modulated	2.6822
	Subj01	Non-Modulated	6.82722
	Subj01	Non-Modulated	1.29659
	Subj01	Non-Modulated	1.6556
	Subj01	Non-Modulated	3.26221
	Subj01	Non-Modulated	0.726684
	Subj01	Non-Modulated	5.10901
	Subj01	Non-Modulated	4.26187
	Subj01	Non-Modulated	2.76272
	Subj01	Non-Modulated	3.37765
	Subj01	Non-Modulated	5.54348
	Subj01	Non-Modulated	1.52066
	Subj01	Non-Modulated	2.06967
	Subj01	Non-Modulated	6.6856
	Subj01	Non-Modulated	1.72553
	Subj01	Non-Modulated	1.63312
	Subj01	Non-Modulated	2.12056
	Subj01	Non-Modulated	7.57038
	Subj01	Non-Modulated	6.73068
	Subj01	Non-Modulated	3.74765
	Subj01	Non-Modulated	4.1459
	Subj01	Non-Modulated	1.96058
	Subj01	Non-Modulated	2.25901
	Subj01	Non-Modulated	7.66136
	Subj01	Non-Modulated	1.08602
	Subj01	Non-Modulated	1.55723
	Subj01	Non-Modulated	4.10901
	Subj01	Non-Modulated	1.19019
	Subj01	Non-Modulated	7.67763
	Subj01	Non-Modulated	1.6794
	Subj01	Non-Modulated	5.76986
	Subj01	Non-Modulated	0.914619
	Subj01	Non-Modulated	2.23024
	Subj01	Non-Modulated	10.3883
	Subj01	Non-Modulated	2.41622
	Subj01	Non-Modulated	6.49705
	Subj01	Non-Modulated	3.30835
	Subj01	Non-Modulated	3.87221
	Subj01	Non-Modulated	1.56124
	Subj01	Non-Modulated	1.91975
	Subj01	Non-Modulated	2.15384
	Subj01	Non-Modulated	2.14668
	Subj01	Non-Modulated	2.2326
	Subj01	Non-Modulated	4.49211
	Subj01	Non-Modulated	2.7736
	Subj01	Non-Modulated	3.15443
	Subj01	Non-Modulated	5.80014
	Subj01	Non-Modulated	5.69295
	Subj01	Non-Modulated	1.88323
	Subj01	Non-Modulated	1.09633
	Subj01	Non-Modulated	1.85556
	Subj01	Non-Modulated	2.07334
	Subj01	Non-Modulated	1.15505
	Subj01	Non-Modulated	6.03336
	Subj01	Non-Modulated	3.48642
	Subj01	Non-Modulated	3.57825
	Subj01	Non-Modulated	1.40021
	Subj01	Non-Modulated	10.0197
	Subj01	Non-Modulated	7.90932
	Subj01	Non-Modulated	1.39102
	Subj01	Non-Modulated	3.1972
	Subj01	Non-Modulated	1.66013
	Subj01	Non-Modulated	4.26554
	Subj01	Non-Modulated	3.92693
	Subj01	Non-Modulated	0.672556
	Subj01	Non-Modulated	6.3675
	Subj01	Non-Modulated	5.65437
	Subj01	Non-Modulated	6.09064
	Subj01	Non-Modulated	4.47595
	Subj01	Non-Modulated	8.74477
	Subj01	Non-Modulated	2.59469
	Subj01	Non-Modulated	1.00198
	Subj01	Non-Modulated	2.32684
	Subj01	Non-Modulated	0.604653
	Subj01	Non-Modulated	1.7681
	Subj01	Non-Modulated	4.9013
	Subj01	Non-Modulated	1.19138
	Subj01	Non-Modulated	5.19107
	Subj02	tFUS-GC	1.81114
	Subj02	tFUS-GC	5.70151
	Subj02	tFUS-GC	3.28172
	Subj02	tFUS-GC	5.64754
	Subj02	tFUS-GC	0.849571
	Subj02	tFUS-GC	3.38433
	Subj02	tFUS-GC	3.75227
	Subj02	tFUS-GC	3.09274
	Subj02	tFUS-GC	2.62729
	Subj02	tFUS-GC	3.57022
	Subj02	tFUS-GC	3.68902
	Subj02	tFUS-GC	7.80305
	Subj02	tFUS-GC	4.38338
	Subj02	tFUS-GC	1.24979
	Subj02	tFUS-GC	11.2969
	Subj02	tFUS-GC	11.4216
	Subj02	tFUS-GC	1.62206
	Subj02	tFUS-GC	1.92907
	Subj02	tFUS-GC	3.15204
	Subj02	tFUS-GC	2.93565
	Subj02	tFUS-GC	5.77017
	Subj02	tFUS-GC	5.22335
	Subj02	tFUS-GC	0.904031
	Subj02	tFUS-GC	9.11988
	Subj02	tFUS-GC	3.84102
	Subj02	tFUS-GC	2.40961
	Subj02	tFUS-GC	2.48008
	Subj02	tFUS-GC	2.25105
	Subj02	tFUS-GC	7.37325
	Subj02	tFUS-GC	3.6328
	Subj02	tFUS-GC	1.55781
	Subj02	tFUS-GC	3.6338
	Subj02	tFUS-GC	1.09216
	Subj02	tFUS-GC	9.16453
	Subj02	tFUS-GC	4.74973
	Subj02	tFUS-GC	10.2803
	Subj02	tFUS-GC	1.46091
	Subj02	tFUS-GC	1.48782
	Subj02	tFUS-GC	3.0589
	Subj02	tFUS-GC	3.64424
	Subj02	tFUS-GC	3.0538
	Subj02	tFUS-GC	1.73094
	Subj02	tFUS-GC	3.42651
	Subj02	tFUS-GC	4.45108
	Subj02	tFUS-GC	5.45522
	Subj02	tFUS-GC	2.6269
	Subj02	Decoupled-Sham	2.10385
	Subj02	Decoupled-Sham	6.11347
	Subj02	Decoupled-Sham	6.53976
	Subj02	Decoupled-Sham	4.11451
	Subj02	Decoupled-Sham	0.919172
	Subj02	Decoupled-Sham	7.5912
	Subj02	Decoupled-Sham	2.27955
	Subj02	Decoupled-Sham	2.7042
	Subj02	Decoupled-Sham	0.878958
	Subj02	Decoupled-Sham	4.27098
	Subj02	Decoupled-Sham	2.18917
	Subj02	Decoupled-Sham	1.99762
	Subj02	Decoupled-Sham	0.921129
	Subj02	Decoupled-Sham	1.73975
	Subj02	Decoupled-Sham	4.27767
	Subj02	Decoupled-Sham	5.34907
	Subj02	Decoupled-Sham	1.29503
	Subj02	Decoupled-Sham	3.15625
	Subj02	Decoupled-Sham	3.43603
	Subj02	Decoupled-Sham	5.44733
	Subj02	Decoupled-Sham	1.35347
	Subj02	Decoupled-Sham	4.55061
	Subj02	Decoupled-Sham	4.22832
	Subj02	Decoupled-Sham	3.60316
	Subj02	Decoupled-Sham	2.50917
	Subj02	Decoupled-Sham	3.78277
	Subj02	Decoupled-Sham	5.23428
	Subj02	Decoupled-Sham	1.46948
	Subj02	Decoupled-Sham	1.5722
	Subj02	Decoupled-Sham	1.56484
	Subj02	Decoupled-Sham	8.06724
	Subj02	Decoupled-Sham	1.47699
	Subj02	Decoupled-Sham	4.15253
	Subj02	Decoupled-Sham	6.02183
	Subj02	Decoupled-Sham	0.983361
	Subj02	Decoupled-Sham	4.13102
	Subj02	Decoupled-Sham	1.96322
	Subj02	Decoupled-Sham	1.20073
	Subj02	Decoupled-Sham	2.74737
	Subj02	Decoupled-Sham	2.2937
	Subj02	Decoupled-Sham	2.66403
	Subj02	Decoupled-Sham	2.13082
	Subj02	Decoupled-Sham	4.9412
	Subj02	Non-Modulated	1.20842
	Subj02	Non-Modulated	5.7906
	Subj02	Non-Modulated	2.45817
	Subj02	Non-Modulated	2.86302
	Subj02	Non-Modulated	4.36863
	Subj02	Non-Modulated	2.85122
	Subj02	Non-Modulated	2.5946
	Subj02	Non-Modulated	2.35667
	Subj02	Non-Modulated	4.99176
	Subj02	Non-Modulated	2.15971
	Subj02	Non-Modulated	4.84225
	Subj02	Non-Modulated	1.92047
	Subj02	Non-Modulated	10.3356
	Subj02	Non-Modulated	5.67425
	Subj02	Non-Modulated	3.29399
	Subj02	Non-Modulated	3.39102
	Subj02	Non-Modulated	3.49722
	Subj02	Non-Modulated	1.47795
	Subj02	Non-Modulated	1.80505
	Subj02	Non-Modulated	3.23969
	Subj02	Non-Modulated	5.77681
	Subj02	Non-Modulated	2.6324
	Subj02	Non-Modulated	9.16117
	Subj02	Non-Modulated	2.06211
	Subj02	Non-Modulated	3.94246
	Subj02	Non-Modulated	3.10856
	Subj02	Non-Modulated	2.18491
	Subj02	Non-Modulated	1.63238
	Subj02	Non-Modulated	2.85881
	Subj02	Non-Modulated	3.0265
	Subj02	Non-Modulated	3.01687
	Subj02	Non-Modulated	2.50835
	Subj02	Non-Modulated	2.27399
	Subj02	Non-Modulated	0.668452
	Subj02	Non-Modulated	4.18051
	Subj02	Non-Modulated	2.82677
	Subj02	Non-Modulated	3.61709
	Subj02	Non-Modulated	2.2773
	Subj02	Non-Modulated	3.82204
	Subj02	Non-Modulated	3.45311
	Subj02	Non-Modulated	0.941246
	Subj02	Non-Modulated	1.43475
	Subj02	Non-Modulated	4.268
	Subj02	Non-Modulated	5.4327
	Subj02	Non-Modulated	6.65612
	Subj03	Non-Modulated	5.11831
	Subj03	Non-Modulated	3.61139
	Subj03	Non-Modulated	1.13485
	Subj03	Non-Modulated	6.58596
	Subj03	Non-Modulated	3.08016
	Subj03	Non-Modulated	2.65288
	Subj03	Non-Modulated	2.803
	Subj03	Non-Modulated	2.80241
	Subj03	Non-Modulated	2.6332
	Subj03	Non-Modulated	4.20821
	Subj03	Non-Modulated	5.72025
	Subj03	Non-Modulated	4.77583
	Subj03	Non-Modulated	3.9451
	Subj03	Non-Modulated	2.68869
	Subj03	Non-Modulated	3.03636
	Subj03	Non-Modulated	2.1597
	Subj03	Non-Modulated	2.11085
	Subj03	Non-Modulated	1.32742
	Subj03	Non-Modulated	1.24052
	Subj03	Non-Modulated	2.28972
	Subj03	Non-Modulated	1.56688
	Subj03	Non-Modulated	2.96666
	Subj03	Non-Modulated	2.54479
	Subj03	Non-Modulated	1.28995
	Subj03	Non-Modulated	2.18695
	Subj03	Non-Modulated	1.72583
	Subj03	Non-Modulated	4.11585
	Subj03	Non-Modulated	3.06777
	Subj03	Non-Modulated	1.66686
	Subj03	Non-Modulated	5.595
	Subj03	Non-Modulated	2.60344
	Subj03	Non-Modulated	3.98413
	Subj03	Non-Modulated	2.17561
	Subj03	Non-Modulated	2.55618
	Subj03	Non-Modulated	3.32537
	Subj03	Non-Modulated	0.680809
	Subj03	Non-Modulated	9.74111
	Subj03	Non-Modulated	2.43728
	Subj03	Non-Modulated	2.28259
	Subj03	Non-Modulated	1.7948
	Subj03	Non-Modulated	1.98373
	Subj03	Non-Modulated	5.81316
	Subj03	Non-Modulated	3.35282
	Subj03	Non-Modulated	3.06675
	Subj03	Non-Modulated	2.09083
	Subj03	Non-Modulated	1.03365
	Subj03	Non-Modulated	2.33918
	Subj03	Decoupled-Sham	1.94138
	Subj03	Decoupled-Sham	2.43835
	Subj03	Decoupled-Sham	5.39257
	Subj03	Decoupled-Sham	4.10273
	Subj03	Decoupled-Sham	4.92636
	Subj03	Decoupled-Sham	3.76144
	Subj03	Decoupled-Sham	0.825204
	Subj03	Decoupled-Sham	3.29525
	Subj03	Decoupled-Sham	3.52976
	Subj03	Decoupled-Sham	2.85582
	Subj03	Decoupled-Sham	3.96274
	Subj03	Decoupled-Sham	1.27684
	Subj03	Decoupled-Sham	5.70544
	Subj03	Decoupled-Sham	0.980254
	Subj03	Decoupled-Sham	3.1393
	Subj03	Decoupled-Sham	1.73201
	Subj03	Decoupled-Sham	3.5727
	Subj03	Decoupled-Sham	3.46793
	Subj03	Decoupled-Sham	3.89152
	Subj03	Decoupled-Sham	9.14879
	Subj03	Decoupled-Sham	2.98649
	Subj03	Decoupled-Sham	2.90381
	Subj03	Decoupled-Sham	3.44275
	Subj03	Decoupled-Sham	3.24976
	Subj03	Decoupled-Sham	5.40435
	Subj03	Decoupled-Sham	4.48291
	Subj03	Decoupled-Sham	1.30156
	Subj03	Decoupled-Sham	3.54539
	Subj03	Decoupled-Sham	5.47778
	Subj03	Decoupled-Sham	6.05441
	Subj03	Decoupled-Sham	2.98445
	Subj03	Decoupled-Sham	6.19138
	Subj03	Decoupled-Sham	2.82543
	Subj03	Decoupled-Sham	1.26791
	Subj03	Decoupled-Sham	3.8606
	Subj03	Decoupled-Sham	2.07806
	Subj03	Decoupled-Sham	1.43003
	Subj03	Decoupled-Sham	1.77967
	Subj03	Decoupled-Sham	2.63758
	Subj03	Decoupled-Sham	2.18018
	Subj03	Decoupled-Sham	6.14509
	Subj03	Decoupled-Sham	1.42786
	Subj03	Decoupled-Sham	4.64909
	Subj03	Decoupled-Sham	2.93948
	Subj03	Decoupled-Sham	2.82389
	Subj03	Decoupled-Sham	2.48348
	Subj03	Decoupled-Sham	7.92839
	Subj03	tFUS-GP	7.12712
	Subj03	tFUS-GP	2.78898
	Subj03	tFUS-GP	3.37717
	Subj03	tFUS-GP	3.92875
	Subj03	tFUS-GP	1.60492
	Subj03	tFUS-GP	5.01173
	Subj03	tFUS-GP	3.31917
	Subj03	tFUS-GP	2.59321
	Subj03	tFUS-GP	2.65753
	Subj03	tFUS-GP	7.00896
	Subj03	tFUS-GP	1.82732
	Subj03	tFUS-GP	4.16354
	Subj03	tFUS-GP	1.50351
	Subj03	tFUS-GP	8.45906
	Subj03	tFUS-GP	9.2513
	Subj03	tFUS-GP	2.22715
	Subj03	tFUS-GP	10.3625
	Subj03	tFUS-GP	6.3834
	Subj03	tFUS-GP	1.558
	Subj03	tFUS-GP	3.17572
	Subj03	tFUS-GP	4.00047
	Subj03	tFUS-GP	2.70893
	Subj03	tFUS-GP	7.54015
	Subj03	tFUS-GP	3.28929
	Subj03	tFUS-GP	7.47639
	Subj03	tFUS-GP	1.36224
	Subj03	tFUS-GP	1.83588
	Subj03	tFUS-GP	3.2212
	Subj03	tFUS-GP	3.19358
	Subj03	tFUS-GP	4.09683
	Subj03	tFUS-GP	2.97005
	Subj03	tFUS-GP	2.34757
	Subj03	tFUS-GP	5.57394
	Subj03	tFUS-GP	4.68118
	Subj03	tFUS-GP	3.34632
	Subj03	tFUS-GP	3.31237
	Subj03	tFUS-GP	2.42448
	Subj03	tFUS-GP	1.34824
	Subj03	tFUS-GP	4.22298
	Subj03	tFUS-GP	5.46096
	Subj03	tFUS-GP	2.08278
	Subj03	tFUS-GP	4.01648
	Subj03	tFUS-GC	2.88132
	Subj03	tFUS-GC	3.01634
	Subj03	tFUS-GC	1.61115
	Subj03	tFUS-GC	4.00365
	Subj03	tFUS-GC	5.7941
	Subj03	tFUS-GC	5.25497
	Subj03	tFUS-GC	1.46008
	Subj03	tFUS-GC	10.9223
	Subj03	tFUS-GC	3.19505
	Subj03	tFUS-GC	2.5256
	Subj03	tFUS-GC	3.90508
	Subj03	tFUS-GC	5.50387
	Subj03	tFUS-GC	9.95077
	Subj03	tFUS-GC	0.954833
	Subj03	tFUS-GC	3.13873
	Subj03	tFUS-GC	2.45361
	Subj03	tFUS-GC	2.14272
	Subj03	tFUS-GC	5.85535
	Subj03	tFUS-GC	2.5955
	Subj03	tFUS-GC	2.24322
	Subj03	tFUS-GC	5.64654
	Subj03	tFUS-GC	6.15098
	Subj03	tFUS-GC	3.09896
	Subj03	tFUS-GC	9.38796
	Subj03	tFUS-GC	0.615844
	Subj03	tFUS-GC	3.88083
	Subj03	tFUS-GC	1.8671
	Subj03	tFUS-GC	1.67756
	Subj03	tFUS-GC	0.969023
	Subj03	tFUS-GC	0.714491
	Subj03	tFUS-GC	6.79716
	Subj03	tFUS-GC	4.10941
	Subj03	tFUS-GC	4.58443
	Subj03	tFUS-GC	1.99758
	Subj03	tFUS-GC	4.7129
	Subj03	tFUS-GC	2.04514
	Subj03	tFUS-GC	5.80126
	Subj03	tFUS-GC	1.54505
	Subj03	tFUS-GC	3.99027
	Subj03	tFUS-GC	1.9032
	Subj03	tFUS-GC	3.47411
	Subj03	tFUS-GC	3.88638
	Subj03	tFUS-GC	2.01812
	Subj03	tFUS-GC	5.46421
	Subj03	tFUS-GC	8.11474
	Subj03	tFUS-GC	1.53717
	Subj05	Non-Modulated	8.035
	Subj05	Non-Modulated	4.26509
	Subj05	Non-Modulated	7.37852
	Subj05	Non-Modulated	9.11645
	Subj05	Non-Modulated	1.61675
	Subj05	Non-Modulated	0.621805
	Subj05	Non-Modulated	6.17032
	Subj05	Non-Modulated	1.72168
	Subj05	Non-Modulated	7.13466
	Subj05	Non-Modulated	3.93486
	Subj05	Non-Modulated	1.5919
	Subj05	Non-Modulated	4.63834
	Subj05	Non-Modulated	1.36056
	Subj05	Non-Modulated	6.82938
	Subj05	Non-Modulated	3.40321
	Subj05	Non-Modulated	2.70709
	Subj05	Non-Modulated	4.45126
	Subj05	Non-Modulated	1.26098
	Subj05	Non-Modulated	3.09875
	Subj05	Non-Modulated	2.49223
	Subj05	Non-Modulated	3.47612
	Subj05	Non-Modulated	2.39936
	Subj05	Non-Modulated	5.90564
	Subj05	Non-Modulated	2.40625
	Subj05	Non-Modulated	10.1032
	Subj05	Non-Modulated	4.00514
	Subj05	Non-Modulated	4.8814
	Subj05	Non-Modulated	4.3365
	Subj05	Non-Modulated	2.85043
	Subj05	Non-Modulated	1.99816
	Subj05	Non-Modulated	1.87798
	Subj05	Non-Modulated	0.716444
	Subj05	Non-Modulated	2.09064
	Subj05	Non-Modulated	4.12601
	Subj05	Non-Modulated	4.97653
	Subj05	Non-Modulated	1.36969
	Subj05	Non-Modulated	1.85187
	Subj05	Non-Modulated	2.21831
	Subj05	Non-Modulated	2.35852
	Subj05	Non-Modulated	2.12731
	Subj05	Non-Modulated	3.07951
	Subj05	Non-Modulated	5.59077
	Subj05	Non-Modulated	3.97595
	Subj05	Non-Modulated	3.59472
	Subj05	Non-Modulated	1.26547
	Subj05	tFUS-GC	1.39897
	Subj05	tFUS-GC	3.07583
	Subj05	tFUS-GC	0.549054
	Subj05	tFUS-GC	1.56551
	Subj05	tFUS-GC	7.90613
	Subj05	tFUS-GC	6.56173
	Subj05	tFUS-GC	1.35878
	Subj05	tFUS-GC	5.9281
	Subj05	tFUS-GC	2.12554
	Subj05	tFUS-GC	1.2759
	Subj05	tFUS-GC	2.4726
	Subj05	tFUS-GC	5.48422
	Subj05	tFUS-GC	2.57091
	Subj05	tFUS-GC	1.19251
	Subj05	tFUS-GC	2.55311
	Subj05	tFUS-GC	1.84143
	Subj05	tFUS-GC	2.27763
	Subj05	tFUS-GC	2.65622
	Subj05	tFUS-GC	2.36907
	Subj05	tFUS-GC	2.42569
	Subj05	tFUS-GC	2.49411
	Subj05	tFUS-GC	1.82466
	Subj05	tFUS-GC	2.48549
	Subj05	tFUS-GC	9.20921
	Subj05	tFUS-GC	2.77165
	Subj05	tFUS-GC	1.12096
	Subj05	tFUS-GC	5.84746
	Subj05	tFUS-GC	2.29727
	Subj05	tFUS-GC	6.96781
	Subj05	tFUS-GC	8.91947
	Subj05	tFUS-GC	6.14822
	Subj05	tFUS-GC	1.49338
	Subj05	tFUS-GC	10.7067
	Subj05	tFUS-GC	1.09021
	Subj05	tFUS-GC	1.69128
	Subj05	tFUS-GC	0.797531
	Subj05	tFUS-GC	1.96111
	Subj05	tFUS-GC	4.51882
	Subj05	tFUS-GC	4.11687
	Subj05	tFUS-GC	1.04325
	Subj05	tFUS-GC	7.49038
	Subj05	tFUS-GC	1.28746
	Subj05	tFUS-GC	4.10759
	Subj05	tFUS-GC	10.7504
	Subj05	tFUS-GC	0.413723
	Subj05	tFUS-GP	6.43738
	Subj05	tFUS-GP	3.53503
	Subj05	tFUS-GP	5.28704
	Subj05	tFUS-GP	0.522336
	Subj05	tFUS-GP	6.10889
	Subj05	tFUS-GP	4.85167
	Subj05	tFUS-GP	3.1103
	Subj05	tFUS-GP	4.45821
	Subj05	tFUS-GP	0.899104
	Subj05	tFUS-GP	1.02414
	Subj05	tFUS-GP	3.05372
	Subj05	tFUS-GP	5.95117
	Subj05	tFUS-GP	4.45113
	Subj05	tFUS-GP	3.26645
	Subj05	tFUS-GP	8.5067
	Subj05	tFUS-GP	3.46645
	Subj05	tFUS-GP	3.65933
	Subj05	tFUS-GP	2.30214
	Subj05	tFUS-GP	6.46068
	Subj05	tFUS-GP	3.07051
	Subj05	tFUS-GP	5.62232
	Subj05	tFUS-GP	0.553982
	Subj05	tFUS-GP	2.08862
	Subj05	tFUS-GP	2.93276
	Subj05	tFUS-GP	1.18411
	Subj05	tFUS-GP	1.19669
	Subj05	tFUS-GP	4.50898
	Subj05	tFUS-GP	5.96342
	Subj05	tFUS-GP	0.896105
	Subj05	tFUS-GP	3.42057
	Subj05	tFUS-GP	1.5473
	Subj05	tFUS-GP	2.57802
	Subj05	tFUS-GP	4.85897
	Subj05	tFUS-GP	1.59951
	Subj05	tFUS-GP	3.08052
	Subj05	Decoupled-Sham	4.80128
	Subj05	Decoupled-Sham	6.62602
	Subj05	Decoupled-Sham	3.59145
	Subj05	Decoupled-Sham	3.18043
	Subj05	Decoupled-Sham	5.71816
	Subj05	Decoupled-Sham	1.8929
	Subj05	Decoupled-Sham	3.36633
	Subj05	Decoupled-Sham	1.62347
	Subj05	Decoupled-Sham	0.925447
	Subj05	Decoupled-Sham	5.15344
	Subj05	Decoupled-Sham	6.24807
	Subj05	Decoupled-Sham	4.9819
	Subj05	Decoupled-Sham	1.86508
	Subj05	Decoupled-Sham	5.87323
	Subj05	Decoupled-Sham	7.53185
	Subj05	Decoupled-Sham	2.24548
	Subj05	Decoupled-Sham	5.02995
	Subj05	Decoupled-Sham	5.08728
	Subj05	Decoupled-Sham	1.49355
	Subj05	Decoupled-Sham	3.60908
	Subj05	Decoupled-Sham	3.98174
	Subj05	Decoupled-Sham	2.15845
	Subj05	Decoupled-Sham	2.61426
	Subj05	Decoupled-Sham	1.31998
	Subj05	Decoupled-Sham	2.72859
	Subj05	Decoupled-Sham	3.01276
	Subj05	Decoupled-Sham	4.49696
	Subj05	Decoupled-Sham	1.45508
	Subj05	Decoupled-Sham	2.52312
	Subj05	Decoupled-Sham	3.54578
	Subj05	Decoupled-Sham	2.28787
	Subj05	Decoupled-Sham	4.46307
	Subj05	Decoupled-Sham	4.14201
	Subj05	Decoupled-Sham	7.09328
	Subj05	Decoupled-Sham	0.919503
	Subj05	Decoupled-Sham	2.89264
	Subj05	Decoupled-Sham	2.97829
	Subj05	Decoupled-Sham	8.81698
	Subj05	Decoupled-Sham	2.49335
	Subj05	Decoupled-Sham	2.1065
	Subj05	Decoupled-Sham	3.87634
	Subj05	Decoupled-Sham	2.74464
	Subj05	Decoupled-Sham	1.26504
	Subj05	Decoupled-Sham	1.89145
	Subj05	Decoupled-Sham	2.36205
	Subj05	Decoupled-Sham	6.11908
	Subj05	Decoupled-Sham	0.833892
	Subj06	tFUS-GC	1.61527
	Subj06	tFUS-GC	2.42765
	Subj06	tFUS-GC	1.33401
	Subj06	tFUS-GC	5.77559
	Subj06	tFUS-GC	2.99903
	Subj06	tFUS-GC	4.23887
	Subj06	tFUS-GC	1.40898
	Subj06	tFUS-GC	7.34648
	Subj06	tFUS-GC	2.40973
	Subj06	tFUS-GC	1.93003
	Subj06	tFUS-GC	1.68093
	Subj06	tFUS-GC	6.15524
	Subj06	tFUS-GC	2.43656
	Subj06	tFUS-GC	2.32066
	Subj06	tFUS-GC	3.04978
	Subj06	tFUS-GC	3.16827
	Subj06	tFUS-GC	3.51397
	Subj06	tFUS-GC	1.67966
	Subj06	tFUS-GC	2.63017
	Subj06	tFUS-GC	1.90354
	Subj06	tFUS-GC	1.87228
	Subj06	tFUS-GC	0.846333
	Subj06	tFUS-GC	1.7438
	Subj06	tFUS-GC	3.07434
	Subj06	tFUS-GC	3.69132
	Subj06	tFUS-GC	2.14019
	Subj06	tFUS-GC	2.25402
	Subj06	tFUS-GC	4.55781
	Subj06	tFUS-GC	3.90067
	Subj06	tFUS-GC	10.6373
	Subj06	tFUS-GC	1.91954
	Subj06	tFUS-GC	3.02033
	Subj06	tFUS-GC	3.37696
	Subj06	tFUS-GC	2.69525
	Subj06	tFUS-GC	6.51017
	Subj06	tFUS-GC	2.07579
	Subj06	tFUS-GC	1.40406
	Subj06	tFUS-GC	2.32248
	Subj06	tFUS-GC	2.33818
	Subj06	tFUS-GC	1.08442
	Subj06	tFUS-GC	6.37131
	Subj06	tFUS-GC	4.16719
	Subj06	tFUS-GC	5.61286
	Subj06	tFUS-GC	1.70682
	Subj06	tFUS-GC	5.50793
	Subj06	tFUS-GC	4.55767
	Subj06	tFUS-GC	4.89773
	Subj06	tFUS-GC	2.38598
	Subj06	tFUS-GC	1.63811
	Subj06	tFUS-GC	2.36918
	Subj06	tFUS-GC	6.8189
	Subj06	tFUS-GC	2.47515
	Subj06	tFUS-GC	2.91545
	Subj06	tFUS-GC	5.72443
	Subj06	tFUS-GC	2.52876
	Subj06	tFUS-GC	11.1289
	Subj06	tFUS-GC	2.20241
	Subj06	tFUS-GC	1.92248
	Subj06	tFUS-GC	1.50553
	Subj06	tFUS-GC	6.15422
	Subj06	tFUS-GC	6.22874
	Subj06	tFUS-GC	6.62985
	Subj06	tFUS-GC	11.1032
	Subj06	tFUS-GC	1.91785
	Subj06	tFUS-GC	1.94852
	Subj06	tFUS-GC	3.13123
	Subj06	tFUS-GC	2.57426
	Subj06	tFUS-GC	2.27345
	Subj06	tFUS-GC	2.16175
	Subj06	tFUS-GC	4.45639
	Subj06	tFUS-GC	7.67581
	Subj06	tFUS-GC	8.02152
	Subj06	tFUS-GC	2.78796
	Subj06	tFUS-GC	2.63305
	Subj06	tFUS-GC	3.06424
	Subj06	tFUS-GC	2.04665
	Subj06	tFUS-GC	3.77061
	Subj06	tFUS-GC	2.22382
	Subj06	tFUS-GC	3.50108
	Subj06	tFUS-GC	0.928766
	Subj06	tFUS-GC	3.65185
	Subj06	tFUS-GC	2.69489
	Subj06	tFUS-GC	3.0187
	Subj06	tFUS-GC	2.91452
	Subj06	tFUS-GC	2.07402
	Subj06	tFUS-GC	4.3665
	Subj06	tFUS-GC	2.02588
	Subj06	tFUS-GC	3.85943
	Subj06	tFUS-GC	1.9307
	Subj06	tFUS-GC	6.22564
	Subj06	tFUS-GC	1.58659
	Subj06	tFUS-GC	1.92536
	Subj06	tFUS-GC	3.78796
	Subj06	tFUS-GC	4.85989
	Subj06	tFUS-GC	2.10555
	Subj06	tFUS-GC	3.02665
	Subj06	tFUS-GC	5.52734
	Subj06	tFUS-GC	3.66281
	Subj06	tFUS-GC	1.70897
	Subj06	tFUS-GC	8.27074
	Subj06	tFUS-GC	2.48808
	Subj06	tFUS-GC	3.3624
	Subj06	tFUS-GC	2.69328
	Subj06	tFUS-GC	1.32998
	Subj06	tFUS-GC	8.70692
	Subj06	tFUS-GC	1.69235
	Subj06	tFUS-GC	4.23524
	Subj06	tFUS-GC	3.73444
	Subj06	tFUS-GC	1.58343
	Subj06	tFUS-GC	2.89578
	Subj06	tFUS-GC	2.60381
	Subj06	tFUS-GC	6.7165
	Subj06	tFUS-GC	5.01156
	Subj06	tFUS-GC	1.00062
	Subj06	tFUS-GP	1.7508
	Subj06	tFUS-GP	2.73156
	Subj06	tFUS-GP	1.11234
	Subj06	tFUS-GP	1.5878
	Subj06	tFUS-GP	1.24901
	Subj06	tFUS-GP	0.885331
	Subj06	tFUS-GP	1.09577
	Subj06	tFUS-GP	11.0357
	Subj06	tFUS-GP	6.30412
	Subj06	tFUS-GP	3.03766
	Subj06	tFUS-GP	5.75761
	Subj06	tFUS-GP	3.3348
	Subj06	tFUS-GP	2.93244
	Subj06	tFUS-GP	2.49135
	Subj06	tFUS-GP	2.34088
	Subj06	tFUS-GP	3.00349
	Subj06	tFUS-GP	1.83302
	Subj06	tFUS-GP	2.68597
	Subj06	tFUS-GP	3.78388
	Subj06	tFUS-GP	1.21837
	Subj06	tFUS-GP	1.62111
	Subj06	tFUS-GP	6.43855
	Subj06	tFUS-GP	1.43019
	Subj06	tFUS-GP	2.87976
	Subj06	tFUS-GP	11.1062
	Subj06	tFUS-GP	1.20022
	Subj06	tFUS-GP	1.85942
	Subj06	tFUS-GP	2.76177
	Subj06	tFUS-GP	11.5321
	Subj06	tFUS-GP	1.14431
	Subj06	tFUS-GP	1.84053
	Subj06	tFUS-GP	3.43631
	Subj06	tFUS-GP	3.91457
	Subj06	tFUS-GP	5.48632
	Subj06	tFUS-GP	1.27321
	Subj06	tFUS-GP	2.44897
	Subj06	tFUS-GP	4.53682
	Subj06	tFUS-GP	5.4459
	Subj06	tFUS-GP	2.5282
	Subj06	tFUS-GP	2.63067
	Subj06	tFUS-GP	2.54589
	Subj06	tFUS-GP	1.98814
	Subj06	tFUS-GP	0.966195
	Subj06	tFUS-GP	3.80505
	Subj06	tFUS-GP	2.5406
	Subj06	tFUS-GP	4.54429
	Subj06	tFUS-GP	1.87093
	Subj06	tFUS-GP	3.47356
	Subj06	tFUS-GP	1.30763
	Subj06	tFUS-GP	3.19825
	Subj06	tFUS-GP	1.01062
	Subj06	tFUS-GP	1.27161
	Subj06	tFUS-GP	1.81004
	Subj06	tFUS-GP	2.43189
	Subj06	tFUS-GP	3.02097
	Subj06	tFUS-GP	2.95681
	Subj06	tFUS-GP	2.47064
	Subj06	tFUS-GP	3.08602
	Subj06	tFUS-GP	2.86424
	Subj06	tFUS-GP	5.76574
	Subj06	tFUS-GP	2.18382
	Subj06	tFUS-GP	2.90451
	Subj06	tFUS-GP	0.690394
	Subj06	tFUS-GP	1.04755
	Subj06	tFUS-GP	2.06784
	Subj06	tFUS-GP	1.84867
	Subj06	tFUS-GP	6.03875
	Subj06	tFUS-GP	4.88403
	Subj06	tFUS-GP	1.70816
	Subj06	tFUS-GP	4.32991
	Subj06	tFUS-GP	8.01726
	Subj06	tFUS-GP	2.57324
	Subj06	tFUS-GP	5.95965
	Subj06	tFUS-GP	4.49204
	Subj06	tFUS-GP	4.18266
	Subj06	tFUS-GP	3.20365
	Subj06	tFUS-GP	1.81761
	Subj06	tFUS-GP	4.03657
	Subj06	tFUS-GP	3.85851
	Subj06	tFUS-GP	1.48499
	Subj06	tFUS-GP	2.67659
	Subj06	tFUS-GP	1.98265
	Subj06	tFUS-GP	3.59488
	Subj06	tFUS-GP	3.04644
	Subj06	tFUS-GP	5.47069
	Subj06	tFUS-GP	3.40929
	Subj06	tFUS-GP	1.65631
	Subj06	tFUS-GP	3.44017
	Subj06	tFUS-GP	3.41283
	Subj06	tFUS-GP	1.73956
	Subj06	tFUS-GP	1.3575
	Subj06	tFUS-GP	1.50035
	Subj06	tFUS-GP	2.01029
	Subj06	tFUS-GP	6.24588
	Subj06	tFUS-GP	2.70323
	Subj06	tFUS-GP	1.73818
	Subj06	tFUS-GP	4.61049
	Subj06	tFUS-GP	5.91301
	Subj06	tFUS-GP	2.21013
	Subj06	tFUS-GP	2.0291
	Subj06	tFUS-GP	4.00284
	Subj06	tFUS-GP	3.10923
	Subj06	tFUS-GP	2.80713
	Subj06	tFUS-GP	1.32384
	Subj06	tFUS-GP	1.85322
	Subj06	tFUS-GP	1.80732
	Subj06	tFUS-GP	1.65618
	Subj06	tFUS-GP	1.7901
	Subj06	tFUS-GP	4.98606
	Subj06	Non-Modulated	1.89076
	Subj06	Non-Modulated	3.44221
	Subj06	Non-Modulated	4.09569
	Subj06	Non-Modulated	2.21484
	Subj06	Non-Modulated	2.56272
	Subj06	Non-Modulated	1.47728
	Subj06	Non-Modulated	2.18926
	Subj06	Non-Modulated	0.472456
	Subj06	Non-Modulated	1.38394
	Subj06	Non-Modulated	4.30107
	Subj06	Non-Modulated	2.74254
	Subj06	Non-Modulated	0.838987
	Subj06	Non-Modulated	5.80325
	Subj06	Non-Modulated	2.21664
	Subj06	Non-Modulated	3.52456
	Subj06	Non-Modulated	4.42639
	Subj06	Non-Modulated	5.11136
	Subj06	Non-Modulated	2.29287
	Subj06	Non-Modulated	9.50894
	Subj06	Non-Modulated	3.48383
	Subj06	Non-Modulated	5.55286
	Subj06	Non-Modulated	6.52576
	Subj06	Non-Modulated	4.28195
	Subj06	Non-Modulated	3.40912
	Subj06	Non-Modulated	5.07745
	Subj06	Non-Modulated	3.53977
	Subj06	Non-Modulated	2.85467
	Subj06	Non-Modulated	1.39385
	Subj06	Non-Modulated	2.19252
	Subj06	Non-Modulated	1.10551
	Subj06	Non-Modulated	2.22879
	Subj06	Non-Modulated	3.05988
	Subj06	Non-Modulated	2.37521
	Subj06	Non-Modulated	2.35791
	Subj06	Non-Modulated	2.93874
	Subj06	Non-Modulated	4.72519
	Subj06	Non-Modulated	1.25728
	Subj06	Non-Modulated	4.23918
	Subj06	Non-Modulated	3.72706
	Subj06	Non-Modulated	2.24237
	Subj06	Non-Modulated	2.62873
	Subj06	Non-Modulated	1.76255
	Subj06	Non-Modulated	1.62284
	Subj06	Non-Modulated	3.21352
	Subj06	Non-Modulated	2.00316
	Subj06	Non-Modulated	4.56369
	Subj06	Non-Modulated	1.35888
	Subj06	Non-Modulated	0.81486
	Subj06	Non-Modulated	2.67576
	Subj06	Non-Modulated	8.24217
	Subj06	Non-Modulated	3.52704
	Subj06	Non-Modulated	1.20892
	Subj06	Non-Modulated	3.97899
	Subj06	Non-Modulated	1.52653
	Subj06	Non-Modulated	1.48408
	Subj06	Non-Modulated	1.80665
	Subj06	Non-Modulated	2.06386
	Subj06	Non-Modulated	4.94323
	Subj06	Non-Modulated	5.96185
	Subj06	Non-Modulated	6.06898
	Subj06	Non-Modulated	2.54785
	Subj06	Non-Modulated	3.66186
	Subj06	Non-Modulated	1.41437
	Subj06	Non-Modulated	1.38616
	Subj06	Non-Modulated	5.2165
	Subj06	Non-Modulated	5.82105
	Subj06	Non-Modulated	6.09857
	Subj06	Non-Modulated	1.57959
	Subj06	Non-Modulated	1.92423
	Subj06	Non-Modulated	3.24203
	Subj06	Non-Modulated	3.71265
	Subj06	Non-Modulated	6.79786
	Subj06	Non-Modulated	3.77495
	Subj06	Non-Modulated	2.17011
	Subj06	Non-Modulated	1.58973
	Subj06	Non-Modulated	9.06035
	Subj06	Non-Modulated	1.12524
	Subj06	Non-Modulated	6.74483
	Subj06	Non-Modulated	1.31264
	Subj06	Non-Modulated	2.61725
	Subj06	Non-Modulated	1.06528
	Subj06	Non-Modulated	1.0099
	Subj06	Non-Modulated	7.86093
	Subj06	Non-Modulated	1.90112
	Subj06	Non-Modulated	2.45843
	Subj06	Non-Modulated	2.13795
	Subj06	Non-Modulated	2.42055
	Subj06	Non-Modulated	4.72977
	Subj06	Non-Modulated	1.35188
	Subj06	Non-Modulated	1.58351
	Subj06	Non-Modulated	1.52098
	Subj06	Non-Modulated	8.80974
	Subj06	Non-Modulated	2.98738
	Subj06	Non-Modulated	1.99599
	Subj06	Non-Modulated	2.70026
	Subj06	Non-Modulated	3.77323
	Subj07	tFUS-GC	2.92104
	Subj07	tFUS-GC	1.21897
	Subj07	tFUS-GC	0.830116
	Subj07	tFUS-GC	2.20179
	Subj07	tFUS-GC	5.44025
	Subj07	tFUS-GC	4.02193
	Subj07	tFUS-GC	1.68956
	Subj07	tFUS-GC	3.29307
	Subj07	tFUS-GC	4.61755
	Subj07	tFUS-GC	1.0927
	Subj07	tFUS-GC	1.04297
	Subj07	tFUS-GC	10.8344
	Subj07	tFUS-GC	3.15359
	Subj07	tFUS-GC	5.87447
	Subj07	tFUS-GC	1.86341
	Subj07	tFUS-GC	1.10253
	Subj07	tFUS-GC	9.90948
	Subj07	tFUS-GC	4.04892
	Subj07	tFUS-GC	4.5458
	Subj07	tFUS-GC	2.4421
	Subj07	tFUS-GC	5.92058
	Subj07	tFUS-GC	4.37753
	Subj07	tFUS-GC	3.05667
	Subj07	tFUS-GC	1.42198
	Subj07	tFUS-GC	3.40169
	Subj07	tFUS-GC	2.86952
	Subj07	tFUS-GC	2.097
	Subj07	tFUS-GC	1.19226
	Subj07	tFUS-GC	4.70495
	Subj07	tFUS-GC	1.90541
	Subj07	tFUS-GC	2.50892
	Subj07	tFUS-GC	3.36892
	Subj07	tFUS-GC	2.6833
	Subj07	tFUS-GC	1.7784
	Subj07	tFUS-GC	6.07335
	Subj07	tFUS-GC	1.19527
	Subj07	tFUS-GC	3.04008
	Subj07	tFUS-GC	3.3834
	Subj07	tFUS-GC	2.03064
	Subj07	tFUS-GC	3.85716
	Subj07	tFUS-GC	5.87096
	Subj07	tFUS-GC	2.11339
	Subj07	tFUS-GC	5.117
	Subj07	tFUS-GC	8.74609
	Subj07	tFUS-GC	1.4317
	Subj07	tFUS-GC	2.74041
	Subj07	tFUS-GC	3.55492
	Subj07	tFUS-GC	8.09236
	Subj07	tFUS-GC	2.33703
	Subj07	tFUS-GC	3.2011
	Subj07	tFUS-GC	6.8549
	Subj07	tFUS-GC	3.75575
	Subj07	tFUS-GC	2.71754
	Subj07	tFUS-GC	2.04134
	Subj07	tFUS-GC	2.59568
	Subj07	tFUS-GC	1.29136
	Subj07	tFUS-GC	4.24242
	Subj07	tFUS-GC	10.0695
	Subj07	tFUS-GC	5.32005
	Subj07	tFUS-GC	3.22197
	Subj07	tFUS-GC	1.02462
	Subj07	tFUS-GC	1.38231
	Subj07	tFUS-GC	3.5162
	Subj07	tFUS-GC	1.23388
	Subj07	tFUS-GC	1.75473
	Subj07	tFUS-GC	8.61575
	Subj07	tFUS-GC	3.39093
	Subj07	tFUS-GC	0.992158
	Subj07	tFUS-GC	1.55133
	Subj07	tFUS-GC	0.736798
	Subj07	tFUS-GC	5.70621
	Subj07	tFUS-GC	6.68386
	Subj07	tFUS-GC	1.01391
	Subj07	tFUS-GC	2.192
	Subj07	tFUS-GC	2.696
	Subj07	tFUS-GC	2.41165
	Subj07	tFUS-GC	4.53604
	Subj07	tFUS-GC	1.93531
	Subj07	tFUS-GC	6.81578
	Subj07	tFUS-GC	1.26477
	Subj07	tFUS-GC	6.2597
	Subj07	tFUS-GC	4.23787
	Subj07	tFUS-GC	5.33823
	Subj07	tFUS-GC	1.15443
	Subj07	tFUS-GC	2.49878
	Subj07	tFUS-GC	4.08668
	Subj07	tFUS-GC	5.49468
	Subj07	tFUS-GC	4.77341
	Subj07	tFUS-GC	8.14743
	Subj07	tFUS-GC	1.17796
	Subj07	tFUS-GC	0.550362
	Subj07	tFUS-GC	10.1368
	Subj07	tFUS-GC	4.15335
	Subj07	tFUS-GC	5.70375
	Subj07	tFUS-GC	2.61735
	Subj07	tFUS-GC	10.4119
	Subj07	tFUS-GC	2.02504
	Subj07	tFUS-GC	0.876213
	Subj07	tFUS-GC	0.743741
	Subj07	tFUS-GC	7.59347
	Subj07	tFUS-GC	1.64154
	Subj07	tFUS-GC	3.14456
	Subj07	tFUS-GC	3.77777
	Subj07	tFUS-GC	3.05642
	Subj07	tFUS-GC	3.48165
	Subj07	tFUS-GC	4.13518
	Subj07	tFUS-GC	3.30985
	Subj07	tFUS-GC	5.32632
	Subj07	tFUS-GC	3.26338
	Subj07	tFUS-GC	3.35775
	Subj07	tFUS-GC	2.99121
	Subj07	tFUS-GC	4.87673
	Subj07	tFUS-GC	5.17077
	Subj07	tFUS-GC	9.3289
	Subj07	tFUS-GC	6.37255
	Subj07	Non-Modulated	2.91593
	Subj07	Non-Modulated	2.09217
	Subj07	Non-Modulated	2.25261
	Subj07	Non-Modulated	5.48918
	Subj07	Non-Modulated	4.35401
	Subj07	Non-Modulated	4.26968
	Subj07	Non-Modulated	2.33455
	Subj07	Non-Modulated	3.06319
	Subj07	Non-Modulated	6.73897
	Subj07	Non-Modulated	5.3823
	Subj07	Non-Modulated	3.90063
	Subj07	Non-Modulated	1.99958
	Subj07	Non-Modulated	4.58495
	Subj07	Non-Modulated	3.64426
	Subj07	Non-Modulated	1.691
	Subj07	Non-Modulated	1.72656
	Subj07	Non-Modulated	7.44056
	Subj07	Non-Modulated	3.79004
	Subj07	Non-Modulated	2.87514
	Subj07	Non-Modulated	2.73591
	Subj07	Non-Modulated	2.31081
	Subj07	Non-Modulated	6.74064
	Subj07	Non-Modulated	3.27366
	Subj07	Non-Modulated	1.66378
	Subj07	Non-Modulated	4.82512
	Subj07	Non-Modulated	1.60628
	Subj07	Non-Modulated	2.96911
	Subj07	Non-Modulated	0.991117
	Subj07	Non-Modulated	2.27565
	Subj07	Non-Modulated	2.71379
	Subj07	Non-Modulated	2.66503
	Subj07	Non-Modulated	5.81446
	Subj07	Non-Modulated	6.79936
	Subj07	Non-Modulated	8.65098
	Subj07	Non-Modulated	6.54463
	Subj07	Non-Modulated	7.81257
	Subj07	Non-Modulated	1.46164
	Subj07	Non-Modulated	1.0586
	Subj07	Non-Modulated	1.86515
	Subj07	Non-Modulated	3.53447
	Subj07	Non-Modulated	2.6657
	Subj07	Non-Modulated	2.40426
	Subj07	Non-Modulated	8.796
	Subj07	Non-Modulated	1.48428
	Subj07	Non-Modulated	3.02496
	Subj07	Non-Modulated	2.20509
	Subj07	Non-Modulated	2.15548
	Subj07	Non-Modulated	6.22318
	Subj07	Non-Modulated	7.81393
	Subj07	Non-Modulated	1.58179
	Subj07	Non-Modulated	0.576538
	Subj07	Non-Modulated	2.56468
	Subj07	Non-Modulated	6.09053
	Subj07	Non-Modulated	5.67578
	Subj07	Non-Modulated	3.83106
	Subj07	Non-Modulated	4.66658
	Subj07	Non-Modulated	3.7375
	Subj07	Non-Modulated	1.44187
	Subj07	Non-Modulated	3.04812
	Subj07	Non-Modulated	2.34046
	Subj07	Non-Modulated	2.10158
	Subj07	Non-Modulated	1.49752
	Subj07	Non-Modulated	3.61543
	Subj07	Non-Modulated	2.10596
	Subj07	Non-Modulated	1.89968
	Subj07	Non-Modulated	2.38385
	Subj07	Non-Modulated	6.48282
	Subj07	Non-Modulated	1.98208
	Subj07	Non-Modulated	3.51324
	Subj07	Non-Modulated	3.30388
	Subj07	Non-Modulated	5.12205
	Subj07	Non-Modulated	10.2106
	Subj07	Non-Modulated	2.44915
	Subj07	Non-Modulated	4.02048
	Subj07	Non-Modulated	1.73364
	Subj07	Non-Modulated	2.0473
	Subj07	Non-Modulated	2.02195
	Subj07	Non-Modulated	3.1184
	Subj07	Non-Modulated	3.35926
	Subj07	Non-Modulated	2.04824
	Subj07	Non-Modulated	4.70837
	Subj07	Non-Modulated	4.46897
	Subj07	Non-Modulated	3.24183
	Subj07	Non-Modulated	2.02113
	Subj07	Non-Modulated	3.92962
	Subj07	Non-Modulated	3.10542
	Subj07	Non-Modulated	1.08716
	Subj07	Non-Modulated	3.12477
	Subj07	Non-Modulated	1.09848
	Subj07	Non-Modulated	1.67838
	Subj07	Non-Modulated	1.65098
	Subj07	Non-Modulated	4.91299
	Subj07	Non-Modulated	2.8574
	Subj07	Non-Modulated	3.67648
	Subj07	Non-Modulated	2.24663
	Subj07	Non-Modulated	1.41738
	Subj07	Non-Modulated	0.916183
	Subj07	Non-Modulated	4.15508
	Subj07	Non-Modulated	1.73655
	Subj07	Non-Modulated	1.36817
	Subj07	Non-Modulated	6.75346
	Subj07	Non-Modulated	3.00319
	Subj07	Non-Modulated	0.750061
	Subj08	tFUS-GC	3.63131
	Subj08	tFUS-GC	7.65536
	Subj08	tFUS-GC	1.29224
	Subj08	tFUS-GC	2.14629
	Subj08	tFUS-GC	4.85872
	Subj08	tFUS-GC	1.11413
	Subj08	tFUS-GC	4.12069
	Subj08	tFUS-GC	5.05352
	Subj08	tFUS-GC	5.03542
	Subj08	tFUS-GC	3.1795
	Subj08	tFUS-GC	2.55647
	Subj08	tFUS-GC	2.06716
	Subj08	tFUS-GC	4.3908
	Subj08	tFUS-GC	2.50812
	Subj08	tFUS-GC	4.80252
	Subj08	tFUS-GC	1.81738
	Subj08	tFUS-GC	1.80887
	Subj08	tFUS-GC	2.85919
	Subj08	tFUS-GC	3.46176
	Subj08	tFUS-GC	2.22041
	Subj08	tFUS-GC	2.46605
	Subj08	tFUS-GC	3.51736
	Subj08	tFUS-GC	1.52788
	Subj08	tFUS-GC	2.89848
	Subj08	tFUS-GC	7.92462
	Subj08	tFUS-GC	4.57573
	Subj08	tFUS-GC	3.71551
	Subj08	tFUS-GC	8.33948
	Subj08	tFUS-GC	3.46119
	Subj08	tFUS-GC	2.52222
	Subj08	tFUS-GC	1.98811
	Subj08	tFUS-GC	2.08985
	Subj08	tFUS-GC	5.278
	Subj08	tFUS-GC	5.95457
	Subj08	tFUS-GC	3.74165
	Subj08	tFUS-GC	3.31295
	Subj08	tFUS-GC	1.62038
	Subj08	tFUS-GC	2.91556
	Subj08	tFUS-GC	2.06049
	Subj08	tFUS-GC	1.14009
	Subj08	tFUS-GC	1.97792
	Subj08	tFUS-GC	4.14268
	Subj08	tFUS-GC	1.5686
	Subj08	tFUS-GC	3.53296
	Subj08	tFUS-GC	6.80057
	Subj08	tFUS-GC	8.23434
	Subj08	tFUS-GC	6.14272
	Subj08	Non-Modulated	1.43964
	Subj08	Non-Modulated	2.79652
	Subj08	Non-Modulated	1.70107
	Subj08	Non-Modulated	1.0693
	Subj08	Non-Modulated	0.310575
	Subj08	Non-Modulated	0.972539
	Subj08	Non-Modulated	1.59946
	Subj08	Non-Modulated	2.53324
	Subj08	Non-Modulated	2.90408
	Subj08	Non-Modulated	2.06855
	Subj08	Non-Modulated	3.35105
	Subj08	Non-Modulated	3.54333
	Subj08	Non-Modulated	1.71922
	Subj08	Non-Modulated	2.83175
	Subj08	Non-Modulated	2.96381
	Subj08	Non-Modulated	2.31166
	Subj08	Non-Modulated	2.34464
	Subj08	Non-Modulated	3.04764
	Subj08	Non-Modulated	3.80705
	Subj08	Non-Modulated	4.1903
	Subj08	Non-Modulated	2.02873
	Subj08	Non-Modulated	2.39972
	Subj08	Non-Modulated	1.1984
	Subj08	Non-Modulated	3.73353
	Subj08	Non-Modulated	1.96402
	Subj08	Non-Modulated	3.90035
	Subj08	Non-Modulated	5.90249
	Subj08	Non-Modulated	2.45593
	Subj08	Non-Modulated	1.46026
	Subj08	Non-Modulated	1.29574
	Subj08	Non-Modulated	3.34282
	Subj08	Non-Modulated	4.46814
	Subj08	Non-Modulated	1.95313
	Subj08	Non-Modulated	3.49265
	Subj08	Non-Modulated	1.59601
	Subj08	Non-Modulated	4.10343
	Subj08	Non-Modulated	8.42689
	Subj08	Non-Modulated	2.44584
	Subj08	Non-Modulated	1.13308
	Subj08	Non-Modulated	2.51198
	Subj08	Non-Modulated	4.01892
	Subj08	Non-Modulated	2.36162
	Subj08	Non-Modulated	7.87176
	Subj08	Non-Modulated	8.76224
	Subj08	Non-Modulated	2.22923
	Subj08	Non-Modulated	1.41096
	Subj08	Decoupled-Sham	1.96615
	Subj08	Decoupled-Sham	3.05848
	Subj08	Decoupled-Sham	8.38929
	Subj08	Decoupled-Sham	2.80715
	Subj08	Decoupled-Sham	1.79869
	Subj08	Decoupled-Sham	4.43261
	Subj08	Decoupled-Sham	6.93553
	Subj08	Decoupled-Sham	6.9813
	Subj08	Decoupled-Sham	0.97876
	Subj08	Decoupled-Sham	2.7898
	Subj08	Decoupled-Sham	2.03913
	Subj08	Decoupled-Sham	3.26603
	Subj08	Decoupled-Sham	2.87289
	Subj08	Decoupled-Sham	4.50509
	Subj08	Decoupled-Sham	4.01902
	Subj08	Decoupled-Sham	3.07477
	Subj08	Decoupled-Sham	4.16373
	Subj08	Decoupled-Sham	5.16826
	Subj08	Decoupled-Sham	1.15442
	Subj08	Decoupled-Sham	3.17428
	Subj08	Decoupled-Sham	3.50963
	Subj08	Decoupled-Sham	2.26803
	Subj08	Decoupled-Sham	4.19914
	Subj08	Decoupled-Sham	0.898606
	Subj08	Decoupled-Sham	1.60387
	Subj08	Decoupled-Sham	3.18182
	Subj08	Decoupled-Sham	5.26166
	Subj08	Decoupled-Sham	1.99437
	Subj08	Decoupled-Sham	1.28938
	Subj08	Decoupled-Sham	3.24177
	Subj08	Decoupled-Sham	2.81698
	Subj08	Decoupled-Sham	2.2506
	Subj08	Decoupled-Sham	2.13078
	Subj08	Decoupled-Sham	3.6099
	Subj08	Decoupled-Sham	1.23025
	Subj08	Decoupled-Sham	3.73675
	Subj08	Decoupled-Sham	0.509641
	Subj08	Decoupled-Sham	4.49233
	Subj08	Decoupled-Sham	0.543099
	Subj08	Decoupled-Sham	2.6184
	Subj08	Decoupled-Sham	1.68813
	Subj08	Decoupled-Sham	6.37891
	Subj08	Decoupled-Sham	1.23469
	Subj08	Decoupled-Sham	1.8096
	Subj08	Decoupled-Sham	2.31651
	Subj08	tFUS-GP	4.08169
	Subj08	tFUS-GP	1.64509
	Subj08	tFUS-GP	9.25654
	Subj08	tFUS-GP	2.34655
	Subj08	tFUS-GP	5.37776
	Subj08	tFUS-GP	1.4184
	Subj08	tFUS-GP	3.97637
	Subj08	tFUS-GP	2.42776
	Subj08	tFUS-GP	1.29688
	Subj08	tFUS-GP	6.57044
	Subj08	tFUS-GP	6.85644
	Subj08	tFUS-GP	0.562572
	Subj08	tFUS-GP	11.3476
	Subj08	tFUS-GP	2.90497
	Subj08	tFUS-GP	1.6711
	Subj08	tFUS-GP	3.27186
	Subj08	tFUS-GP	7.04609
	Subj08	tFUS-GP	3.41514
	Subj08	tFUS-GP	1.07897
	Subj08	tFUS-GP	2.66108
	Subj08	tFUS-GP	1.09353
	Subj08	tFUS-GP	8.73119
	Subj08	tFUS-GP	0.707432
	Subj08	tFUS-GP	3.11318
	Subj08	tFUS-GP	10.7251
	Subj08	tFUS-GP	2.42151
	Subj08	tFUS-GP	1.13727
	Subj08	tFUS-GP	1.42096
	Subj08	tFUS-GP	3.98996
	Subj08	tFUS-GP	2.47693
	Subj08	tFUS-GP	3.81897
	Subj08	tFUS-GP	3.70708
	Subj08	tFUS-GP	2.06119
	Subj08	tFUS-GP	7.27907
	Subj08	tFUS-GP	0.728702
	Subj08	tFUS-GP	2.32987
	Subj08	tFUS-GP	11.0828
	Subj08	tFUS-GP	1.13209
	Subj08	tFUS-GP	5.18458
	Subj08	tFUS-GP	1.5559
	Subj08	tFUS-GP	2.45615
	Subj08	tFUS-GP	4.89001
	Subj08	tFUS-GP	1.96909
	Subj08	tFUS-GP	1.0436
	Subj08	tFUS-GP	1.1925
	Subj08	tFUS-GP	0.932412
	Subj08	tFUS-GP	3.20799
	Subj08	tFUS-GP	7.37741
	Subj04	tFUS-GC	8.4925
	Subj04	tFUS-GC	5.68742
	Subj04	tFUS-GC	3.46846
	Subj04	tFUS-GC	6.69114
	Subj04	tFUS-GC	10.822
	Subj04	tFUS-GC	1.74475
	Subj04	tFUS-GC	1.98409
	Subj04	tFUS-GC	8.23891
	Subj04	tFUS-GC	2.25035
	Subj04	tFUS-GC	11.025
	Subj04	tFUS-GC	1.11959
	Subj04	tFUS-GC	4.1032
	Subj04	tFUS-GC	1.19179
	Subj04	tFUS-GC	2.50242
	Subj04	tFUS-GC	5.1033
	Subj04	tFUS-GC	1.69673
	Subj04	tFUS-GC	1.90328
	Subj04	tFUS-GC	6.88672
	Subj04	tFUS-GC	1.99327
	Subj04	tFUS-GC	6.8345
	Subj04	tFUS-GC	1.93212
	Subj04	tFUS-GC	5.74627
	Subj04	tFUS-GC	4.38967
	Subj04	tFUS-GC	5.53949
	Subj04	tFUS-GC	0.84939
	Subj04	tFUS-GC	6.69311
	Subj04	tFUS-GC	6.12983
	Subj04	tFUS-GC	7.33886
	Subj04	tFUS-GC	2.66145
	Subj04	tFUS-GC	4.57077
	Subj04	tFUS-GC	4.68962
	Subj04	tFUS-GC	4.07932
	Subj04	tFUS-GC	1.47273
	Subj04	tFUS-GC	2.38549
	Subj04	tFUS-GC	4.78143
	Subj04	tFUS-GC	0.906474
	Subj04	tFUS-GC	1.86797
	Subj04	tFUS-GC	3.99773
	Subj04	tFUS-GC	2.02684
	Subj04	tFUS-GC	1.41748
	Subj04	tFUS-GC	9.92031
	Subj04	tFUS-GC	6.12671
	Subj04	tFUS-GC	0.88234
	Subj04	tFUS-GC	5.40976
	Subj04	tFUS-GC	8.37048
	Subj04	tFUS-GC	1.96423
	Subj04	tFUS-GC	7.90231
	Subj04	tFUS-GC	3.34443
	Subj04	tFUS-GC	3.30138
	Subj04	tFUS-GC	7.24532
	Subj04	tFUS-GC	4.52346
	Subj04	tFUS-GC	2.31602
	Subj04	tFUS-GC	2.18109
	Subj04	tFUS-GC	1.50475
	Subj04	tFUS-GC	3.15382
	Subj04	tFUS-GC	3.39258
	Subj04	tFUS-GC	2.90453
	Subj04	tFUS-GC	1.49462
	Subj04	tFUS-GC	8.77081
	Subj04	tFUS-GC	9.35747
	Subj04	tFUS-GC	3.40063
	Subj04	tFUS-GC	6.51402
	Subj04	tFUS-GC	3.27879
	Subj04	tFUS-GC	2.89405
	Subj04	tFUS-GC	4.12261
	Subj04	tFUS-GC	8.47652
	Subj04	tFUS-GC	3.55565
	Subj04	tFUS-GC	4.04079
	Subj04	tFUS-GC	3.4932
	Subj04	tFUS-GC	0.862188
	Subj04	tFUS-GC	4.23736
	Subj04	tFUS-GC	4.16839
	Subj04	tFUS-GC	1.17485
	Subj04	tFUS-GC	1.57677
	Subj04	tFUS-GC	6.97773
	Subj04	tFUS-GC	8.61141
	Subj04	tFUS-GC	2.2517
	Subj04	tFUS-GC	6.8972
	Subj04	tFUS-GC	2.57108
	Subj04	tFUS-GC	2.28791
	Subj04	tFUS-GC	4.53591
	Subj04	tFUS-GC	2.73552
	Subj04	tFUS-GC	7.5777
	Subj04	tFUS-GC	4.33741
	Subj04	tFUS-GC	0.770425
	Subj04	tFUS-GC	11.0012
	Subj04	tFUS-GC	2.75252
	Subj04	tFUS-GC	4.13292
	Subj04	tFUS-GC	2.23108
	Subj04	tFUS-GC	1.3166
	Subj04	tFUS-GC	2.78047
	Subj04	tFUS-GC	9.60257
	Subj04	tFUS-GC	6.95319
	Subj04	tFUS-GC	2.31754
	Subj04	tFUS-GC	5.96165
	Subj04	tFUS-GC	4.44803
	Subj04	tFUS-GC	2.62814
	Subj04	tFUS-GC	1.01003
	Subj04	tFUS-GC	0.693334
	Subj04	tFUS-GC	2.2488
	Subj04	tFUS-GC	4.94711
	Subj04	tFUS-GC	5.21556
	Subj04	tFUS-GC	6.00035
	Subj04	tFUS-GC	3.8618
	Subj04	tFUS-GC	9.05387
	Subj04	tFUS-GC	5.52266
	Subj04	tFUS-GC	2.51186
	Subj04	Non-Modulated	9.7086
	Subj04	Non-Modulated	1.99803
	Subj04	Non-Modulated	3.11468
	Subj04	Non-Modulated	5.73679
	Subj04	Non-Modulated	1.14786
	Subj04	Non-Modulated	6.92328
	Subj04	Non-Modulated	4.66626
	Subj04	Non-Modulated	0.884093
	Subj04	Non-Modulated	7.54994
	Subj04	Non-Modulated	9.3663
	Subj04	Non-Modulated	7.08866
	Subj04	Non-Modulated	1.18355
	Subj04	Non-Modulated	3.17588
	Subj04	Non-Modulated	1.29187
	Subj04	Non-Modulated	2.39162
	Subj04	Non-Modulated	2.67014
	Subj04	Non-Modulated	2.1086
	Subj04	Non-Modulated	3.54548
	Subj04	Non-Modulated	4.78634
	Subj04	Non-Modulated	7.73274
	Subj04	Non-Modulated	4.7075
	Subj04	Non-Modulated	3.99822
	Subj04	Non-Modulated	1.24408
	Subj04	Non-Modulated	3.84005
	Subj04	Non-Modulated	2.64066
	Subj04	Non-Modulated	7.85772
	Subj04	Non-Modulated	10.0324
	Subj04	Non-Modulated	5.25315
	Subj04	Non-Modulated	1.58098
	Subj04	Non-Modulated	1.83165
	Subj04	Non-Modulated	3.62455
	Subj04	Non-Modulated	2.47549
	Subj04	Non-Modulated	7.2026
	Subj04	Non-Modulated	1.18823
	Subj04	Non-Modulated	3.04846
	Subj04	Non-Modulated	2.84756
	Subj04	Non-Modulated	3.17018
	Subj04	Non-Modulated	0.903801
	Subj04	Non-Modulated	6.50843
	Subj04	Non-Modulated	4.85768
	Subj04	Non-Modulated	3.23108
	Subj04	Non-Modulated	2.21457
	Subj04	Non-Modulated	3.90702
	Subj04	Non-Modulated	3.34913
	Subj04	Non-Modulated	0.653022
	Subj04	Non-Modulated	2.98857
	Subj04	Non-Modulated	1.41355
	Subj04	Non-Modulated	9.03719
	Subj04	Non-Modulated	1.61108
	Subj04	Non-Modulated	9.16074
	Subj04	Non-Modulated	9.04217
	Subj04	Non-Modulated	2.58685
	Subj04	Non-Modulated	8.94693
	Subj04	Non-Modulated	2.52888
	Subj04	Non-Modulated	1.39155
	Subj04	Non-Modulated	7.18558
	Subj04	Non-Modulated	9.6055
	Subj04	Non-Modulated	2.97183
	Subj04	Non-Modulated	3.90779
	Subj04	Non-Modulated	3.06889
	Subj04	Non-Modulated	6.72769
	Subj04	Non-Modulated	3.15317
	Subj04	Non-Modulated	1.30706
	Subj04	Non-Modulated	3.15631
	Subj04	Non-Modulated	2.59886
	Subj04	Non-Modulated	9.55524
	Subj04	Non-Modulated	10.0752
	Subj04	Non-Modulated	1.67745
	Subj04	Non-Modulated	3.77774
	Subj04	Non-Modulated	4.23528
	Subj04	Non-Modulated	7.00216
	Subj04	Non-Modulated	1.4191
	Subj04	Non-Modulated	2.72114
	Subj04	Non-Modulated	4.70241
	Subj04	Non-Modulated	1.32243
	Subj04	Non-Modulated	2.70202
	Subj04	Non-Modulated	1.10772
	Subj04	Non-Modulated	1.95678
	Subj04	Non-Modulated	5.64422
	Subj04	Non-Modulated	1.14024
	Subj04	Non-Modulated	1.30983
	Subj04	Non-Modulated	2.91125
	Subj04	Non-Modulated	1.35236
	Subj04	Non-Modulated	1.6138
	Subj04	Non-Modulated	8.50274
	Subj04	Non-Modulated	5.89648
	Subj04	Non-Modulated	2.63767
	Subj04	Non-Modulated	1.59661
	Subj04	Non-Modulated	7.65713
	Subj04	Non-Modulated	2.4153
	Subj04	Non-Modulated	3.20958
	Subj04	Non-Modulated	1.91727
	Subj04	Non-Modulated	2.08539
	Subj04	Non-Modulated	1.37898
	Subj04	Non-Modulated	4.02021
	Subj04	Non-Modulated	1.99502
	Subj04	Non-Modulated	3.03267
	Subj04	Non-Modulated	9.11557
	Subj04	Non-Modulated	1.86107
	Subj04	Non-Modulated	2.68682
	Subj04	Non-Modulated	2.18392
	Subj04	Non-Modulated	3.85151
	Subj04	Non-Modulated	3.36688
	Subj04	Non-Modulated	2.62984
	Subj09	tFUS-GC	9.25582
	Subj09	tFUS-GC	4.25622
	Subj09	tFUS-GC	1.52391
	Subj09	tFUS-GC	7.35236
	Subj09	tFUS-GC	5.44161
	Subj09	tFUS-GC	5.97723
	Subj09	tFUS-GC	9.42643
	Subj09	tFUS-GC	9.79754
	Subj09	tFUS-GC	7.81813
	Subj09	tFUS-GC	10.2574
	Subj09	tFUS-GC	3.03348
	Subj09	tFUS-GC	4.94027
	Subj09	tFUS-GC	10.0714
	Subj09	tFUS-GC	1.76032
	Subj09	tFUS-GC	6.90214
	Subj09	tFUS-GC	5.29836
	Subj09	tFUS-GC	10.8546
	Subj09	tFUS-GC	5.35212
	Subj09	tFUS-GC	1.94755
	Subj09	tFUS-GC	0.449516
	Subj09	tFUS-GC	3.09452
	Subj09	tFUS-GC	3.29289
	Subj09	tFUS-GC	4.98005
	Subj09	tFUS-GC	4.9632
	Subj09	tFUS-GC	0.80463
	Subj09	tFUS-GC	5.14686
	Subj09	tFUS-GC	1.5944
	Subj09	tFUS-GC	2.24289
	Subj09	tFUS-GC	4.07781
	Subj09	tFUS-GC	1.46797
	Subj09	tFUS-GC	6.02817
	Subj09	tFUS-GC	1.00992
	Subj09	tFUS-GC	3.21079
	Subj09	tFUS-GC	4.99254
	Subj09	tFUS-GC	5.62608
	Subj09	tFUS-GC	1.29845
	Subj09	tFUS-GC	6.76393
	Subj09	tFUS-GC	5.61778
	Subj09	tFUS-GC	2.49858
	Subj09	tFUS-GC	2.939
	Subj09	tFUS-GC	7.51473
	Subj09	tFUS-GC	0.870589
	Subj09	tFUS-GC	4.98852
	Subj09	tFUS-GC	5.50207
	Subj09	tFUS-GC	2.35707
	Subj09	tFUS-GC	9.86606
	Subj09	tFUS-GC	1.88568
	Subj09	tFUS-GC	1.89185
	Subj09	tFUS-GC	4.06177
	Subj09	tFUS-GC	3.291
	Subj09	tFUS-GC	8.86928
	Subj09	tFUS-GC	2.48567
	Subj09	tFUS-GC	6.35875
	Subj09	tFUS-GC	2.68445
	Subj09	tFUS-GC	2.88998
	Subj09	tFUS-GC	4.47651
	Subj09	tFUS-GC	3.37352
	Subj09	tFUS-GC	3.17859
	Subj09	tFUS-GC	1.97923
	Subj09	tFUS-GC	3.64421
	Subj09	tFUS-GC	5.19789
	Subj09	tFUS-GC	1.77209
	Subj09	tFUS-GC	2.34983
	Subj09	tFUS-GC	9.50535
	Subj09	tFUS-GC	5.55438
	Subj09	tFUS-GC	8.83608
	Subj09	tFUS-GC	7.8132
	Subj09	tFUS-GC	6.97433
	Subj09	tFUS-GC	4.32271
	Subj09	tFUS-GC	5.17113
	Subj09	tFUS-GC	4.40521
	Subj09	tFUS-GC	2.42936
	Subj09	tFUS-GC	0.877966
	Subj09	tFUS-GC	2.48195
	Subj09	tFUS-GC	1.02863
	Subj09	tFUS-GC	7.87249
	Subj09	tFUS-GC	5.84501
	Subj09	tFUS-GC	2.65568
	Subj09	tFUS-GC	4.61303
	Subj09	tFUS-GC	6.04542
	Subj09	tFUS-GC	2.39165
	Subj09	tFUS-GC	5.53843
	Subj09	tFUS-GC	1.90114
	Subj09	tFUS-GC	3.8746
	Subj09	tFUS-GC	0.899063
	Subj09	tFUS-GC	5.97034
	Subj09	tFUS-GC	1.4495
	Subj09	tFUS-GC	3.77439
	Subj09	tFUS-GC	1.70269
	Subj09	tFUS-GC	3.79145
	Subj09	tFUS-GC	1.95092
	Subj09	tFUS-GC	3.2095
	Subj09	tFUS-GC	0.690761
	Subj09	tFUS-GC	3.95769
	Subj09	tFUS-GC	9.89978
	Subj09	tFUS-GC	4.79016
	Subj09	tFUS-GC	0.74201
	Subj09	tFUS-GP	1.75205
	Subj09	tFUS-GP	2.05581
	Subj09	tFUS-GP	6.61744
	Subj09	tFUS-GP	5.05491
	Subj09	tFUS-GP	8.64868
	Subj09	tFUS-GP	3.5124
	Subj09	tFUS-GP	4.00192
	Subj09	tFUS-GP	3.41799
	Subj09	tFUS-GP	2.82561
	Subj09	tFUS-GP	9.89658
	Subj09	tFUS-GP	2.56232
	Subj09	tFUS-GP	1.64711
	Subj09	tFUS-GP	1.07482
	Subj09	tFUS-GP	5.80174
	Subj09	tFUS-GP	2.3112
	Subj09	tFUS-GP	6.44863
	Subj09	tFUS-GP	2.95943
	Subj09	tFUS-GP	2.10463
	Subj09	tFUS-GP	3.75434
	Subj09	tFUS-GP	9.91161
	Subj09	tFUS-GP	0.928202
	Subj09	tFUS-GP	1.30031
	Subj09	tFUS-GP	8.92603
	Subj09	tFUS-GP	7.64066
	Subj09	tFUS-GP	5.03504
	Subj09	tFUS-GP	2.74048
	Subj09	tFUS-GP	1.34331
	Subj09	tFUS-GP	4.1511
	Subj09	tFUS-GP	2.89397
	Subj09	tFUS-GP	7.68148
	Subj09	tFUS-GP	2.81788
	Subj09	tFUS-GP	9.46908
	Subj09	tFUS-GP	7.7386
	Subj09	tFUS-GP	3.54179
	Subj09	tFUS-GP	2.32741
	Subj09	tFUS-GP	0.996058
	Subj09	tFUS-GP	1.69911
	Subj09	tFUS-GP	1.43438
	Subj09	tFUS-GP	4.26606
	Subj09	tFUS-GP	9.35877
	Subj09	tFUS-GP	3.07074
	Subj09	tFUS-GP	1.17233
	Subj09	tFUS-GP	5.5194
	Subj09	tFUS-GP	5.16444
	Subj09	tFUS-GP	8.70227
	Subj09	tFUS-GP	2.24016
	Subj09	tFUS-GP	3.3621
	Subj09	tFUS-GP	1.89374
	Subj09	tFUS-GP	1.27625
	Subj09	tFUS-GP	3.33378
	Subj09	tFUS-GP	2.18284
	Subj09	tFUS-GP	2.18722
	Subj09	tFUS-GP	3.30917
	Subj09	tFUS-GP	2.89601
	Subj09	tFUS-GP	3.90747
	Subj09	tFUS-GP	2.63117
	Subj09	tFUS-GP	1.9142
	Subj09	tFUS-GP	2.63746
	Subj09	tFUS-GP	2.88993
	Subj09	tFUS-GP	4.80232
	Subj09	tFUS-GP	4.15721
	Subj09	tFUS-GP	5.14451
	Subj09	tFUS-GP	1.52788
	Subj09	tFUS-GP	7.95061
	Subj09	tFUS-GP	4.19852
	Subj09	tFUS-GP	1.13372
	Subj09	tFUS-GP	3.37815
	Subj09	tFUS-GP	3.30382
	Subj09	tFUS-GP	3.72922
	Subj09	tFUS-GP	1.93275
	Subj09	tFUS-GP	3.17591
	Subj09	tFUS-GP	5.17832
	Subj09	tFUS-GP	4.19719
	Subj09	tFUS-GP	8.9335
	Subj09	tFUS-GP	5.6366
	Subj09	tFUS-GP	6.63128
	Subj09	tFUS-GP	3.69905
	Subj09	tFUS-GP	2.76764
	Subj09	tFUS-GP	0.919756
	Subj09	tFUS-GP	3.90863
	Subj09	tFUS-GP	3.82933
	Subj09	tFUS-GP	4.9778
	Subj09	tFUS-GP	1.64011
	Subj09	tFUS-GP	3.61349
	Subj09	tFUS-GP	2.95229
	Subj09	tFUS-GP	4.27764
	Subj09	tFUS-GP	1.91867
	Subj09	tFUS-GP	2.06848
	Subj09	tFUS-GP	1.85666
	Subj09	tFUS-GP	1.55071
	Subj09	tFUS-GP	4.13717
	Subj09	tFUS-GP	1.18971
	Subj09	tFUS-GP	4.87805
	Subj09	tFUS-GP	2.9946
	Subj09	tFUS-GP	2.6883
	Subj09	tFUS-GP	6.73624
	Subj09	tFUS-GP	5.26645
	Subj09	tFUS-GP	7.26535
	Subj09	tFUS-GP	7.25168
	Subj09	tFUS-GP	2.70277
	Subj09	tFUS-GP	10.7357
	Subj09	tFUS-GP	1.86575
	Subj09	Non-Modulated	7.02076
	Subj09	Non-Modulated	5.46127
	Subj09	Non-Modulated	1.8528
	Subj09	Non-Modulated	1.43125
	Subj09	Non-Modulated	5.92806
	Subj09	Non-Modulated	8.75624
	Subj09	Non-Modulated	1.76834
	Subj09	Non-Modulated	1.63004
	Subj09	Non-Modulated	4.318
	Subj09	Non-Modulated	2.00081
	Subj09	Non-Modulated	1.71346
	Subj09	Non-Modulated	2.38058
	Subj09	Non-Modulated	5.6123
	Subj09	Non-Modulated	2.60528
	Subj09	Non-Modulated	1.85504
	Subj09	Non-Modulated	5.34199
	Subj09	Non-Modulated	3.98814
	Subj09	Non-Modulated	1.17095
	Subj09	Non-Modulated	3.43966
	Subj09	Non-Modulated	2.70492
	Subj09	Non-Modulated	4.95811
	Subj09	Non-Modulated	3.46244
	Subj09	Non-Modulated	3.66516
	Subj09	Non-Modulated	9.80144
	Subj09	Non-Modulated	1.97073
	Subj09	Non-Modulated	8.47924
	Subj09	Non-Modulated	6.81932
	Subj09	Non-Modulated	2.74659
	Subj09	Non-Modulated	0.486032
	Subj09	Non-Modulated	4.30329
	Subj09	Non-Modulated	1.69115
	Subj09	Non-Modulated	4.30433
	Subj09	Non-Modulated	8.26805
	Subj09	Non-Modulated	1.20011
	Subj09	Non-Modulated	3.09446
	Subj09	Non-Modulated	7.02501
	Subj09	Non-Modulated	2.96164
	Subj09	Non-Modulated	0.685103
	Subj09	Non-Modulated	1.45565
	Subj09	Non-Modulated	2.76435
	Subj09	Non-Modulated	1.8435
	Subj09	Non-Modulated	3.48772
	Subj09	Non-Modulated	8.72404
	Subj09	Non-Modulated	2.82175
	Subj09	Non-Modulated	3.26852
	Subj09	Non-Modulated	3.72743
	Subj09	Non-Modulated	2.97688
	Subj09	Non-Modulated	1.58226
	Subj09	Non-Modulated	2.46583
	Subj09	Non-Modulated	2.4751
	Subj09	Non-Modulated	2.24798
	Subj09	Non-Modulated	1.63231
	Subj09	Non-Modulated	1.29019
	Subj09	Non-Modulated	2.2635
	Subj09	Non-Modulated	4.12233
	Subj09	Non-Modulated	0.778031
	Subj09	Non-Modulated	8.91781
	Subj09	Non-Modulated	3.42218
	Subj09	Non-Modulated	1.78882
	Subj09	Non-Modulated	2.19084
	Subj09	Non-Modulated	2.45706
	Subj09	Non-Modulated	1.5936
	Subj09	Non-Modulated	7.14464
	Subj09	Non-Modulated	4.62223
	Subj09	Non-Modulated	6.17914
	Subj09	Non-Modulated	2.18406
	Subj09	Non-Modulated	5.29807
	Subj09	Non-Modulated	5.86022
	Subj09	Non-Modulated	2.12917
	Subj09	Non-Modulated	6.26133
	Subj09	Non-Modulated	6.77517
	Subj09	Non-Modulated	0.578273
	Subj09	Non-Modulated	1.1765
	Subj09	Non-Modulated	1.85903
	Subj09	Non-Modulated	3.80315
	Subj09	Non-Modulated	1.29409
	Subj09	Non-Modulated	6.15712
	Subj09	Non-Modulated	3.74781
	Subj09	Non-Modulated	1.94276
	Subj09	Non-Modulated	2.24635
	Subj09	Non-Modulated	9.45081
	Subj09	Non-Modulated	7.14321
	Subj09	Non-Modulated	5.69086
	Subj09	Non-Modulated	5.67535
	Subj09	Non-Modulated	6.07272
	Subj09	Non-Modulated	2.60522
	Subj09	Non-Modulated	2.17762
	Subj09	Non-Modulated	6.38885
	Subj09	Non-Modulated	0.565497
	Subj09	Non-Modulated	1.53997
	Subj09	Non-Modulated	1.74062
	Subj09	Non-Modulated	5.78837
	Subj09	Non-Modulated	3.00417
	Subj09	Non-Modulated	1.45578
	Subj09	Non-Modulated	4.4063
	Subj09	Non-Modulated	0.831933
	Subj09	Non-Modulated	4.25215
	Subj09	Non-Modulated	0.909125
	Subj09	Non-Modulated	1.25321
	Subj09	Non-Modulated	8.02513
	Subj09	Non-Modulated	3.34138
	Subj09	Non-Modulated	8.01318
	Subj09	Non-Modulated	1.39116
	Subj09	Non-Modulated	2.35406
	Subj09	Non-Modulated	8.8847
	Subj09	Non-Modulated	1.11481
	Subj09	Non-Modulated	6.52063
	Subj10	tFUS-GC	1.19744
	Subj10	tFUS-GC	2.44279
	Subj10	tFUS-GC	8.77461
	Subj10	tFUS-GC	3.28092
	Subj10	tFUS-GC	2.05549
	Subj10	tFUS-GC	0.635785
	Subj10	tFUS-GC	1.8679
	Subj10	tFUS-GC	5.88817
	Subj10	tFUS-GC	2.82679
	Subj10	tFUS-GC	6.65454
	Subj10	tFUS-GC	8.01838
	Subj10	tFUS-GC	2.94593
	Subj10	tFUS-GC	2.93402
	Subj10	tFUS-GC	2.74667
	Subj10	tFUS-GC	2.34308
	Subj10	tFUS-GC	2.84762
	Subj10	tFUS-GC	6.8583
	Subj10	tFUS-GC	1.68925
	Subj10	tFUS-GC	2.18179
	Subj10	tFUS-GC	1.05395
	Subj10	tFUS-GC	4.18022
	Subj10	tFUS-GC	4.93143
	Subj10	tFUS-GC	3.95006
	Subj10	tFUS-GC	7.60974
	Subj10	tFUS-GC	3.38437
	Subj10	tFUS-GC	3.14072
	Subj10	tFUS-GC	3.46795
	Subj10	tFUS-GC	2.98344
	Subj10	tFUS-GC	0.933668
	Subj10	tFUS-GC	0.653014
	Subj10	tFUS-GC	1.20059
	Subj10	tFUS-GC	2.76679
	Subj10	tFUS-GC	7.49483
	Subj10	tFUS-GC	4.14623
	Subj10	tFUS-GC	7.74932
	Subj10	tFUS-GC	3.19928
	Subj10	tFUS-GC	1.12804
	Subj10	tFUS-GC	3.49479
[truncated: 2,760 more rows]

## Sheet: Figure 3 V5-Gamma
Figure 3 V5-Gamma	subject	condition	power
	Subj01	tFUS-GC	4.91924
	Subj01	tFUS-GC	1.40406
	Subj01	tFUS-GC	1.44246
	Subj01	tFUS-GC	0.903084
	Subj01	tFUS-GC	0.995911
	Subj01	tFUS-GC	0.560685
	Subj01	tFUS-GC	4.44956
	Subj01	tFUS-GC	4.87306
	Subj01	tFUS-GC	0.957196		Exact p-values
	Subj01	tFUS-GC	4.20557		Non-Modulated - Decoupled-Sham	tFUS-GC - Decoupled-Sham	tFUS-GP - Decoupled-Sham	tFUS-GC - Non-Modulated	tFUS-GP - Non-Modulated	tFUS-GP - tFUS-GC
	Subj01	tFUS-GC	1.07416		0.0453467	3.99152e-06	0.00114563	0.000500207	0.0453467	0.0912238
	Subj01	tFUS-GC	1.08317
	Subj01	tFUS-GC	2.02812
	Subj01	tFUS-GC	2.44056
	Subj01	tFUS-GC	4.75784
	Subj01	tFUS-GC	3.29722
	Subj01	tFUS-GC	2.28859
	Subj01	tFUS-GC	1.42244
	Subj01	tFUS-GC	1.78691
	Subj01	tFUS-GC	2.43224
	Subj01	tFUS-GC	3.11951
	Subj01	tFUS-GC	1.82184
	Subj01	tFUS-GC	3.97153
	Subj01	tFUS-GC	2.11077
	Subj01	tFUS-GC	0.760143
	Subj01	tFUS-GC	0.447363
	Subj01	tFUS-GC	2.5592
	Subj01	tFUS-GC	6.71904
	Subj01	tFUS-GC	1.1785
	Subj01	tFUS-GC	1.9848
	Subj01	tFUS-GC	0.955993
	Subj01	tFUS-GC	2.57958
	Subj01	tFUS-GC	2.09559
	Subj01	tFUS-GC	3.66504
	Subj01	tFUS-GC	1.35895
	Subj01	tFUS-GC	1.55107
	Subj01	tFUS-GC	1.36689
	Subj01	tFUS-GC	4.70058
	Subj01	tFUS-GC	4.74545
	Subj01	tFUS-GC	2.13661
	Subj01	tFUS-GC	2.67911
	Subj01	tFUS-GC	3.43748
	Subj01	tFUS-GC	4.19828
	Subj01	tFUS-GC	1.61057
	Subj01	tFUS-GC	1.50252
	Subj01	tFUS-GC	2.62563
	Subj01	tFUS-GC	4.48333
	Subj01	tFUS-GC	1.95049
	Subj01	tFUS-GC	5.85591
	Subj01	tFUS-GC	1.64762
	Subj01	tFUS-GC	1.85296
	Subj01	tFUS-GC	3.59801
	Subj01	tFUS-GC	1.74114
	Subj01	tFUS-GC	1.79225
	Subj01	tFUS-GC	3.89986
	Subj01	tFUS-GC	0.704254
	Subj01	tFUS-GC	1.22539
	Subj01	tFUS-GC	2.62956
	Subj01	tFUS-GC	7.51893
	Subj01	tFUS-GC	2.53825
	Subj01	tFUS-GC	2.78499
	Subj01	tFUS-GC	1.52702
	Subj01	tFUS-GC	2.67145
	Subj01	tFUS-GC	1.42483
	Subj01	tFUS-GC	0.586996
	Subj01	tFUS-GC	4.04696
	Subj01	tFUS-GC	5.7464
	Subj01	tFUS-GC	1.21549
	Subj01	tFUS-GC	1.71672
	Subj01	tFUS-GC	2.71527
	Subj01	tFUS-GC	4.73273
	Subj01	tFUS-GC	1.74166
	Subj01	tFUS-GC	2.07361
	Subj01	tFUS-GC	4.0181
	Subj01	tFUS-GC	3.36263
	Subj01	tFUS-GC	1.21282
	Subj01	tFUS-GC	4.74492
	Subj01	tFUS-GC	1.62191
	Subj01	tFUS-GC	2.94794
	Subj01	tFUS-GC	2.08989
	Subj01	tFUS-GC	3.91139
	Subj01	tFUS-GC	3.38761
	Subj01	tFUS-GC	5.62963
	Subj01	tFUS-GC	1.95324
	Subj01	tFUS-GC	2.74569
	Subj01	tFUS-GC	4.70481
	Subj01	tFUS-GC	6.08377
	Subj01	tFUS-GC	0.760791
	Subj01	tFUS-GC	2.12113
	Subj01	tFUS-GC	1.47965
	Subj01	tFUS-GC	1.00331
	Subj01	tFUS-GC	1.82873
	Subj01	tFUS-GC	1.05241
	Subj01	tFUS-GC	4.39458
	Subj01	tFUS-GC	5.9541
	Subj01	tFUS-GC	2.84036
	Subj01	tFUS-GC	3.26016
	Subj01	tFUS-GC	5.19572
	Subj01	tFUS-GC	1.60037
	Subj01	tFUS-GC	5.5732
	Subj01	tFUS-GC	2.31484
	Subj01	tFUS-GC	1.11887
	Subj01	tFUS-GC	1.18011
	Subj01	tFUS-GC	0.95576
	Subj01	tFUS-GC	2.35106
	Subj01	tFUS-GC	1.9313
	Subj01	tFUS-GC	1.53977
	Subj01	tFUS-GC	2.39194
	Subj01	tFUS-GC	4.25789
	Subj01	tFUS-GC	8.40183
	Subj01	tFUS-GC	2.95323
	Subj01	tFUS-GC	2.21081
	Subj01	tFUS-GC	1.64113
	Subj01	tFUS-GC	3.63473
	Subj01	tFUS-GC	4.98473
	Subj01	tFUS-GC	3.9173
	Subj01	tFUS-GC	2.91208
	Subj01	tFUS-GC	3.41417
	Subj01	Non-Modulated	5.00081
	Subj01	Non-Modulated	1.6675
	Subj01	Non-Modulated	1.74257
	Subj01	Non-Modulated	1.17693
	Subj01	Non-Modulated	1.34433
	Subj01	Non-Modulated	1.52085
	Subj01	Non-Modulated	2.14265
	Subj01	Non-Modulated	0.974196
	Subj01	Non-Modulated	0.893223
	Subj01	Non-Modulated	6.97156
	Subj01	Non-Modulated	1.89294
	Subj01	Non-Modulated	3.26513
	Subj01	Non-Modulated	2.62829
	Subj01	Non-Modulated	3.90361
	Subj01	Non-Modulated	1.65927
	Subj01	Non-Modulated	1.68632
	Subj01	Non-Modulated	4.47248
	Subj01	Non-Modulated	1.25501
	Subj01	Non-Modulated	2.73352
	Subj01	Non-Modulated	1.06781
	Subj01	Non-Modulated	1.69025
	Subj01	Non-Modulated	5.71767
	Subj01	Non-Modulated	4.05502
	Subj01	Non-Modulated	2.83684
	Subj01	Non-Modulated	5.67621
	Subj01	Non-Modulated	7.15782
	Subj01	Non-Modulated	5.42846
	Subj01	Non-Modulated	4.45304
	Subj01	Non-Modulated	3.22726
	Subj01	Non-Modulated	3.31655
	Subj01	Non-Modulated	2.46932
	Subj01	Non-Modulated	1.98521
	Subj01	Non-Modulated	3.8362
	Subj01	Non-Modulated	4.72611
	Subj01	Non-Modulated	2.36787
	Subj01	Non-Modulated	0.431413
	Subj01	Non-Modulated	2.67937
	Subj01	Non-Modulated	2.41169
	Subj01	Non-Modulated	6.19069
	Subj01	Non-Modulated	1.2532
	Subj01	Non-Modulated	1.48341
	Subj01	Non-Modulated	2.91335
	Subj01	Non-Modulated	0.656868
	Subj01	Non-Modulated	4.43112
	Subj01	Non-Modulated	3.74322
	Subj01	Non-Modulated	2.53717
	Subj01	Non-Modulated	3.09465
	Subj01	Non-Modulated	4.85711
	Subj01	Non-Modulated	1.37466
	Subj01	Non-Modulated	1.8425
	Subj01	Non-Modulated	6.27732
	Subj01	Non-Modulated	1.5707
	Subj01	Non-Modulated	1.62502
	Subj01	Non-Modulated	1.88416
	Subj01	Non-Modulated	6.65091
	Subj01	Non-Modulated	5.86726
	Subj01	Non-Modulated	3.26902
	Subj01	Non-Modulated	3.76548
	Subj01	Non-Modulated	1.88451
	Subj01	Non-Modulated	2.1209
	Subj01	Non-Modulated	6.9037
	Subj01	Non-Modulated	0.898855
	Subj01	Non-Modulated	1.3538
	Subj01	Non-Modulated	3.62597
	Subj01	Non-Modulated	1.0473
	Subj01	Non-Modulated	7.07946
	Subj01	Non-Modulated	1.59895
	Subj01	Non-Modulated	5.28565
	Subj01	Non-Modulated	0.94237
	Subj01	Non-Modulated	2.2223
	Subj01	Non-Modulated	9.38432
	Subj01	Non-Modulated	2.51774
	Subj01	Non-Modulated	5.64822
	Subj01	Non-Modulated	2.99723
	Subj01	Non-Modulated	3.69815
	Subj01	Non-Modulated	1.54688
	Subj01	Non-Modulated	1.76705
	Subj01	Non-Modulated	1.93472
	Subj01	Non-Modulated	2.04832
	Subj01	Non-Modulated	2.0849
	Subj01	Non-Modulated	3.9786
	Subj01	Non-Modulated	2.55119
	Subj01	Non-Modulated	2.75191
	Subj01	Non-Modulated	5.42921
	Subj01	Non-Modulated	5.00795
	Subj01	Non-Modulated	1.61365
	Subj01	Non-Modulated	1.05293
	Subj01	Non-Modulated	1.68475
	Subj01	Non-Modulated	1.64734
	Subj01	Non-Modulated	1.05631
	Subj01	Non-Modulated	5.44223
	Subj01	Non-Modulated	3.08792
	Subj01	Non-Modulated	3.4976
	Subj01	Non-Modulated	1.23922
	Subj01	Non-Modulated	8.8011
	Subj01	Non-Modulated	7.03206
	Subj01	Non-Modulated	1.1774
	Subj01	Non-Modulated	3.03263
	Subj01	Non-Modulated	1.5426
	Subj01	Non-Modulated	3.66637
	Subj01	Non-Modulated	3.61149
	Subj01	Non-Modulated	0.626493
	Subj01	Non-Modulated	5.65356
	Subj01	Non-Modulated	5.02375
	Subj01	Non-Modulated	5.42129
	Subj01	Non-Modulated	4.2512
	Subj01	Non-Modulated	7.85225
	Subj01	Non-Modulated	2.58296
	Subj01	Non-Modulated	0.8467
	Subj01	Non-Modulated	2.11125
	Subj01	Non-Modulated	0.558849
	Subj01	Non-Modulated	1.56571
	Subj01	Non-Modulated	5.19665
	Subj01	Non-Modulated	1.11011
	Subj01	Non-Modulated	4.57407
	Subj02	tFUS-GC	1.70757
	Subj02	tFUS-GC	4.98529
	Subj02	tFUS-GC	2.84855
	Subj02	tFUS-GC	4.95276
	Subj02	tFUS-GC	0.6947
	Subj02	tFUS-GC	2.97234
	Subj02	tFUS-GC	3.16306
	Subj02	tFUS-GC	2.94218
	Subj02	tFUS-GC	2.34847
	Subj02	tFUS-GC	3.20908
	Subj02	tFUS-GC	3.25388
	Subj02	tFUS-GC	7.10013
	Subj02	tFUS-GC	3.85839
	Subj02	tFUS-GC	1.1396
	Subj02	tFUS-GC	9.91494
	Subj02	tFUS-GC	10.0503
	Subj02	tFUS-GC	1.56745
	Subj02	tFUS-GC	1.77736
	Subj02	tFUS-GC	2.66343
	Subj02	tFUS-GC	2.59449
	Subj02	tFUS-GC	5.18579
	Subj02	tFUS-GC	4.70468
	Subj02	tFUS-GC	0.867543
	Subj02	tFUS-GC	8.79139
	Subj02	tFUS-GC	3.31895
	Subj02	tFUS-GC	2.17326
	Subj02	tFUS-GC	2.27353
	Subj02	tFUS-GC	1.99243
	Subj02	tFUS-GC	6.56951
	Subj02	tFUS-GC	3.23268
	Subj02	tFUS-GC	1.40388
	Subj02	tFUS-GC	3.34125
	Subj02	tFUS-GC	1.00316
	Subj02	tFUS-GC	8.15994
	Subj02	tFUS-GC	4.1494
	Subj02	tFUS-GC	9.05238
	Subj02	tFUS-GC	1.27405
	Subj02	tFUS-GC	1.28711
	Subj02	tFUS-GC	2.69671
	Subj02	tFUS-GC	3.2414
	Subj02	tFUS-GC	2.70654
	Subj02	tFUS-GC	1.60585
	Subj02	tFUS-GC	3.0416
	Subj02	tFUS-GC	4.0787
	Subj02	tFUS-GC	5.31158
	Subj02	tFUS-GC	2.37282
	Subj02	Decoupled-Sham	1.91823
	Subj02	Decoupled-Sham	5.54073
	Subj02	Decoupled-Sham	5.86568
	Subj02	Decoupled-Sham	3.79897
	Subj02	Decoupled-Sham	0.848773
	Subj02	Decoupled-Sham	6.66358
	Subj02	Decoupled-Sham	1.87433
	Subj02	Decoupled-Sham	2.60635
	Subj02	Decoupled-Sham	0.80496
	Subj02	Decoupled-Sham	3.96674
	Subj02	Decoupled-Sham	1.96665
	Subj02	Decoupled-Sham	1.78481
	Subj02	Decoupled-Sham	0.850906
	Subj02	Decoupled-Sham	1.5739
	Subj02	Decoupled-Sham	3.82382
	Subj02	Decoupled-Sham	4.99973
	Subj02	Decoupled-Sham	1.33042
	Subj02	Decoupled-Sham	2.91928
	Subj02	Decoupled-Sham	2.95709
	Subj02	Decoupled-Sham	4.81451
	Subj02	Decoupled-Sham	1.47399
	Subj02	Decoupled-Sham	4.91966
	Subj02	Decoupled-Sham	3.93618
	Subj02	Decoupled-Sham	3.23847
	Subj02	Decoupled-Sham	2.25625
	Subj02	Decoupled-Sham	3.62562
	Subj02	Decoupled-Sham	4.55573
	Subj02	Decoupled-Sham	1.40928
	Subj02	Decoupled-Sham	1.38585
	Subj02	Decoupled-Sham	1.52632
	Subj02	Decoupled-Sham	7.06886
	Subj02	Decoupled-Sham	1.42023
	Subj02	Decoupled-Sham	3.69693
	Subj02	Decoupled-Sham	5.2106
	Subj02	Decoupled-Sham	0.915197
	Subj02	Decoupled-Sham	3.92889
	Subj02	Decoupled-Sham	1.59566
	Subj02	Decoupled-Sham	1.06495
	Subj02	Decoupled-Sham	2.55061
	Subj02	Decoupled-Sham	2.13046
	Subj02	Decoupled-Sham	2.32875
	Subj02	Decoupled-Sham	1.8813
	Subj02	Decoupled-Sham	4.60813
	Subj02	Non-Modulated	1.09095
	Subj02	Non-Modulated	5.32814
	Subj02	Non-Modulated	2.19533
	Subj02	Non-Modulated	2.54222
	Subj02	Non-Modulated	3.926
	Subj02	Non-Modulated	2.54633
	Subj02	Non-Modulated	2.31841
	Subj02	Non-Modulated	2.12985
	Subj02	Non-Modulated	4.57771
	Subj02	Non-Modulated	1.95512
	Subj02	Non-Modulated	4.4255
	Subj02	Non-Modulated	1.73362
	Subj02	Non-Modulated	5.7768
	Subj02	Non-Modulated	3.00992
	Subj02	Non-Modulated	3.17199
	Subj02	Non-Modulated	3.31642
	Subj02	Non-Modulated	1.29898
	Subj02	Non-Modulated	1.73169
	Subj02	Non-Modulated	3.10034
	Subj02	Non-Modulated	5.1256
	Subj02	Non-Modulated	2.338
	Subj02	Non-Modulated	8.06573
	Subj02	Non-Modulated	2.19779
	Subj02	Non-Modulated	3.6269
	Subj02	Non-Modulated	2.87469
	Subj02	Non-Modulated	1.93422
	Subj02	Non-Modulated	1.51576
	Subj02	Non-Modulated	2.89094
	Subj02	Non-Modulated	2.52133
	Subj02	Non-Modulated	2.97595
	Subj02	Non-Modulated	2.41643
	Subj02	Non-Modulated	1.963
	Subj02	Non-Modulated	0.597239
	Subj02	Non-Modulated	3.72332
	Subj02	Non-Modulated	2.63035
	Subj02	Non-Modulated	3.28975
	Subj02	Non-Modulated	2.04371
	Subj02	Non-Modulated	3.37233
	Subj02	Non-Modulated	3.15935
	Subj02	Non-Modulated	0.932651
	Subj02	Non-Modulated	1.30238
	Subj02	Non-Modulated	3.65553
	Subj02	Non-Modulated	4.70638
	Subj02	Non-Modulated	5.76213
	Subj03	Non-Modulated	4.96728
	Subj03	Non-Modulated	3.54801
	Subj03	Non-Modulated	0.990749
	Subj03	Non-Modulated	5.88877
	Subj03	Non-Modulated	2.81271
	Subj03	Non-Modulated	2.45959
	Subj03	Non-Modulated	2.592
	Subj03	Non-Modulated	2.98494
	Subj03	Non-Modulated	2.784
	Subj03	Non-Modulated	4.09404
	Subj03	Non-Modulated	5.25378
	Subj03	Non-Modulated	4.45681
	Subj03	Non-Modulated	3.78519
	Subj03	Non-Modulated	2.52416
	Subj03	Non-Modulated	2.70929
	Subj03	Non-Modulated	1.82387
	Subj03	Non-Modulated	2.04965
	Subj03	Non-Modulated	1.22186
	Subj03	Non-Modulated	1.11501
	Subj03	Non-Modulated	2.32534
	Subj03	Non-Modulated	1.58585
	Subj03	Non-Modulated	3.00034
	Subj03	Non-Modulated	2.40199
	Subj03	Non-Modulated	1.14312
	Subj03	Non-Modulated	2.16149
	Subj03	Non-Modulated	1.69547
	Subj03	Non-Modulated	4.10546
	Subj03	Non-Modulated	2.71853
	Subj03	Non-Modulated	1.63084
	Subj03	Non-Modulated	5.35119
	Subj03	Non-Modulated	2.3122
	Subj03	Non-Modulated	3.81697
	Subj03	Non-Modulated	2.06609
	Subj03	Non-Modulated	2.3349
	Subj03	Non-Modulated	2.83816
	Subj03	Non-Modulated	0.569621
	Subj03	Non-Modulated	8.94287
	Subj03	Non-Modulated	2.23046
	Subj03	Non-Modulated	2.20511
	Subj03	Non-Modulated	1.58387
	Subj03	Non-Modulated	1.76945
	Subj03	Non-Modulated	5.33584
	Subj03	Non-Modulated	2.92912
	Subj03	Non-Modulated	2.77099
	Subj03	Non-Modulated	2.01383
	Subj03	Non-Modulated	0.903409
	Subj03	Non-Modulated	2.15425
	Subj03	Decoupled-Sham	1.73467
	Subj03	Decoupled-Sham	2.40744
	Subj03	Decoupled-Sham	4.67178
	Subj03	Decoupled-Sham	3.92641
	Subj03	Decoupled-Sham	4.469
	Subj03	Decoupled-Sham	4.00676
	Subj03	Decoupled-Sham	0.729884
	Subj03	Decoupled-Sham	3.07896
	Subj03	Decoupled-Sham	3.12484
	Subj03	Decoupled-Sham	2.59401
	Subj03	Decoupled-Sham	3.76328
	Subj03	Decoupled-Sham	1.17136
	Subj03	Decoupled-Sham	5.2792
	Subj03	Decoupled-Sham	0.90787
	Subj03	Decoupled-Sham	2.77379
	Subj03	Decoupled-Sham	1.50948
	Subj03	Decoupled-Sham	3.2708
	Subj03	Decoupled-Sham	3.07933
	Subj03	Decoupled-Sham	3.68156
	Subj03	Decoupled-Sham	2.73156
	Subj03	Decoupled-Sham	2.60297
	Subj03	Decoupled-Sham	3.55675
	Subj03	Decoupled-Sham	3.08832
	Subj03	Decoupled-Sham	4.85665
	Subj03	Decoupled-Sham	4.1162
	Subj03	Decoupled-Sham	1.27539
	Subj03	Decoupled-Sham	3.1517
	Subj03	Decoupled-Sham	5.26731
	Subj03	Decoupled-Sham	5.40734
	Subj03	Decoupled-Sham	2.68539
	Subj03	Decoupled-Sham	5.74554
	Subj03	Decoupled-Sham	2.44307
	Subj03	Decoupled-Sham	1.1293
	Subj03	Decoupled-Sham	3.44913
	Subj03	Decoupled-Sham	1.91687
	Subj03	Decoupled-Sham	1.33562
	Subj03	Decoupled-Sham	1.55558
	Subj03	Decoupled-Sham	2.62783
	Subj03	Decoupled-Sham	2.02096
	Subj03	Decoupled-Sham	5.48354
	Subj03	Decoupled-Sham	1.27293
	Subj03	Decoupled-Sham	4.2259
	Subj03	Decoupled-Sham	2.58693
	Subj03	Decoupled-Sham	2.58569
	Subj03	Decoupled-Sham	2.26538
	Subj03	Decoupled-Sham	7.25464
	Subj03	tFUS-GP	7.0104
	Subj03	tFUS-GP	2.61433
	Subj03	tFUS-GP	3.23262
	Subj03	tFUS-GP	3.62235
	Subj03	tFUS-GP	1.52581
	Subj03	tFUS-GP	4.40183
	Subj03	tFUS-GP	3.22947
	Subj03	tFUS-GP	2.26143
	Subj03	tFUS-GP	2.36762
	Subj03	tFUS-GP	7.03354
	Subj03	tFUS-GP	1.64594
	Subj03	tFUS-GP	3.69808
	Subj03	tFUS-GP	1.4062
	Subj03	tFUS-GP	7.83176
	Subj03	tFUS-GP	8.27413
	Subj03	tFUS-GP	1.97174
	Subj03	tFUS-GP	9.13488
	Subj03	tFUS-GP	6.0061
	Subj03	tFUS-GP	1.49118
	Subj03	tFUS-GP	3.01291
	Subj03	tFUS-GP	3.54189
	Subj03	tFUS-GP	2.49404
	Subj03	tFUS-GP	6.59136
	Subj03	tFUS-GP	3.18114
	Subj03	tFUS-GP	7.16386
	Subj03	tFUS-GP	1.27417
	Subj03	tFUS-GP	1.67301
	Subj03	tFUS-GP	3.03245
	Subj03	tFUS-GP	2.82343
	Subj03	tFUS-GP	3.76689
	Subj03	tFUS-GP	2.84293
	Subj03	tFUS-GP	2.29345
	Subj03	tFUS-GP	4.92495
	Subj03	tFUS-GP	3.97472
	Subj03	tFUS-GP	2.89232
	Subj03	tFUS-GP	2.94456
	Subj03	tFUS-GP	2.7798
	Subj03	tFUS-GP	1.17727
	Subj03	tFUS-GP	3.90279
	Subj03	tFUS-GP	4.92249
	Subj03	tFUS-GP	1.78329
	Subj03	tFUS-GP	3.49792
	Subj03	tFUS-GC	2.72958
	Subj03	tFUS-GC	2.72704
	Subj03	tFUS-GC	1.42181
	Subj03	tFUS-GC	3.49702
	Subj03	tFUS-GC	5.20214
	Subj03	tFUS-GC	5.30632
	Subj03	tFUS-GC	1.3508
	Subj03	tFUS-GC	10.1415
	Subj03	tFUS-GC	3.03266
	Subj03	tFUS-GC	2.37783
	Subj03	tFUS-GC	3.43026
	Subj03	tFUS-GC	4.73253
	Subj03	tFUS-GC	9.18665
	Subj03	tFUS-GC	0.889309
	Subj03	tFUS-GC	2.92642
	Subj03	tFUS-GC	2.24921
	Subj03	tFUS-GC	1.97786
	Subj03	tFUS-GC	5.27142
	Subj03	tFUS-GC	2.65374
	Subj03	tFUS-GC	2.04351
	Subj03	tFUS-GC	5.76991
	Subj03	tFUS-GC	5.47149
	Subj03	tFUS-GC	2.78107
	Subj03	tFUS-GC	8.33007
	Subj03	tFUS-GC	0.584032
	Subj03	tFUS-GC	3.48895
	Subj03	tFUS-GC	1.7128
	Subj03	tFUS-GC	1.51884
	Subj03	tFUS-GC	0.852828
	Subj03	tFUS-GC	0.639329
	Subj03	tFUS-GC	6.11767
	Subj03	tFUS-GC	3.67227
	Subj03	tFUS-GC	4.12596
	Subj03	tFUS-GC	1.84117
	Subj03	tFUS-GC	4.16006
	Subj03	tFUS-GC	1.80874
	Subj03	tFUS-GC	5.38972
	Subj03	tFUS-GC	1.59591
	Subj03	tFUS-GC	3.70247
	Subj03	tFUS-GC	1.70469
	Subj03	tFUS-GC	3.49128
	Subj03	tFUS-GC	3.89017
	Subj03	tFUS-GC	1.84151
	Subj03	tFUS-GC	5.16081
	Subj03	tFUS-GC	7.51253
	Subj03	tFUS-GC	1.53588
	Subj05	Non-Modulated	6.96948
	Subj05	Non-Modulated	3.71113
	Subj05	Non-Modulated	6.44021
	Subj05	Non-Modulated	7.90415
	Subj05	Non-Modulated	1.58821
	Subj05	Non-Modulated	0.550614
	Subj05	Non-Modulated	5.3727
	Subj05	Non-Modulated	1.50184
	Subj05	Non-Modulated	6.62535
	Subj05	Non-Modulated	3.28178
	Subj05	Non-Modulated	1.4549
	Subj05	Non-Modulated	4.0968
	Subj05	Non-Modulated	1.21097
	Subj05	Non-Modulated	6.02636
	Subj05	Non-Modulated	3.05889
	Subj05	Non-Modulated	2.34542
	Subj05	Non-Modulated	3.81754
	Subj05	Non-Modulated	1.18832
	Subj05	Non-Modulated	2.73285
	Subj05	Non-Modulated	2.19275
	Subj05	Non-Modulated	3.25194
	Subj05	Non-Modulated	2.35353
	Subj05	Non-Modulated	5.33476
	Subj05	Non-Modulated	2.15569
	Subj05	Non-Modulated	8.89055
	Subj05	Non-Modulated	3.84005
	Subj05	Non-Modulated	4.40605
	Subj05	Non-Modulated	4.01687
	Subj05	Non-Modulated	2.65324
	Subj05	Non-Modulated	2.07188
	Subj05	Non-Modulated	1.90029
	Subj05	Non-Modulated	0.651237
	Subj05	Non-Modulated	1.83423
	Subj05	Non-Modulated	3.70214
	Subj05	Non-Modulated	4.22784
	Subj05	Non-Modulated	1.25456
	Subj05	Non-Modulated	1.64186
	Subj05	Non-Modulated	2.03325
	Subj05	Non-Modulated	2.30632
	Subj05	Non-Modulated	1.85213
	Subj05	Non-Modulated	2.77548
	Subj05	Non-Modulated	4.83156
	Subj05	Non-Modulated	3.62676
	Subj05	Non-Modulated	3.14775
	Subj05	Non-Modulated	1.17119
	Subj05	tFUS-GC	1.2302
	Subj05	tFUS-GC	2.71588
	Subj05	tFUS-GC	0.49492
	Subj05	tFUS-GC	1.41887
	Subj05	tFUS-GC	6.94337
	Subj05	tFUS-GC	6.47447
	Subj05	tFUS-GC	1.22849
	Subj05	tFUS-GC	5.03743
	Subj05	tFUS-GC	2.14167
	Subj05	tFUS-GC	1.17379
	Subj05	tFUS-GC	2.5237
	Subj05	tFUS-GC	4.7812
	Subj05	tFUS-GC	2.45318
	Subj05	tFUS-GC	1.16168
	Subj05	tFUS-GC	2.35163
	Subj05	tFUS-GC	1.83205
	Subj05	tFUS-GC	1.97274
	Subj05	tFUS-GC	2.51236
	Subj05	tFUS-GC	2.17871
	Subj05	tFUS-GC	2.18606
	Subj05	tFUS-GC	2.36325
	Subj05	tFUS-GC	2.05342
	Subj05	tFUS-GC	2.15664
	Subj05	tFUS-GC	8.18928
	Subj05	tFUS-GC	2.41343
	Subj05	tFUS-GC	1.02304
	Subj05	tFUS-GC	5.98695
	Subj05	tFUS-GC	2.16244
	Subj05	tFUS-GC	6.52365
	Subj05	tFUS-GC	7.87413
	Subj05	tFUS-GC	5.74065
	Subj05	tFUS-GC	1.34146
	Subj05	tFUS-GC	9.77209
	Subj05	tFUS-GC	1.02973
	Subj05	tFUS-GC	1.66311
	Subj05	tFUS-GC	0.736425
	Subj05	tFUS-GC	1.69799
	Subj05	tFUS-GC	4.08684
	Subj05	tFUS-GC	3.61149
	Subj05	tFUS-GC	1.12127
	Subj05	tFUS-GC	6.55702
	Subj05	tFUS-GC	1.17929
	Subj05	tFUS-GC	3.69469
	Subj05	tFUS-GC	9.38322
	Subj05	tFUS-GC	0.40597
	Subj05	tFUS-GP	5.709
	Subj05	tFUS-GP	3.15763
	Subj05	tFUS-GP	5.01361
	Subj05	tFUS-GP	0.479094
	Subj05	tFUS-GP	5.34426
	Subj05	tFUS-GP	4.30914
	Subj05	tFUS-GP	2.89532
	Subj05	tFUS-GP	4.1284
	Subj05	tFUS-GP	0.804638
	Subj05	tFUS-GP	0.920937
	Subj05	tFUS-GP	2.6557
	Subj05	tFUS-GP	5.35831
	Subj05	tFUS-GP	4.25333
	Subj05	tFUS-GP	2.93763
	Subj05	tFUS-GP	7.51539
	Subj05	tFUS-GP	3.08794
	Subj05	tFUS-GP	3.1819
	Subj05	tFUS-GP	1.90201
	Subj05	tFUS-GP	5.83416
	Subj05	tFUS-GP	2.68521
	Subj05	tFUS-GP	4.90217
	Subj05	tFUS-GP	0.505678
	Subj05	tFUS-GP	1.87018
	Subj05	tFUS-GP	2.45975
	Subj05	tFUS-GP	1.06399
	Subj05	tFUS-GP	1.05053
	Subj05	tFUS-GP	3.98037
	Subj05	tFUS-GP	5.19605
	Subj05	tFUS-GP	0.821858
	Subj05	tFUS-GP	3.07642
	Subj05	tFUS-GP	1.3869
	Subj05	tFUS-GP	2.23385
	Subj05	tFUS-GP	4.56022
	Subj05	tFUS-GP	1.35618
	Subj05	tFUS-GP	2.77965
	Subj05	Decoupled-Sham	4.43767
	Subj05	Decoupled-Sham	5.98033
	Subj05	Decoupled-Sham	3.13557
	Subj05	Decoupled-Sham	2.83285
	Subj05	Decoupled-Sham	5.03073
	Subj05	Decoupled-Sham	1.67476
	Subj05	Decoupled-Sham	3.10757
	Subj05	Decoupled-Sham	1.44284
	Subj05	Decoupled-Sham	0.866198
	Subj05	Decoupled-Sham	4.40345
	Subj05	Decoupled-Sham	5.75456
	Subj05	Decoupled-Sham	4.33119
	Subj05	Decoupled-Sham	1.89177
	Subj05	Decoupled-Sham	5.33843
	Subj05	Decoupled-Sham	6.75111
	Subj05	Decoupled-Sham	2.09326
	Subj05	Decoupled-Sham	4.49404
	Subj05	Decoupled-Sham	4.85391
	Subj05	Decoupled-Sham	1.29975
	Subj05	Decoupled-Sham	3.15655
	Subj05	Decoupled-Sham	3.67503
	Subj05	Decoupled-Sham	1.90934
	Subj05	Decoupled-Sham	2.60543
	Subj05	Decoupled-Sham	1.18889
	Subj05	Decoupled-Sham	2.55401
	Subj05	Decoupled-Sham	2.64502
	Subj05	Decoupled-Sham	4.06927
	Subj05	Decoupled-Sham	1.34455
	Subj05	Decoupled-Sham	2.54855
	Subj05	Decoupled-Sham	3.1341
	Subj05	Decoupled-Sham	2.05325
	Subj05	Decoupled-Sham	4.07427
	Subj05	Decoupled-Sham	4.46761
	Subj05	Decoupled-Sham	6.33884
	Subj05	Decoupled-Sham	0.809095
	Subj05	Decoupled-Sham	2.71458
	Subj05	Decoupled-Sham	2.78871
	Subj05	Decoupled-Sham	8.15358
	Subj05	Decoupled-Sham	2.36207
	Subj05	Decoupled-Sham	1.90731
	Subj05	Decoupled-Sham	3.39742
	Subj05	Decoupled-Sham	2.4964
	Subj05	Decoupled-Sham	1.15887
	Subj05	Decoupled-Sham	1.78347
	Subj05	Decoupled-Sham	2.44895
	Subj05	Decoupled-Sham	6.05331
	Subj05	Decoupled-Sham	0.835146
	Subj06	tFUS-GC	1.45049
	Subj06	tFUS-GC	2.28958
	Subj06	tFUS-GC	1.22103
	Subj06	tFUS-GC	5.06367
	Subj06	tFUS-GC	2.6657
	Subj06	tFUS-GC	3.80568
	Subj06	tFUS-GC	1.29614
	Subj06	tFUS-GC	7.05101
	Subj06	tFUS-GC	2.20733
	Subj06	tFUS-GC	1.60913
	Subj06	tFUS-GC	1.59676
	Subj06	tFUS-GC	5.51463
	Subj06	tFUS-GC	2.41929
	Subj06	tFUS-GC	2.04626
	Subj06	tFUS-GC	2.82088
	Subj06	tFUS-GC	3.12539
	Subj06	tFUS-GC	3.50035
	Subj06	tFUS-GC	1.53353
	Subj06	tFUS-GC	2.34273
	Subj06	tFUS-GC	1.74605
	Subj06	tFUS-GC	1.71857
	Subj06	tFUS-GC	0.889258
	Subj06	tFUS-GC	1.53308
	Subj06	tFUS-GC	2.97107
	Subj06	tFUS-GC	3.50775
	Subj06	tFUS-GC	1.89238
	Subj06	tFUS-GC	1.99717
	Subj06	tFUS-GC	4.67795
	Subj06	tFUS-GC	3.67139
	Subj06	tFUS-GC	9.96344
	Subj06	tFUS-GC	1.69127
	Subj06	tFUS-GC	2.60937
	Subj06	tFUS-GC	3.16966
	Subj06	tFUS-GC	2.39299
	Subj06	tFUS-GC	5.82028
	Subj06	tFUS-GC	2.31975
	Subj06	tFUS-GC	1.19991
	Subj06	tFUS-GC	2.01632
	Subj06	tFUS-GC	2.36726
	Subj06	tFUS-GC	0.980566
	Subj06	tFUS-GC	5.51096
	Subj06	tFUS-GC	3.7003
	Subj06	tFUS-GC	5.51342
	Subj06	tFUS-GC	1.59937
	Subj06	tFUS-GC	4.94441
	Subj06	tFUS-GC	3.85738
	Subj06	tFUS-GC	4.25758
	Subj06	tFUS-GC	2.1421
	Subj06	tFUS-GC	1.66667
	Subj06	tFUS-GC	2.11451
	Subj06	tFUS-GC	6.30284
	Subj06	tFUS-GC	2.24102
	Subj06	tFUS-GC	2.71416
	Subj06	tFUS-GC	5.16259
	Subj06	tFUS-GC	2.27044
	Subj06	tFUS-GC	9.73805
	Subj06	tFUS-GC	2.18493
	Subj06	tFUS-GC	1.74917
	Subj06	tFUS-GC	1.35568
	Subj06	tFUS-GC	5.7849
	Subj06	tFUS-GC	5.61179
	Subj06	tFUS-GC	5.69739
	Subj06	tFUS-GC	9.84523
	Subj06	tFUS-GC	1.80239
	Subj06	tFUS-GC	1.79097
	Subj06	tFUS-GC	2.96003
	Subj06	tFUS-GC	2.27306
	Subj06	tFUS-GC	1.92808
	Subj06	tFUS-GC	1.92149
	Subj06	tFUS-GC	4.09468
	Subj06	tFUS-GC	7.02295
	Subj06	tFUS-GC	7.01174
	Subj06	tFUS-GC	2.55876
	Subj06	tFUS-GC	2.33649
	Subj06	tFUS-GC	2.90133
	Subj06	tFUS-GC	1.84135
	Subj06	tFUS-GC	3.34453
	Subj06	tFUS-GC	1.96864
	Subj06	tFUS-GC	3.24016
	Subj06	tFUS-GC	0.843947
	Subj06	tFUS-GC	3.00879
	Subj06	tFUS-GC	2.71378
	Subj06	tFUS-GC	2.69109
	Subj06	tFUS-GC	2.73233
	Subj06	tFUS-GC	1.77044
	Subj06	tFUS-GC	3.85623
	Subj06	tFUS-GC	1.80816
	Subj06	tFUS-GC	3.99082
	Subj06	tFUS-GC	1.91206
	Subj06	tFUS-GC	5.27151
	Subj06	tFUS-GC	1.52777
	Subj06	tFUS-GC	1.83838
	Subj06	tFUS-GC	3.56917
	Subj06	tFUS-GC	4.92583
	Subj06	tFUS-GC	1.90303
	Subj06	tFUS-GC	2.88862
	Subj06	tFUS-GC	5.12619
	Subj06	tFUS-GC	3.22725
	Subj06	tFUS-GC	1.53629
	Subj06	tFUS-GC	7.67971
	Subj06	tFUS-GC	2.51389
	Subj06	tFUS-GC	3.17789
	Subj06	tFUS-GC	2.39532
	Subj06	tFUS-GC	1.1611
	Subj06	tFUS-GC	8.00489
	Subj06	tFUS-GC	1.65575
	Subj06	tFUS-GC	4.04196
	Subj06	tFUS-GC	3.33741
	Subj06	tFUS-GC	1.49938
	Subj06	tFUS-GC	2.73039
	Subj06	tFUS-GC	2.55701
	Subj06	tFUS-GC	5.97726
	Subj06	tFUS-GC	4.51215
	Subj06	tFUS-GC	0.951963
	Subj06	tFUS-GP	1.58367
	Subj06	tFUS-GP	2.55145
	Subj06	tFUS-GP	1.08681
	Subj06	tFUS-GP	1.49102
	Subj06	tFUS-GP	1.13563
	Subj06	tFUS-GP	0.827988
	Subj06	tFUS-GP	0.97897
	Subj06	tFUS-GP	10.283
	Subj06	tFUS-GP	5.6545
	Subj06	tFUS-GP	2.6755
	Subj06	tFUS-GP	5.40555
	Subj06	tFUS-GP	2.94525
	Subj06	tFUS-GP	2.54927
	Subj06	tFUS-GP	2.32014
	Subj06	tFUS-GP	2.52238
	Subj06	tFUS-GP	2.7422
	Subj06	tFUS-GP	1.72227
	Subj06	tFUS-GP	2.35113
	Subj06	tFUS-GP	3.46263
	Subj06	tFUS-GP	1.15239
	Subj06	tFUS-GP	1.4675
	Subj06	tFUS-GP	5.70998
	Subj06	tFUS-GP	1.37229
	Subj06	tFUS-GP	2.60735
	Subj06	tFUS-GP	9.89163
	Subj06	tFUS-GP	1.14768
	Subj06	tFUS-GP	1.74997
	Subj06	tFUS-GP	2.32859
	Subj06	tFUS-GP	10.1929
	Subj06	tFUS-GP	1.09645
	Subj06	tFUS-GP	1.66411
	Subj06	tFUS-GP	3.01336
	Subj06	tFUS-GP	3.44772
	Subj06	tFUS-GP	5.27499
	Subj06	tFUS-GP	1.20112
	Subj06	tFUS-GP	2.31201
	Subj06	tFUS-GP	4.40772
	Subj06	tFUS-GP	4.63468
	Subj06	tFUS-GP	2.24726
	Subj06	tFUS-GP	2.44626
	Subj06	tFUS-GP	2.41985
	Subj06	tFUS-GP	1.85022
	Subj06	tFUS-GP	0.911413
	Subj06	tFUS-GP	3.40152
	Subj06	tFUS-GP	2.43268
	Subj06	tFUS-GP	3.92237
	Subj06	tFUS-GP	1.6512
	Subj06	tFUS-GP	3.0661
	Subj06	tFUS-GP	1.17425
	Subj06	tFUS-GP	3.10964
	Subj06	tFUS-GP	0.96405
	Subj06	tFUS-GP	1.16057
	Subj06	tFUS-GP	1.67301
	Subj06	tFUS-GP	2.16311
	Subj06	tFUS-GP	2.69933
	Subj06	tFUS-GP	2.63841
	Subj06	tFUS-GP	2.22935
	Subj06	tFUS-GP	2.90359
	Subj06	tFUS-GP	2.51331
	Subj06	tFUS-GP	5.32484
	Subj06	tFUS-GP	1.95932
	Subj06	tFUS-GP	2.49394
	Subj06	tFUS-GP	0.639282
	Subj06	tFUS-GP	1.06268
	Subj06	tFUS-GP	2.07136
	Subj06	tFUS-GP	1.76696
	Subj06	tFUS-GP	5.90487
	Subj06	tFUS-GP	4.38979
	Subj06	tFUS-GP	1.63592
	Subj06	tFUS-GP	4.05374
	Subj06	tFUS-GP	7.95143
	Subj06	tFUS-GP	2.34236
	Subj06	tFUS-GP	5.49149
	Subj06	tFUS-GP	4.10361
	Subj06	tFUS-GP	3.70241
	Subj06	tFUS-GP	2.89924
	Subj06	tFUS-GP	1.94688
	Subj06	tFUS-GP	3.70298
	Subj06	tFUS-GP	3.4254
	Subj06	tFUS-GP	1.3968
	Subj06	tFUS-GP	2.41415
	Subj06	tFUS-GP	1.72148
	Subj06	tFUS-GP	3.36245
	Subj06	tFUS-GP	2.72738
	Subj06	tFUS-GP	4.47087
	Subj06	tFUS-GP	2.95966
	Subj06	tFUS-GP	1.56048
	Subj06	tFUS-GP	3.52194
	Subj06	tFUS-GP	3.12726
	Subj06	tFUS-GP	1.7205
	Subj06	tFUS-GP	1.20326
	Subj06	tFUS-GP	1.45204
	Subj06	tFUS-GP	1.92173
	Subj06	tFUS-GP	5.66121
	Subj06	tFUS-GP	2.53413
	Subj06	tFUS-GP	1.80863
	Subj06	tFUS-GP	4.09605
	Subj06	tFUS-GP	5.25072
	Subj06	tFUS-GP	1.98015
	Subj06	tFUS-GP	1.83595
	Subj06	tFUS-GP	3.3999
	Subj06	tFUS-GP	2.81556
	Subj06	tFUS-GP	2.49621
	Subj06	tFUS-GP	1.20663
	Subj06	tFUS-GP	1.74696
	Subj06	tFUS-GP	1.67486
	Subj06	tFUS-GP	1.54844
	Subj06	tFUS-GP	1.56974
	Subj06	tFUS-GP	4.59274
	Subj06	Non-Modulated	1.65416
	Subj06	Non-Modulated	3.14185
	Subj06	Non-Modulated	3.85262
	Subj06	Non-Modulated	2.09891
	Subj06	Non-Modulated	2.28007
	Subj06	Non-Modulated	1.45144
	Subj06	Non-Modulated	2.10986
	Subj06	Non-Modulated	0.456869
	Subj06	Non-Modulated	1.34849
	Subj06	Non-Modulated	4.02416
	Subj06	Non-Modulated	2.46025
	Subj06	Non-Modulated	0.763332
	Subj06	Non-Modulated	4.99882
	Subj06	Non-Modulated	2.01874
	Subj06	Non-Modulated	3.20841
	Subj06	Non-Modulated	4.49598
	Subj06	Non-Modulated	4.55729
	Subj06	Non-Modulated	2.05726
	Subj06	Non-Modulated	8.64554
	Subj06	Non-Modulated	3.08467
	Subj06	Non-Modulated	4.74459
	Subj06	Non-Modulated	5.9417
	Subj06	Non-Modulated	3.98549
	Subj06	Non-Modulated	3.25461
	Subj06	Non-Modulated	4.42011
	Subj06	Non-Modulated	3.38413
	Subj06	Non-Modulated	2.61081
	Subj06	Non-Modulated	1.3416
	Subj06	Non-Modulated	1.91063
	Subj06	Non-Modulated	0.979943
	Subj06	Non-Modulated	2.04152
	Subj06	Non-Modulated	2.78824
	Subj06	Non-Modulated	2.40009
	Subj06	Non-Modulated	2.13212
	Subj06	Non-Modulated	2.74006
	Subj06	Non-Modulated	4.15512
	Subj06	Non-Modulated	1.24181
	Subj06	Non-Modulated	4.05273
	Subj06	Non-Modulated	3.32704
	Subj06	Non-Modulated	2.0777
	Subj06	Non-Modulated	2.66807
	Subj06	Non-Modulated	1.82528
	Subj06	Non-Modulated	1.47907
	Subj06	Non-Modulated	2.88734
	Subj06	Non-Modulated	1.88861
	Subj06	Non-Modulated	4.23632
	Subj06	Non-Modulated	1.40779
	Subj06	Non-Modulated	0.785313
	Subj06	Non-Modulated	2.33171
	Subj06	Non-Modulated	7.70655
	Subj06	Non-Modulated	3.12115
	Subj06	Non-Modulated	1.0568
	Subj06	Non-Modulated	3.37714
	Subj06	Non-Modulated	1.3651
	Subj06	Non-Modulated	1.36216
	Subj06	Non-Modulated	1.63211
	Subj06	Non-Modulated	1.92977
	Subj06	Non-Modulated	4.34696
	Subj06	Non-Modulated	4.99663
	Subj06	Non-Modulated	5.6339
	Subj06	Non-Modulated	2.35568
	Subj06	Non-Modulated	3.40303
	Subj06	Non-Modulated	1.22978
	Subj06	Non-Modulated	1.36228
	Subj06	Non-Modulated	5.01068
	Subj06	Non-Modulated	5.34254
	Subj06	Non-Modulated	5.58972
	Subj06	Non-Modulated	1.56568
	Subj06	Non-Modulated	1.77389
	Subj06	Non-Modulated	2.82959
	Subj06	Non-Modulated	3.44499
	Subj06	Non-Modulated	5.90694
	Subj06	Non-Modulated	3.3789
	Subj06	Non-Modulated	1.98569
	Subj06	Non-Modulated	1.52472
	Subj06	Non-Modulated	8.13003
	Subj06	Non-Modulated	0.917449
	Subj06	Non-Modulated	5.97306
	Subj06	Non-Modulated	1.30983
	Subj06	Non-Modulated	2.3306
	Subj06	Non-Modulated	1.0382
	Subj06	Non-Modulated	0.930164
	Subj06	Non-Modulated	6.70496
	Subj06	Non-Modulated	1.6949
	Subj06	Non-Modulated	2.17789
	Subj06	Non-Modulated	2.04064
	Subj06	Non-Modulated	2.15871
	Subj06	Non-Modulated	4.52865
	Subj06	Non-Modulated	1.1911
	Subj06	Non-Modulated	1.40499
	Subj06	Non-Modulated	1.31859
	Subj06	Non-Modulated	7.80492
	Subj06	Non-Modulated	2.82
	Subj06	Non-Modulated	1.84173
	Subj06	Non-Modulated	2.3704
	Subj06	Non-Modulated	3.29359
	Subj07	tFUS-GC	2.59172
	Subj07	tFUS-GC	1.22946
	Subj07	tFUS-GC	0.860173
	Subj07	tFUS-GC	1.98572
	Subj07	tFUS-GC	4.83883
	Subj07	tFUS-GC	3.68909
	Subj07	tFUS-GC	1.57783
	Subj07	tFUS-GC	3.12851
	Subj07	tFUS-GC	4.23484
	Subj07	tFUS-GC	1.02645
	Subj07	tFUS-GC	0.92029
	Subj07	tFUS-GC	9.7477
	Subj07	tFUS-GC	2.70996
	Subj07	tFUS-GC	5.18287
	Subj07	tFUS-GC	1.63248
	Subj07	tFUS-GC	0.995007
	Subj07	tFUS-GC	8.85975
	Subj07	tFUS-GC	3.72436
	Subj07	tFUS-GC	3.95447
	Subj07	tFUS-GC	2.11282
	Subj07	tFUS-GC	6.09064
	Subj07	tFUS-GC	4.45201
	Subj07	tFUS-GC	2.7259
	Subj07	tFUS-GC	1.27775
	Subj07	tFUS-GC	3.34073
	Subj07	tFUS-GC	2.51384
	Subj07	tFUS-GC	2.30008
	Subj07	tFUS-GC	1.08981
	Subj07	tFUS-GC	4.50249
	Subj07	tFUS-GC	1.85021
	Subj07	tFUS-GC	2.14121
	Subj07	tFUS-GC	3.22728
	Subj07	tFUS-GC	2.94777
	Subj07	tFUS-GC	1.71379
	Subj07	tFUS-GC	5.43593
	Subj07	tFUS-GC	1.08388
	Subj07	tFUS-GC	2.83786
	Subj07	tFUS-GC	3.2987
	Subj07	tFUS-GC	1.7635
	Subj07	tFUS-GC	3.45959
	Subj07	tFUS-GC	5.22174
	Subj07	tFUS-GC	2.07911
	Subj07	tFUS-GC	4.48381
	Subj07	tFUS-GC	7.63527
	Subj07	tFUS-GC	1.36173
	Subj07	tFUS-GC	2.66322
	Subj07	tFUS-GC	3.13505
	Subj07	tFUS-GC	7.31388
	Subj07	tFUS-GC	2.28673
	Subj07	tFUS-GC	2.93915
	Subj07	tFUS-GC	6.38915
	Subj07	tFUS-GC	3.39493
	Subj07	tFUS-GC	2.4856
	Subj07	tFUS-GC	1.94262
	Subj07	tFUS-GC	2.45717
	Subj07	tFUS-GC	1.26202
	Subj07	tFUS-GC	3.98404
	Subj07	tFUS-GC	9.32863
	Subj07	tFUS-GC	4.8121
	Subj07	tFUS-GC	2.96519
	Subj07	tFUS-GC	0.974934
	Subj07	tFUS-GC	1.31219
	Subj07	tFUS-GC	3.07071
	Subj07	tFUS-GC	1.06713
	Subj07	tFUS-GC	1.56347
	Subj07	tFUS-GC	7.62854
	Subj07	tFUS-GC	3.09753
	Subj07	tFUS-GC	0.929337
	Subj07	tFUS-GC	1.38549
	Subj07	tFUS-GC	0.736142
	Subj07	tFUS-GC	5.0558
	Subj07	tFUS-GC	5.93749
	Subj07	tFUS-GC	0.983506
	Subj07	tFUS-GC	2.02992
	Subj07	tFUS-GC	2.31802
	Subj07	tFUS-GC	2.0032
	Subj07	tFUS-GC	4.23846
	Subj07	tFUS-GC	1.80384
	Subj07	tFUS-GC	6.50307
	Subj07	tFUS-GC	1.0957
	Subj07	tFUS-GC	5.4645
	Subj07	tFUS-GC	3.71994
	Subj07	tFUS-GC	4.74983
	Subj07	tFUS-GC	0.897497
	Subj07	tFUS-GC	2.23907
	Subj07	tFUS-GC	4.28965
	Subj07	tFUS-GC	4.89895
	Subj07	tFUS-GC	4.33563
	Subj07	tFUS-GC	7.20583
	Subj07	tFUS-GC	1.18153
	Subj07	tFUS-GC	0.523985
	Subj07	tFUS-GC	9.11046
	Subj07	tFUS-GC	3.66335
	Subj07	tFUS-GC	5.22497
	Subj07	tFUS-GC	2.31456
	Subj07	tFUS-GC	9.36662
	Subj07	tFUS-GC	1.83263
	Subj07	tFUS-GC	0.816348
	Subj07	tFUS-GC	0.75601
	Subj07	tFUS-GC	6.71276
	Subj07	tFUS-GC	1.48435
	Subj07	tFUS-GC	2.99162
	Subj07	tFUS-GC	3.28571
	Subj07	tFUS-GC	2.98652
	Subj07	tFUS-GC	3.08738
	Subj07	tFUS-GC	3.70833
	Subj07	tFUS-GC	2.85494
	Subj07	tFUS-GC	4.77608
	Subj07	tFUS-GC	2.93711
	Subj07	tFUS-GC	2.89858
	Subj07	tFUS-GC	2.68207
	Subj07	tFUS-GC	4.25204
	Subj07	tFUS-GC	4.64252
	Subj07	tFUS-GC	8.02995
	Subj07	tFUS-GC	5.72926
	Subj07	Non-Modulated	2.60363
	Subj07	Non-Modulated	1.9251
	Subj07	Non-Modulated	2.08598
	Subj07	Non-Modulated	4.95472
	Subj07	Non-Modulated	3.99275
	Subj07	Non-Modulated	3.90627
	Subj07	Non-Modulated	2.24873
	Subj07	Non-Modulated	2.90969
	Subj07	Non-Modulated	5.77989
	Subj07	Non-Modulated	5.1103
	Subj07	Non-Modulated	3.44253
	Subj07	Non-Modulated	1.95401
	Subj07	Non-Modulated	4.04809
	Subj07	Non-Modulated	3.23483
	Subj07	Non-Modulated	1.50772
	Subj07	Non-Modulated	1.53974
	Subj07	Non-Modulated	6.5944
	Subj07	Non-Modulated	3.55531
	Subj07	Non-Modulated	2.53826
	Subj07	Non-Modulated	2.59236
	Subj07	Non-Modulated	2.1474
	Subj07	Non-Modulated	5.94217
	Subj07	Non-Modulated	2.8865
	Subj07	Non-Modulated	1.44058
	Subj07	Non-Modulated	4.37377
	Subj07	Non-Modulated	1.37674
	Subj07	Non-Modulated	2.59572
	Subj07	Non-Modulated	9.34997
	Subj07	Non-Modulated	0.939466
	Subj07	Non-Modulated	2.03157
	Subj07	Non-Modulated	2.41284
	Subj07	Non-Modulated	2.40667
	Subj07	Non-Modulated	5.33558
	Subj07	Non-Modulated	5.89259
	Subj07	Non-Modulated	7.56951
	Subj07	Non-Modulated	6.05089
	Subj07	Non-Modulated	7.1716
	Subj07	Non-Modulated	1.34664
	Subj07	Non-Modulated	1.10085
	Subj07	Non-Modulated	1.65861
	Subj07	Non-Modulated	3.06296
	Subj07	Non-Modulated	2.49291
	Subj07	Non-Modulated	2.11475
	Subj07	Non-Modulated	7.65178
	Subj07	Non-Modulated	1.31077
	Subj07	Non-Modulated	2.92803
	Subj07	Non-Modulated	1.97459
	Subj07	Non-Modulated	2.04733
	Subj07	Non-Modulated	5.42507
	Subj07	Non-Modulated	6.77234
	Subj07	Non-Modulated	1.44592
	Subj07	Non-Modulated	0.476985
	Subj07	Non-Modulated	2.19985
	Subj07	Non-Modulated	5.33502
	Subj07	Non-Modulated	4.9984
	Subj07	Non-Modulated	3.55751
	Subj07	Non-Modulated	4.21719
	Subj07	Non-Modulated	3.56598
	Subj07	Non-Modulated	1.33956
	Subj07	Non-Modulated	3.08592
	Subj07	Non-Modulated	2.17306
	Subj07	Non-Modulated	2.04726
	Subj07	Non-Modulated	1.33302
	Subj07	Non-Modulated	3.35051
	Subj07	Non-Modulated	1.8756
	Subj07	Non-Modulated	1.595
	Subj07	Non-Modulated	2.33148
	Subj07	Non-Modulated	6.38388
	Subj07	Non-Modulated	1.92308
	Subj07	Non-Modulated	3.0429
	Subj07	Non-Modulated	3.10189
	Subj07	Non-Modulated	4.73412
	Subj07	Non-Modulated	2.18729
	Subj07	Non-Modulated	3.484
	Subj07	Non-Modulated	1.65903
	Subj07	Non-Modulated	1.82909
	Subj07	Non-Modulated	1.77883
	Subj07	Non-Modulated	3.02488
	Subj07	Non-Modulated	3.06738
	Subj07	Non-Modulated	1.94733
	Subj07	Non-Modulated	4.46022
	Subj07	Non-Modulated	4.53267
	Subj07	Non-Modulated	9.36129
	Subj07	Non-Modulated	2.89143
	Subj07	Non-Modulated	1.79678
	Subj07	Non-Modulated	3.54487
	Subj07	Non-Modulated	3.03559
	Subj07	Non-Modulated	0.990429
	Subj07	Non-Modulated	2.75075
	Subj07	Non-Modulated	0.980827
	Subj07	Non-Modulated	1.50357
	Subj07	Non-Modulated	1.55384
	Subj07	Non-Modulated	4.91306
	Subj07	Non-Modulated	2.63091
	Subj07	Non-Modulated	3.49721
	Subj07	Non-Modulated	2.0358
	Subj07	Non-Modulated	1.34777
	Subj07	Non-Modulated	0.842919
	Subj07	Non-Modulated	3.74247
	Subj07	Non-Modulated	1.61364
	Subj07	Non-Modulated	1.30036
	Subj07	Non-Modulated	6.60964
	Subj07	Non-Modulated	2.84702
	Subj07	Non-Modulated	0.693185
	Subj08	tFUS-GC	3.4174
	Subj08	tFUS-GC	7.50648
	Subj08	tFUS-GC	1.35131
	Subj08	tFUS-GC	2.04614
	Subj08	tFUS-GC	4.3043
	Subj08	tFUS-GC	1.16043
	Subj08	tFUS-GC	3.60867
	Subj08	tFUS-GC	4.69098
	Subj08	tFUS-GC	4.78959
	Subj08	tFUS-GC	2.79086
	Subj08	tFUS-GC	2.24127
	Subj08	tFUS-GC	1.81786
	Subj08	tFUS-GC	3.77665
	Subj08	tFUS-GC	2.39375
	Subj08	tFUS-GC	4.03661
	Subj08	tFUS-GC	10.0485
	Subj08	tFUS-GC	1.64953
	Subj08	tFUS-GC	1.67973
	Subj08	tFUS-GC	2.61268
	Subj08	tFUS-GC	3.02377
	Subj08	tFUS-GC	2.17164
	Subj08	tFUS-GC	2.19414
	Subj08	tFUS-GC	3.21756
	Subj08	tFUS-GC	1.44454
	Subj08	tFUS-GC	2.42308
	Subj08	tFUS-GC	7.01823
	Subj08	tFUS-GC	4.36461
	Subj08	tFUS-GC	3.42974
	Subj08	tFUS-GC	7.43131
	Subj08	tFUS-GC	3.35765
	Subj08	tFUS-GC	2.32595
	Subj08	tFUS-GC	1.84081
	Subj08	tFUS-GC	1.93863
	Subj08	tFUS-GC	4.65038
	Subj08	tFUS-GC	5.35744
	Subj08	tFUS-GC	3.64188
	Subj08	tFUS-GC	3.11398
	Subj08	tFUS-GC	1.47956
	Subj08	tFUS-GC	2.5851
	Subj08	tFUS-GC	1.86259
	Subj08	tFUS-GC	1.0853
	Subj08	tFUS-GC	1.84516
	Subj08	tFUS-GC	3.64437
	Subj08	tFUS-GC	1.47178
	Subj08	tFUS-GC	3.35195
	Subj08	tFUS-GC	6.20359
	Subj08	tFUS-GC	7.07518
	Subj08	tFUS-GC	5.57889
	Subj08	Non-Modulated	1.30953
	Subj08	Non-Modulated	2.63272
	Subj08	Non-Modulated	1.61231
	Subj08	Non-Modulated	0.995678
	Subj08	Non-Modulated	0.29666
	Subj08	Non-Modulated	0.880528
	Subj08	Non-Modulated	1.45358
	Subj08	Non-Modulated	2.6436
	Subj08	Non-Modulated	2.4887
	Subj08	Non-Modulated	1.87304
	Subj08	Non-Modulated	2.89549
	Subj08	Non-Modulated	3.11262
	Subj08	Non-Modulated	1.56755
	Subj08	Non-Modulated	2.53037
	Subj08	Non-Modulated	2.68189
	Subj08	Non-Modulated	2.49796
	Subj08	Non-Modulated	2.1504
	Subj08	Non-Modulated	3.21408
	Subj08	Non-Modulated	3.30266
	Subj08	Non-Modulated	3.73258
	Subj08	Non-Modulated	1.98334
	Subj08	Non-Modulated	2.55307
	Subj08	Non-Modulated	1.1619
	Subj08	Non-Modulated	3.48952
	Subj08	Non-Modulated	1.80971
	Subj08	Non-Modulated	3.54865
	Subj08	Non-Modulated	5.4353
	Subj08	Non-Modulated	2.25269
	Subj08	Non-Modulated	1.41387
	Subj08	Non-Modulated	1.12962
	Subj08	Non-Modulated	3.08447
	Subj08	Non-Modulated	4.20493
	Subj08	Non-Modulated	1.88103
	Subj08	Non-Modulated	3.44769
	Subj08	Non-Modulated	1.58419
	Subj08	Non-Modulated	3.86901
	Subj08	Non-Modulated	7.84604
	Subj08	Non-Modulated	2.27133
	Subj08	Non-Modulated	1.14413
	Subj08	Non-Modulated	2.58566
	Subj08	Non-Modulated	3.99294
	Subj08	Non-Modulated	2.13423
	Subj08	Non-Modulated	7.26781
	Subj08	Non-Modulated	8.04287
	Subj08	Non-Modulated	2.13813
	Subj08	Non-Modulated	1.23021
	Subj08	Decoupled-Sham	1.83983
	Subj08	Decoupled-Sham	2.97539
	Subj08	Decoupled-Sham	2.64725
	Subj08	Decoupled-Sham	1.65317
	Subj08	Decoupled-Sham	3.94978
	Subj08	Decoupled-Sham	6.68124
	Subj08	Decoupled-Sham	6.24493
	Subj08	Decoupled-Sham	0.880703
	Subj08	Decoupled-Sham	2.5327
	Subj08	Decoupled-Sham	1.87284
	Subj08	Decoupled-Sham	2.9155
	Subj08	Decoupled-Sham	2.65639
	Subj08	Decoupled-Sham	3.90917
	Subj08	Decoupled-Sham	3.95472
	Subj08	Decoupled-Sham	2.86203
	Subj08	Decoupled-Sham	3.72105
	Subj08	Decoupled-Sham	4.68936
	Subj08	Decoupled-Sham	1.10301
	Subj08	Decoupled-Sham	2.80866
	Subj08	Decoupled-Sham	3.49421
	Subj08	Decoupled-Sham	2.15606
	Subj08	Decoupled-Sham	3.88038
	Subj08	Decoupled-Sham	0.831148
	Subj08	Decoupled-Sham	1.43869
	Subj08	Decoupled-Sham	2.81647
	Subj08	Decoupled-Sham	4.58748
	Subj08	Decoupled-Sham	1.82081
	Subj08	Decoupled-Sham	1.25931
	Subj08	Decoupled-Sham	3.03651
	Subj08	Decoupled-Sham	2.72061
	Subj08	Decoupled-Sham	2.31142
	Subj08	Decoupled-Sham	2.04987
	Subj08	Decoupled-Sham	3.29072
	Subj08	Decoupled-Sham	1.22223
	Subj08	Decoupled-Sham	3.39774
	Subj08	Decoupled-Sham	0.561269
	Subj08	Decoupled-Sham	4.12874
	Subj08	Decoupled-Sham	0.532609
	Subj08	Decoupled-Sham	2.48615
	Subj08	Decoupled-Sham	1.72582
	Subj08	Decoupled-Sham	5.67822
	Subj08	Decoupled-Sham	1.08307
	Subj08	Decoupled-Sham	1.61739
	Subj08	Decoupled-Sham	2.04925
	Subj08	tFUS-GP	3.87952
	Subj08	tFUS-GP	1.51809
	Subj08	tFUS-GP	8.33627
	Subj08	tFUS-GP	2.28268
	Subj08	tFUS-GP	4.72873
	Subj08	tFUS-GP	1.29517
	Subj08	tFUS-GP	3.95182
	Subj08	tFUS-GP	2.24589
	Subj08	tFUS-GP	1.21071
	Subj08	tFUS-GP	6.14218
	Subj08	tFUS-GP	6.16769
	Subj08	tFUS-GP	0.499613
	Subj08	tFUS-GP	10.3142
	Subj08	tFUS-GP	2.55116
	Subj08	tFUS-GP	1.6508
	Subj08	tFUS-GP	2.89397
	Subj08	tFUS-GP	6.31643
	Subj08	tFUS-GP	3.10499
	Subj08	tFUS-GP	0.983211
	Subj08	tFUS-GP	2.57544
	Subj08	tFUS-GP	0.976506
	Subj08	tFUS-GP	7.6278
	Subj08	tFUS-GP	0.723602
	Subj08	tFUS-GP	2.801
	Subj08	tFUS-GP	9.55647
	Subj08	tFUS-GP	2.12727
	Subj08	tFUS-GP	1.08477
	Subj08	tFUS-GP	1.25978
	Subj08	tFUS-GP	3.63817
	Subj08	tFUS-GP	2.42068
	Subj08	tFUS-GP	3.50335
	Subj08	tFUS-GP	3.32703
	Subj08	tFUS-GP	1.92577
	Subj08	tFUS-GP	6.26766
	Subj08	tFUS-GP	0.611642
	Subj08	tFUS-GP	2.48495
	Subj08	tFUS-GP	10.4507
	Subj08	tFUS-GP	1.02699
	Subj08	tFUS-GP	5.21459
	Subj08	tFUS-GP	1.34328
	Subj08	tFUS-GP	2.32367
	Subj08	tFUS-GP	4.48738
	Subj08	tFUS-GP	2.0581
	Subj08	tFUS-GP	0.97449
	Subj08	tFUS-GP	1.12238
	Subj08	tFUS-GP	0.870588
	Subj08	tFUS-GP	3.12539
	Subj08	tFUS-GP	6.58774
	Subj04	tFUS-GC	7.73015
	Subj04	tFUS-GC	4.98291
	Subj04	tFUS-GC	3.00924
	Subj04	tFUS-GC	6.26778
	Subj04	tFUS-GC	9.43505
	Subj04	tFUS-GC	1.55893
	Subj04	tFUS-GC	1.66339
	Subj04	tFUS-GC	7.75813
	Subj04	tFUS-GC	2.01089
	Subj04	tFUS-GC	9.40077
	Subj04	tFUS-GC	1.05241
	Subj04	tFUS-GC	3.62754
	Subj04	tFUS-GC	1.04037
	Subj04	tFUS-GC	2.17298
	Subj04	tFUS-GC	4.50539
	Subj04	tFUS-GC	1.49253
	Subj04	tFUS-GC	1.67869
	Subj04	tFUS-GC	6.43259
	Subj04	tFUS-GC	2.02233
	Subj04	tFUS-GC	6.32977
	Subj04	tFUS-GC	1.89042
	Subj04	tFUS-GC	4.99858
	Subj04	tFUS-GC	3.97767
	Subj04	tFUS-GC	4.78976
	Subj04	tFUS-GC	0.748826
	Subj04	tFUS-GC	6.20361
	Subj04	tFUS-GC	5.55755
	Subj04	tFUS-GC	6.33484
	Subj04	tFUS-GC	2.35727
	Subj04	tFUS-GC	4.27837
	Subj04	tFUS-GC	4.04072
	Subj04	tFUS-GC	3.66238
	Subj04	tFUS-GC	1.34208
	Subj04	tFUS-GC	2.2311
	Subj04	tFUS-GC	4.2634
	Subj04	tFUS-GC	0.795368
	Subj04	tFUS-GC	1.61768
	Subj04	tFUS-GC	3.42413
	Subj04	tFUS-GC	1.92676
	Subj04	tFUS-GC	1.32189
	Subj04	tFUS-GC	8.44042
	Subj04	tFUS-GC	5.42486
	Subj04	tFUS-GC	0.778121
	Subj04	tFUS-GC	4.68811
	Subj04	tFUS-GC	7.53918
	Subj04	tFUS-GC	1.82337
	Subj04	tFUS-GC	7.22583
	Subj04	tFUS-GC	3.40379
	Subj04	tFUS-GC	3.00289
	Subj04	tFUS-GC	6.69146
	Subj04	tFUS-GC	3.97592
	Subj04	tFUS-GC	2.03811
	Subj04	tFUS-GC	1.87771
	Subj04	tFUS-GC	1.37537
	Subj04	tFUS-GC	2.81416
	Subj04	tFUS-GC	2.97921
	Subj04	tFUS-GC	2.67306
	Subj04	tFUS-GC	1.56112
	Subj04	tFUS-GC	7.81385
	Subj04	tFUS-GC	8.65895
	Subj04	tFUS-GC	3.13455
	Subj04	tFUS-GC	6.3485
	Subj04	tFUS-GC	3.05432
	Subj04	tFUS-GC	2.55959
	Subj04	tFUS-GC	3.56144
	Subj04	tFUS-GC	8.11676
	Subj04	tFUS-GC	3.18391
	Subj04	tFUS-GC	3.56923
	Subj04	tFUS-GC	3.1061
	Subj04	tFUS-GC	0.814389
	Subj04	tFUS-GC	3.81192
	Subj04	tFUS-GC	4.31709
	Subj04	tFUS-GC	1.15547
	Subj04	tFUS-GC	1.5091
	Subj04	tFUS-GC	5.99159
	Subj04	tFUS-GC	8.12022
	Subj04	tFUS-GC	1.9576
	Subj04	tFUS-GC	6.2295
	Subj04	tFUS-GC	2.36988
	Subj04	tFUS-GC	1.98576
	Subj04	tFUS-GC	3.93406
	Subj04	tFUS-GC	2.78759
	Subj04	tFUS-GC	6.65733
	Subj04	tFUS-GC	4.16721
	Subj04	tFUS-GC	0.664862
	Subj04	tFUS-GC	9.61336
	Subj04	tFUS-GC	2.49938
	Subj04	tFUS-GC	3.76263
	Subj04	tFUS-GC	1.72136
	Subj04	tFUS-GC	1.33882
	Subj04	tFUS-GC	2.44745
	Subj04	tFUS-GC	8.61691
	Subj04	tFUS-GC	6.53746
	Subj04	tFUS-GC	2.17773
	Subj04	tFUS-GC	5.21825
	Subj04	tFUS-GC	4.17571
	Subj04	tFUS-GC	2.34816
	Subj04	tFUS-GC	1.01997
	Subj04	tFUS-GC	0.614919
	Subj04	tFUS-GC	1.97224
	Subj04	tFUS-GC	4.38235
	Subj04	tFUS-GC	4.76573
	Subj04	tFUS-GC	5.39525
	Subj04	tFUS-GC	3.59084
	Subj04	tFUS-GC	8.04593
	Subj04	tFUS-GC	4.9972
	Subj04	tFUS-GC	2.21523
	Subj04	Non-Modulated	8.68623
	Subj04	Non-Modulated	1.80152
	Subj04	Non-Modulated	2.8823
	Subj04	Non-Modulated	5.19757
	Subj04	Non-Modulated	1.07977
	Subj04	Non-Modulated	6.31795
	Subj04	Non-Modulated	4.46962
	Subj04	Non-Modulated	0.776598
	Subj04	Non-Modulated	6.73077
	Subj04	Non-Modulated	8.50016
	Subj04	Non-Modulated	5.98995
	Subj04	Non-Modulated	1.09068
	Subj04	Non-Modulated	2.86638
	Subj04	Non-Modulated	1.26774
	Subj04	Non-Modulated	2.23747
	Subj04	Non-Modulated	2.37011
	Subj04	Non-Modulated	2.1072
	Subj04	Non-Modulated	3.1099
	Subj04	Non-Modulated	4.30124
	Subj04	Non-Modulated	6.98566
	Subj04	Non-Modulated	4.39793
	Subj04	Non-Modulated	3.64657
	Subj04	Non-Modulated	1.15537
	Subj04	Non-Modulated	3.38887
	Subj04	Non-Modulated	2.543
	Subj04	Non-Modulated	7.63164
	Subj04	Non-Modulated	8.96827
	Subj04	Non-Modulated	4.80582
	Subj04	Non-Modulated	1.44051
	Subj04	Non-Modulated	1.72296
	Subj04	Non-Modulated	3.32272
	Subj04	Non-Modulated	2.2614
	Subj04	Non-Modulated	6.35365
	Subj04	Non-Modulated	1.19026
	Subj04	Non-Modulated	2.7066
	Subj04	Non-Modulated	2.62073
	Subj04	Non-Modulated	2.89637
	Subj04	Non-Modulated	0.81241
	Subj04	Non-Modulated	5.92038
	Subj04	Non-Modulated	4.67269
	Subj04	Non-Modulated	2.71915
	Subj04	Non-Modulated	1.97394
	Subj04	Non-Modulated	3.4885
	Subj04	Non-Modulated	2.94582
	Subj04	Non-Modulated	0.632335
	Subj04	Non-Modulated	2.75969
	Subj04	Non-Modulated	1.39338
	Subj04	Non-Modulated	8.21901
	Subj04	Non-Modulated	1.55113
	Subj04	Non-Modulated	8.31667
	Subj04	Non-Modulated	7.99915
	Subj04	Non-Modulated	2.2981
	Subj04	Non-Modulated	7.85556
	Subj04	Non-Modulated	2.21277
	Subj04	Non-Modulated	1.26853
	Subj04	Non-Modulated	6.28403
	Subj04	Non-Modulated	8.49369
	Subj04	Non-Modulated	2.76843
	Subj04	Non-Modulated	3.47677
	Subj04	Non-Modulated	2.7436
	Subj04	Non-Modulated	6.03847
	Subj04	Non-Modulated	2.92936
	Subj04	Non-Modulated	1.16998
	Subj04	Non-Modulated	3.11549
	Subj04	Non-Modulated	2.40893
	Subj04	Non-Modulated	8.53057
	Subj04	Non-Modulated	9.04269
	Subj04	Non-Modulated	1.50538
	Subj04	Non-Modulated	3.32183
	Subj04	Non-Modulated	3.64463
	Subj04	Non-Modulated	6.16638
	Subj04	Non-Modulated	1.30548
	Subj04	Non-Modulated	2.41355
	Subj04	Non-Modulated	4.30669
	Subj04	Non-Modulated	1.23148
	Subj04	Non-Modulated	2.40705
	Subj04	Non-Modulated	1.05781
	Subj04	Non-Modulated	1.81584
	Subj04	Non-Modulated	4.97648
	Subj04	Non-Modulated	1.01083
	Subj04	Non-Modulated	1.31062
	Subj04	Non-Modulated	2.56526
	Subj04	Non-Modulated	1.25497
	Subj04	Non-Modulated	1.46363
	Subj04	Non-Modulated	7.90143
	Subj04	Non-Modulated	5.29099
	Subj04	Non-Modulated	2.44718
	Subj04	Non-Modulated	1.49296
	Subj04	Non-Modulated	6.89478
	Subj04	Non-Modulated	2.19554
	Subj04	Non-Modulated	2.98522
	Subj04	Non-Modulated	1.75464
	Subj04	Non-Modulated	1.87259
	Subj04	Non-Modulated	1.28125
	Subj04	Non-Modulated	3.56997
	Subj04	Non-Modulated	1.75688
	Subj04	Non-Modulated	2.88809
	Subj04	Non-Modulated	8.04273
	Subj04	Non-Modulated	1.68125
	Subj04	Non-Modulated	2.36753
	Subj04	Non-Modulated	1.81211
	Subj04	Non-Modulated	3.55468
	Subj04	Non-Modulated	2.99398
	Subj04	Non-Modulated	2.6836
	Subj09	tFUS-GC	8.27603
	Subj09	tFUS-GC	4.05916
	Subj09	tFUS-GC	1.29388
	Subj09	tFUS-GC	6.52463
	Subj09	tFUS-GC	4.95824
	Subj09	tFUS-GC	5.21643
	Subj09	tFUS-GC	8.19704
	Subj09	tFUS-GC	8.60989
	Subj09	tFUS-GC	6.78589
	Subj09	tFUS-GC	9.29889
	Subj09	tFUS-GC	2.88614
	Subj09	tFUS-GC	4.53747
	Subj09	tFUS-GC	9.08325
	Subj09	tFUS-GC	1.56104
	Subj09	tFUS-GC	6.04793
	Subj09	tFUS-GC	4.70665
	Subj09	tFUS-GC	9.72156
	Subj09	tFUS-GC	4.80994
	Subj09	tFUS-GC	1.73022
	Subj09	tFUS-GC	0.477719
	Subj09	tFUS-GC	3.17149
	Subj09	tFUS-GC	3.12231
	Subj09	tFUS-GC	4.5716
	Subj09	tFUS-GC	4.29711
	Subj09	tFUS-GC	0.788131
	Subj09	tFUS-GC	4.51389
	Subj09	tFUS-GC	1.45516
	Subj09	tFUS-GC	2.01146
	Subj09	tFUS-GC	3.60429
	Subj09	tFUS-GC	1.31185
	Subj09	tFUS-GC	5.49647
	Subj09	tFUS-GC	0.960806
	Subj09	tFUS-GC	2.95372
	Subj09	tFUS-GC	4.5924
	Subj09	tFUS-GC	5.07334
	Subj09	tFUS-GC	1.15412
	Subj09	tFUS-GC	6.10213
	Subj09	tFUS-GC	4.90435
	Subj09	tFUS-GC	2.32714
	Subj09	tFUS-GC	2.8489
	Subj09	tFUS-GC	6.81729
	Subj09	tFUS-GC	0.746504
	Subj09	tFUS-GC	4.59578
	Subj09	tFUS-GC	5.28038
	Subj09	tFUS-GC	2.09241
	Subj09	tFUS-GC	8.71868
	Subj09	tFUS-GC	1.71881
	Subj09	tFUS-GC	1.73703
	Subj09	tFUS-GC	3.84387
	Subj09	tFUS-GC	2.92854
	Subj09	tFUS-GC	8.07208
	Subj09	tFUS-GC	2.29149
	Subj09	tFUS-GC	5.93321
	Subj09	tFUS-GC	2.53782
	Subj09	tFUS-GC	2.67143
	Subj09	tFUS-GC	3.96195
	Subj09	tFUS-GC	2.9856
	Subj09	tFUS-GC	2.88022
	Subj09	tFUS-GC	1.86575
	Subj09	tFUS-GC	3.39679
	Subj09	tFUS-GC	4.82809
	Subj09	tFUS-GC	1.60429
	Subj09	tFUS-GC	2.1773
	Subj09	tFUS-GC	8.82852
	Subj09	tFUS-GC	5.13789
	Subj09	tFUS-GC	7.70254
	Subj09	tFUS-GC	7.04373
	Subj09	tFUS-GC	6.42919
	Subj09	tFUS-GC	3.84407
	Subj09	tFUS-GC	4.6104
	Subj09	tFUS-GC	3.86539
	Subj09	tFUS-GC	2.41319
	Subj09	tFUS-GC	0.790133
	Subj09	tFUS-GC	2.26315
	Subj09	tFUS-GC	0.933078
	Subj09	tFUS-GC	7.05235
	Subj09	tFUS-GC	5.5867
	Subj09	tFUS-GC	2.3584
	Subj09	tFUS-GC	4.08256
	Subj09	tFUS-GC	5.69782
	Subj09	tFUS-GC	2.24069
	Subj09	tFUS-GC	5.01898
	Subj09	tFUS-GC	1.69743
	Subj09	tFUS-GC	3.66675
	Subj09	tFUS-GC	0.826217
	Subj09	tFUS-GC	5.57485
	Subj09	tFUS-GC	1.39345
	Subj09	tFUS-GC	3.46481
	Subj09	tFUS-GC	1.55131
	Subj09	tFUS-GC	3.29714
	Subj09	tFUS-GC	1.95457
	Subj09	tFUS-GC	2.93985
	Subj09	tFUS-GC	0.709265
	Subj09	tFUS-GC	3.57707
	Subj09	tFUS-GC	9.31514
	Subj09	tFUS-GC	4.24796
	Subj09	tFUS-GC	0.680415
	Subj09	tFUS-GP	1.66238
	Subj09	tFUS-GP	1.81333
	Subj09	tFUS-GP	5.8292
	Subj09	tFUS-GP	4.62302
	Subj09	tFUS-GP	7.94594
	Subj09	tFUS-GP	3.25882
	Subj09	tFUS-GP	3.84486
	Subj09	tFUS-GP	3.15169
	Subj09	tFUS-GP	2.42409
	Subj09	tFUS-GP	8.83623
	Subj09	tFUS-GP	2.45568
	Subj09	tFUS-GP	1.43601
	Subj09	tFUS-GP	1.00108
	Subj09	tFUS-GP	5.6261
	Subj09	tFUS-GP	2.01642
	Subj09	tFUS-GP	6.03625
	Subj09	tFUS-GP	2.65846
	Subj09	tFUS-GP	1.90938
	Subj09	tFUS-GP	3.28374
	Subj09	tFUS-GP	8.78718
	Subj09	tFUS-GP	0.854596
	Subj09	tFUS-GP	1.19556
	Subj09	tFUS-GP	7.8052
	Subj09	tFUS-GP	6.71808
	Subj09	tFUS-GP	4.70576
	Subj09	tFUS-GP	2.48301
	Subj09	tFUS-GP	1.21956
	Subj09	tFUS-GP	3.65551
	Subj09	tFUS-GP	2.80605
	Subj09	tFUS-GP	6.77175
	Subj09	tFUS-GP	2.52033
	Subj09	tFUS-GP	8.64253
	Subj09	tFUS-GP	7.41295
	Subj09	tFUS-GP	3.37137
	Subj09	tFUS-GP	2.20362
	Subj09	tFUS-GP	0.979123
	Subj09	tFUS-GP	1.45856
	Subj09	tFUS-GP	1.26686
	Subj09	tFUS-GP	3.782
	Subj09	tFUS-GP	8.5523
	Subj09	tFUS-GP	2.87515
	Subj09	tFUS-GP	1.09745
	Subj09	tFUS-GP	5.02215
	Subj09	tFUS-GP	4.89102
	Subj09	tFUS-GP	8.32425
	Subj09	tFUS-GP	2.09904
	Subj09	tFUS-GP	2.95184
	Subj09	tFUS-GP	1.76845
	Subj09	tFUS-GP	1.10355
	Subj09	tFUS-GP	2.86899
	Subj09	tFUS-GP	1.98588
	Subj09	tFUS-GP	1.87225
	Subj09	tFUS-GP	3.00605
	Subj09	tFUS-GP	2.58732
	Subj09	tFUS-GP	3.64103
	Subj09	tFUS-GP	2.78826
	Subj09	tFUS-GP	1.81448
	Subj09	tFUS-GP	2.33048
	Subj09	tFUS-GP	2.58245
	Subj09	tFUS-GP	4.25785
	Subj09	tFUS-GP	4.01371
	Subj09	tFUS-GP	4.62903
	Subj09	tFUS-GP	1.38019
	Subj09	tFUS-GP	6.95827
	Subj09	tFUS-GP	3.68076
	Subj09	tFUS-GP	1.00053
	Subj09	tFUS-GP	3.58265
	Subj09	tFUS-GP	3.10072
	Subj09	tFUS-GP	3.5289
	Subj09	tFUS-GP	1.89494
	Subj09	tFUS-GP	2.89532
	Subj09	tFUS-GP	4.72024
	Subj09	tFUS-GP	4.44369
	Subj09	tFUS-GP	8.70994
	Subj09	tFUS-GP	5.01676
	Subj09	tFUS-GP	5.92862
	Subj09	tFUS-GP	3.31342
	Subj09	tFUS-GP	2.51771
	Subj09	tFUS-GP	0.82658
	Subj09	tFUS-GP	3.49
	Subj09	tFUS-GP	3.41876
	Subj09	tFUS-GP	4.27826
	Subj09	tFUS-GP	1.65245
	Subj09	tFUS-GP	3.24353
	Subj09	tFUS-GP	2.69763
	Subj09	tFUS-GP	3.81362
	Subj09	tFUS-GP	1.72443
	Subj09	tFUS-GP	2.18946
	Subj09	tFUS-GP	1.82546
	Subj09	tFUS-GP	1.40242
	Subj09	tFUS-GP	3.57828
	Subj09	tFUS-GP	1.06985
	Subj09	tFUS-GP	4.31962
	Subj09	tFUS-GP	2.60903
	Subj09	tFUS-GP	2.48966
	Subj09	tFUS-GP	6.04258
	Subj09	tFUS-GP	5.41893
	Subj09	tFUS-GP	6.59613
	Subj09	tFUS-GP	6.75758
	Subj09	tFUS-GP	2.39367
	Subj09	tFUS-GP	9.64596
	Subj09	tFUS-GP	1.72182
	Subj09	Non-Modulated	6.26013
	Subj09	Non-Modulated	5.0221
	Subj09	Non-Modulated	1.68415
	Subj09	Non-Modulated	1.3783
	Subj09	Non-Modulated	5.39645
	Subj09	Non-Modulated	7.63736
	Subj09	Non-Modulated	1.60166
	Subj09	Non-Modulated	1.40023
	Subj09	Non-Modulated	4.05348
	Subj09	Non-Modulated	1.83285
	Subj09	Non-Modulated	1.59792
	Subj09	Non-Modulated	2.16606
	Subj09	Non-Modulated	5.26069
	Subj09	Non-Modulated	2.33381
	Subj09	Non-Modulated	1.95562
	Subj09	Non-Modulated	4.70446
	Subj09	Non-Modulated	3.6173
	Subj09	Non-Modulated	1.09151
	Subj09	Non-Modulated	3.10782
	Subj09	Non-Modulated	2.51354
	Subj09	Non-Modulated	4.42999
	Subj09	Non-Modulated	3.11754
	Subj09	Non-Modulated	3.38573
	Subj09	Non-Modulated	8.7362
	Subj09	Non-Modulated	1.77462
	Subj09	Non-Modulated	7.50171
	Subj09	Non-Modulated	6.13372
	Subj09	Non-Modulated	2.61852
	Subj09	Non-Modulated	0.474699
	Subj09	Non-Modulated	3.85803
	Subj09	Non-Modulated	1.57234
	Subj09	Non-Modulated	3.78735
	Subj09	Non-Modulated	7.30339
	Subj09	Non-Modulated	1.0455
	Subj09	Non-Modulated	2.95619
	Subj09	Non-Modulated	5.9912
	Subj09	Non-Modulated	2.53687
	Subj09	Non-Modulated	0.654034
	Subj09	Non-Modulated	1.27049
	Subj09	Non-Modulated	2.45321
	Subj09	Non-Modulated	1.67183
	Subj09	Non-Modulated	3.14533
	Subj09	Non-Modulated	7.64
	Subj09	Non-Modulated	2.65917
	Subj09	Non-Modulated	3.02794
	Subj09	Non-Modulated	3.68394
	Subj09	Non-Modulated	2.69393
	Subj09	Non-Modulated	1.51722
	Subj09	Non-Modulated	2.12487
	Subj09	Non-Modulated	2.22835
	Subj09	Non-Modulated	2.1415
	Subj09	Non-Modulated	1.44607
	Subj09	Non-Modulated	1.16442
	Subj09	Non-Modulated	2.09773
	Subj09	Non-Modulated	3.93424
	Subj09	Non-Modulated	0.682517
	Subj09	Non-Modulated	8.97452
	Subj09	Non-Modulated	3.24424
	Subj09	Non-Modulated	1.57757
	Subj09	Non-Modulated	1.8114
	Subj09	Non-Modulated	2.36008
	Subj09	Non-Modulated	1.48665
	Subj09	Non-Modulated	6.58094
	Subj09	Non-Modulated	4.27852
	Subj09	Non-Modulated	5.20696
	Subj09	Non-Modulated	1.97043
	Subj09	Non-Modulated	4.6235
	Subj09	Non-Modulated	5.18355
	Subj09	Non-Modulated	1.90793
	Subj09	Non-Modulated	5.45913
	Subj09	Non-Modulated	6.02065
	Subj09	Non-Modulated	0.552248
	Subj09	Non-Modulated	1.08401
	Subj09	Non-Modulated	1.71149
	Subj09	Non-Modulated	3.3609
	Subj09	Non-Modulated	1.34868
	Subj09	Non-Modulated	5.78063
	Subj09	Non-Modulated	3.38209
	Subj09	Non-Modulated	1.92486
	Subj09	Non-Modulated	2.03181
	Subj09	Non-Modulated	8.35264
	Subj09	Non-Modulated	6.30051
	Subj09	Non-Modulated	4.99892
	Subj09	Non-Modulated	5.03147
	Subj09	Non-Modulated	5.62973
	Subj09	Non-Modulated	2.29166
	Subj09	Non-Modulated	1.96875
	Subj09	Non-Modulated	5.3059
	Subj09	Non-Modulated	0.567376
	Subj09	Non-Modulated	1.56206
	Subj09	Non-Modulated	1.54305
	Subj09	Non-Modulated	5.13996
	Subj09	Non-Modulated	2.73467
	Subj09	Non-Modulated	1.47218
	Subj09	Non-Modulated	3.86092
	Subj09	Non-Modulated	0.743242
	Subj09	Non-Modulated	3.85272
	Subj09	Non-Modulated	0.809192
	Subj09	Non-Modulated	1.08501
	Subj09	Non-Modulated	7.37698
	Subj09	Non-Modulated	3.07688
	Subj09	Non-Modulated	7.1277
	Subj09	Non-Modulated	1.34827
	Subj09	Non-Modulated	2.10028
	Subj09	Non-Modulated	7.58773
	Subj09	Non-Modulated	1.05264
	Subj09	Non-Modulated	6.02168
	Subj10	tFUS-GC	1.07516
	Subj10	tFUS-GC	2.36013
	Subj10	tFUS-GC	7.99458
	Subj10	tFUS-GC	2.92489
	Subj10	tFUS-GC	2.10732
	Subj10	tFUS-GC	0.61979
	Subj10	tFUS-GC	1.82798
	Subj10	tFUS-GC	5.21986
	Subj10	tFUS-GC	2.50495
	Subj10	tFUS-GC	5.91904
	Subj10	tFUS-GC	6.86938
	Subj10	tFUS-GC	2.58831
	Subj10	tFUS-GC	2.91694
	Subj10	tFUS-GC	2.60442
	Subj10	tFUS-GC	2.14513
	Subj10	tFUS-GC	2.50232
	Subj10	tFUS-GC	6.11499
	Subj10	tFUS-GC	1.58437
	Subj10	tFUS-GC	2.11504
	Subj10	tFUS-GC	0.998046
	Subj10	tFUS-GC	3.79494
	Subj10	tFUS-GC	4.67055
	Subj10	tFUS-GC	3.64873
	Subj10	tFUS-GC	7.0937
	Subj10	tFUS-GC	3.30182
	Subj10	tFUS-GC	2.88401
	Subj10	tFUS-GC	3.35004
	Subj10	tFUS-GC	3.02839
	Subj10	tFUS-GC	0.807697
	Subj10	tFUS-GC	0.593336
	Subj10	tFUS-GC	1.12853
	Subj10	tFUS-GC	2.70069
	Subj10	tFUS-GC	6.96731
	Subj10	tFUS-GC	3.66631
	Subj10	tFUS-GC	7.19409
	Subj10	tFUS-GC	2.84609
	Subj10	tFUS-GC	1.11363
	Subj10	tFUS-GC	3.18244
	Subj10	tFUS-GC	3.99229
[truncated: 2,768 more rows]

## Sheet: Figure 3 SP-Theta
Figure 3 SP-theta	subject	condition	power
	Subj01	tFUS-GC	11.2607
	Subj01	tFUS-GC	14.9847
	Subj01	tFUS-GC	5.01799
	Subj01	tFUS-GC	3.43206
	Subj01	tFUS-GC	2.8276
	Subj01	tFUS-GC	8.30351
	Subj01	tFUS-GC	0.368128
	Subj01	tFUS-GC	12.732
	Subj01	tFUS-GC	10.5538		Exact p-values
	Subj01	tFUS-GC	4.88969		Non-Modulated - Decoupled-Sham	tFUS-GC - Decoupled-Sham	tFUS-GP - Decoupled-Sham	tFUS-GC - Non-Modulated	tFUS-GP - Non-Modulated	tFUS-GP - tFUS-GC
	Subj01	tFUS-GC	6.95435		0.059075	1.79088e-08	0.059075	1.2034e-06	0.460817	3.22668e-05
	Subj01	tFUS-GC	4.44467
	Subj01	tFUS-GC	10.8494
	Subj01	tFUS-GC	2.35831
	Subj01	tFUS-GC	3.47788
	Subj01	tFUS-GC	3.91062
	Subj01	tFUS-GC	5.95283
	Subj01	tFUS-GC	14.3044
	Subj01	tFUS-GC	2.39076
	Subj01	tFUS-GC	3.07159
	Subj01	tFUS-GC	2.16131
	Subj01	tFUS-GC	8.0688
	Subj01	tFUS-GC	2.8603
	Subj01	tFUS-GC	2.13091
	Subj01	tFUS-GC	7.15557
	Subj01	tFUS-GC	4.26659
	Subj01	tFUS-GC	5.63557
	Subj01	tFUS-GC	3.93146
	Subj01	tFUS-GC	0.455697
	Subj01	tFUS-GC	5.16655
	Subj01	tFUS-GC	3.83547
	Subj01	tFUS-GC	6.06311
	Subj01	tFUS-GC	4.58141
	Subj01	tFUS-GC	8.37632
	Subj01	tFUS-GC	3.81638
	Subj01	tFUS-GC	5.22679
	Subj01	tFUS-GC	6.77126
	Subj01	tFUS-GC	3.59193
	Subj01	tFUS-GC	6.65854
	Subj01	tFUS-GC	4.94844
	Subj01	tFUS-GC	10.6416
	Subj01	tFUS-GC	1.50683
	Subj01	tFUS-GC	7.0006
	Subj01	tFUS-GC	7.00801
	Subj01	tFUS-GC	3.10935
	Subj01	tFUS-GC	8.09296
	Subj01	tFUS-GC	9.95132
	Subj01	tFUS-GC	7.97812
	Subj01	tFUS-GC	6.82299
	Subj01	tFUS-GC	1.49668
	Subj01	tFUS-GC	12.3324
	Subj01	tFUS-GC	11.8131
	Subj01	tFUS-GC	4.41571
	Subj01	tFUS-GC	6.13392
	Subj01	tFUS-GC	10.4988
	Subj01	tFUS-GC	1.09929
	Subj01	tFUS-GC	2.94093
	Subj01	tFUS-GC	3.08411
	Subj01	tFUS-GC	1.58283
	Subj01	tFUS-GC	2.90299
	Subj01	tFUS-GC	4.83155
	Subj01	tFUS-GC	18.4515
	Subj01	tFUS-GC	4.64555
	Subj01	tFUS-GC	3.83789
	Subj01	tFUS-GC	1.09536
	Subj01	tFUS-GC	10.8114
	Subj01	tFUS-GC	2.55442
	Subj01	tFUS-GC	1.30745
	Subj01	tFUS-GC	1.70111
	Subj01	tFUS-GC	2.19564
	Subj01	tFUS-GC	2.03172
	Subj01	tFUS-GC	8.19851
	Subj01	tFUS-GC	9.15461
	Subj01	tFUS-GC	8.6666
	Subj01	tFUS-GC	5.78912
	Subj01	tFUS-GC	1.77159
	Subj01	tFUS-GC	0.916302
	Subj01	tFUS-GC	7.05525
	Subj01	tFUS-GC	8.06496
	Subj01	tFUS-GC	16.4724
	Subj01	tFUS-GC	10.3474
	Subj01	tFUS-GC	7.33099
	Subj01	tFUS-GC	3.26201
	Subj01	tFUS-GC	10.0328
	Subj01	tFUS-GC	2.97636
	Subj01	tFUS-GC	2.93944
	Subj01	tFUS-GC	3.67421
	Subj01	tFUS-GC	13.3763
	Subj01	tFUS-GC	3.40993
	Subj01	tFUS-GC	6.77958
	Subj01	tFUS-GC	4.16534
	Subj01	tFUS-GC	2.16264
	Subj01	tFUS-GC	2.25799
	Subj01	tFUS-GC	8.36758
	Subj01	tFUS-GC	4.77474
	Subj01	tFUS-GC	4.70309
	Subj01	tFUS-GC	3.94243
	Subj01	tFUS-GC	3.80847
	Subj01	tFUS-GC	3.51795
	Subj01	tFUS-GC	0.982184
	Subj01	tFUS-GC	20.1112
	Subj01	tFUS-GC	21.2113
	Subj01	tFUS-GC	3.21905
	Subj01	tFUS-GC	3.31843
	Subj01	tFUS-GC	14.1979
	Subj01	tFUS-GC	2.12689
	Subj01	tFUS-GC	2.61879
	Subj01	tFUS-GC	8.59769
	Subj01	tFUS-GC	13.0235
	Subj01	tFUS-GC	6.08134
	Subj01	tFUS-GC	18.1154
	Subj01	tFUS-GC	3.6572
	Subj01	Non-Modulated	3.15889
	Subj01	Non-Modulated	3.63186
	Subj01	Non-Modulated	3.14454
	Subj01	Non-Modulated	2.25773
	Subj01	Non-Modulated	2.59174
	Subj01	Non-Modulated	1.51349
	Subj01	Non-Modulated	5.15952
	Subj01	Non-Modulated	9.36018
	Subj01	Non-Modulated	8.60159
	Subj01	Non-Modulated	5.95719
	Subj01	Non-Modulated	12.897
	Subj01	Non-Modulated	0.647231
	Subj01	Non-Modulated	4.25377
	Subj01	Non-Modulated	2.52183
	Subj01	Non-Modulated	6.61425
	Subj01	Non-Modulated	2.76516
	Subj01	Non-Modulated	6.97133
	Subj01	Non-Modulated	3.09813
	Subj01	Non-Modulated	1.5508
	Subj01	Non-Modulated	6.87943
	Subj01	Non-Modulated	0.337936
	Subj01	Non-Modulated	2.92669
	Subj01	Non-Modulated	21.5799
	Subj01	Non-Modulated	2.4323
	Subj01	Non-Modulated	4.49676
	Subj01	Non-Modulated	4.45617
	Subj01	Non-Modulated	4.4512
	Subj01	Non-Modulated	2.21633
	Subj01	Non-Modulated	0.681469
	Subj01	Non-Modulated	13.4275
	Subj01	Non-Modulated	5.81647
	Subj01	Non-Modulated	11.1568
	Subj01	Non-Modulated	11.0706
	Subj01	Non-Modulated	4.47333
	Subj01	Non-Modulated	2.96837
	Subj01	Non-Modulated	3.06863
	Subj01	Non-Modulated	2.86964
	Subj01	Non-Modulated	5.39432
	Subj01	Non-Modulated	2.30349
	Subj01	Non-Modulated	9.66695
	Subj01	Non-Modulated	2.98864
	Subj01	Non-Modulated	13.9791
	Subj01	Non-Modulated	12.0104
	Subj01	Non-Modulated	3.97802
	Subj01	Non-Modulated	5.19448
	Subj01	Non-Modulated	3.23317
	Subj01	Non-Modulated	3.199
	Subj01	Non-Modulated	1.12609
	Subj01	Non-Modulated	3.18179
	Subj01	Non-Modulated	5.28198
	Subj01	Non-Modulated	5.62299
	Subj01	Non-Modulated	12.0446
	Subj01	Non-Modulated	6.79254
	Subj01	Non-Modulated	7.44882
	Subj01	Non-Modulated	5.46076
	Subj01	Non-Modulated	2.9962
	Subj01	Non-Modulated	1.31038
	Subj01	Non-Modulated	5.5502
	Subj01	Non-Modulated	8.76285
	Subj01	Non-Modulated	9.3709
	Subj01	Non-Modulated	12.6642
	Subj01	Non-Modulated	0.917104
	Subj01	Non-Modulated	5.91063
	Subj01	Non-Modulated	3.37141
	Subj01	Non-Modulated	1.72545
	Subj01	Non-Modulated	2.99075
	Subj01	Non-Modulated	3.54227
	Subj01	Non-Modulated	16.3001
	Subj01	Non-Modulated	1.40213
	Subj01	Non-Modulated	3.90669
	Subj01	Non-Modulated	1.52457
	Subj01	Non-Modulated	2.66542
	Subj01	Non-Modulated	3.28863
	Subj01	Non-Modulated	10.5585
	Subj01	Non-Modulated	2.18138
	Subj01	Non-Modulated	1.57396
	Subj01	Non-Modulated	3.39315
	Subj01	Non-Modulated	2.93565
	Subj01	Non-Modulated	5.07416
	Subj01	Non-Modulated	10.3597
	Subj01	Non-Modulated	3.05717
	Subj01	Non-Modulated	5.99077
	Subj01	Non-Modulated	10.9485
	Subj01	Non-Modulated	5.19364
	Subj01	Non-Modulated	0.899846
	Subj01	Non-Modulated	7.24416
	Subj01	Non-Modulated	5.1322
	Subj01	Non-Modulated	9.34148
	Subj01	Non-Modulated	3.01795
	Subj01	Non-Modulated	2.62478
	Subj01	Non-Modulated	2.91276
	Subj01	Non-Modulated	9.35344
	Subj01	Non-Modulated	1.37316
	Subj01	Non-Modulated	4.17035
	Subj01	Non-Modulated	8.58997
	Subj01	Non-Modulated	4.25353
	Subj01	Non-Modulated	0.84733
	Subj01	Non-Modulated	1.5473
	Subj01	Non-Modulated	4.09529
	Subj01	Non-Modulated	4.40164
	Subj01	Non-Modulated	11.4798
	Subj01	Non-Modulated	9.12308
	Subj01	Non-Modulated	2.06318
	Subj01	Non-Modulated	3.43918
	Subj01	Non-Modulated	2.78575
	Subj01	Non-Modulated	9.68101
	Subj01	Non-Modulated	1.78236
	Subj01	Non-Modulated	3.36685
	Subj01	Non-Modulated	2.74739
	Subj01	Non-Modulated	5.03701
	Subj01	Non-Modulated	4.57052
	Subj01	Non-Modulated	1.44262
	Subj01	Non-Modulated	10.271
	Subj01	Non-Modulated	6.84375
	Subj02	tFUS-GC	17.7222
	Subj02	tFUS-GC	5.61816
	Subj02	tFUS-GC	1.36517
	Subj02	tFUS-GC	4.00129
	Subj02	tFUS-GC	2.53161
	Subj02	tFUS-GC	17.0301
	Subj02	tFUS-GC	7.2214
	Subj02	tFUS-GC	1.66582
	Subj02	tFUS-GC	2.00537
	Subj02	tFUS-GC	3.25786
	Subj02	tFUS-GC	2.27008
	Subj02	tFUS-GC	0.693647
	Subj02	tFUS-GC	3.0784
	Subj02	tFUS-GC	14.1785
	Subj02	tFUS-GC	12.8622
	Subj02	tFUS-GC	21.1083
	Subj02	tFUS-GC	6.20367
	Subj02	tFUS-GC	19.7023
	Subj02	tFUS-GC	2.63418
	Subj02	tFUS-GC	17.8799
	Subj02	tFUS-GC	13.0331
	Subj02	tFUS-GC	2.30281
	Subj02	tFUS-GC	2.7984
	Subj02	tFUS-GC	4.57524
	Subj02	tFUS-GC	2.7289
	Subj02	tFUS-GC	1.83008
	Subj02	tFUS-GC	2.00045
	Subj02	tFUS-GC	2.43694
	Subj02	tFUS-GC	4.13231
	Subj02	tFUS-GC	6.84806
	Subj02	tFUS-GC	8.41441
	Subj02	tFUS-GC	7.74633
	Subj02	tFUS-GC	6.7391
	Subj02	tFUS-GC	3.09511
	Subj02	tFUS-GC	10.0649
	Subj02	tFUS-GC	3.4928
	Subj02	tFUS-GC	21.3543
	Subj02	tFUS-GC	20.831
	Subj02	tFUS-GC	8.9415
	Subj02	tFUS-GC	7.11104
	Subj02	tFUS-GC	5.7479
	Subj02	tFUS-GC	24.3085
	Subj02	Decoupled-Sham	6.41748
	Subj02	Decoupled-Sham	1.42376
	Subj02	Decoupled-Sham	1.56089
	Subj02	Decoupled-Sham	1.96052
	Subj02	Decoupled-Sham	10.635
	Subj02	Decoupled-Sham	2.46049
	Subj02	Decoupled-Sham	5.76522
	Subj02	Decoupled-Sham	0.757339
	Subj02	Decoupled-Sham	3.19383
	Subj02	Decoupled-Sham	1.20474
	Subj02	Decoupled-Sham	14.8153
	Subj02	Decoupled-Sham	5.05393
	Subj02	Decoupled-Sham	1.20322
	Subj02	Decoupled-Sham	4.5533
	Subj02	Decoupled-Sham	11.0133
	Subj02	Decoupled-Sham	15.2355
	Subj02	Decoupled-Sham	6.4912
	Subj02	Decoupled-Sham	4.36774
	Subj02	Decoupled-Sham	2.17241
	Subj02	Decoupled-Sham	9.25426
	Subj02	Decoupled-Sham	9.20364
	Subj02	Decoupled-Sham	8.40249
	Subj02	Decoupled-Sham	2.83707
	Subj02	Decoupled-Sham	2.26544
	Subj02	Decoupled-Sham	0.910831
	Subj02	Decoupled-Sham	8.51486
	Subj02	Decoupled-Sham	4.21834
	Subj02	Decoupled-Sham	8.22225
	Subj02	Decoupled-Sham	9.29977
	Subj02	Decoupled-Sham	4.76003
	Subj02	Decoupled-Sham	7.19444
	Subj02	Decoupled-Sham	3.10187
	Subj02	Decoupled-Sham	3.16896
	Subj02	Decoupled-Sham	11.6848
	Subj02	Decoupled-Sham	8.75159
	Subj02	Decoupled-Sham	3.73378
	Subj02	Decoupled-Sham	14.7276
	Subj02	Decoupled-Sham	7.40602
	Subj02	Decoupled-Sham	21.8946
	Subj02	Decoupled-Sham	10.0891
	Subj02	Decoupled-Sham	2.92116
	Subj02	Decoupled-Sham	6.87598
	Subj02	Decoupled-Sham	13.7032
	Subj02	Non-Modulated	11.0931
	Subj02	Non-Modulated	9.7271
	Subj02	Non-Modulated	12.8512
	Subj02	Non-Modulated	3.31695
	Subj02	Non-Modulated	3.24287
	Subj02	Non-Modulated	6.23795
	Subj02	Non-Modulated	4.6105
	Subj02	Non-Modulated	1.29353
	Subj02	Non-Modulated	12.5242
	Subj02	Non-Modulated	8.1792
	Subj02	Non-Modulated	3.27358
	Subj02	Non-Modulated	12.7981
	Subj02	Non-Modulated	3.96895
	Subj02	Non-Modulated	6.48511
	Subj02	Non-Modulated	2.5739
	Subj02	Non-Modulated	3.62766
	Subj02	Non-Modulated	3.34057
	Subj02	Non-Modulated	5.44032
	Subj02	Non-Modulated	4.30087
	Subj02	Non-Modulated	3.81405
	Subj02	Non-Modulated	12.3464
	Subj02	Non-Modulated	7.32076
	Subj02	Non-Modulated	15.7023
	Subj02	Non-Modulated	3.44494
	Subj02	Non-Modulated	4.48465
	Subj02	Non-Modulated	4.37806
	Subj02	Non-Modulated	1.50242
	Subj02	Non-Modulated	6.18682
	Subj02	Non-Modulated	8.28279
	Subj02	Non-Modulated	3.50509
	Subj02	Non-Modulated	5.2301
	Subj02	Non-Modulated	2.85653
	Subj02	Non-Modulated	2.25636
	Subj02	Non-Modulated	6.74387
	Subj02	Non-Modulated	3.29049
	Subj02	Non-Modulated	11.7251
	Subj02	Non-Modulated	4.55718
	Subj02	Non-Modulated	3.75756
	Subj02	Non-Modulated	4.97553
	Subj02	Non-Modulated	15.6265
	Subj02	Non-Modulated	18.9598
	Subj03	Non-Modulated	6.21631
	Subj03	Non-Modulated	15.6125
	Subj03	Non-Modulated	10.0457
	Subj03	Non-Modulated	5.66268
	Subj03	Non-Modulated	4.33743
	Subj03	Non-Modulated	7.96748
	Subj03	Non-Modulated	16.9727
	Subj03	Non-Modulated	2.23983
	Subj03	Non-Modulated	8.15362
	Subj03	Non-Modulated	3.70655
	Subj03	Non-Modulated	8.53967
	Subj03	Non-Modulated	5.30098
	Subj03	Non-Modulated	14.8101
	Subj03	Non-Modulated	19.6742
	Subj03	Non-Modulated	3.34207
	Subj03	Non-Modulated	2.46279
	Subj03	Non-Modulated	3.4222
	Subj03	Non-Modulated	2.56103
	Subj03	Non-Modulated	3.07578
	Subj03	Non-Modulated	2.06157
	Subj03	Non-Modulated	4.89269
	Subj03	Non-Modulated	14.1453
	Subj03	Non-Modulated	6.25801
	Subj03	Non-Modulated	11.3326
	Subj03	Non-Modulated	3.41228
	Subj03	Non-Modulated	11.13
	Subj03	Non-Modulated	6.45262
	Subj03	Non-Modulated	7.61275
	Subj03	Non-Modulated	0.947726
	Subj03	Non-Modulated	1.86825
	Subj03	Non-Modulated	17.8317
	Subj03	Non-Modulated	6.49143
	Subj03	Non-Modulated	4.65273
	Subj03	Non-Modulated	5.42212
	Subj03	Non-Modulated	6.47013
	Subj03	Non-Modulated	12.605
	Subj03	Non-Modulated	4.22372
	Subj03	Non-Modulated	7.08899
	Subj03	Non-Modulated	1.47247
	Subj03	Non-Modulated	8.92452
	Subj03	Non-Modulated	1.44678
	Subj03	Non-Modulated	0.728627
	Subj03	Non-Modulated	13.9747
	Subj03	Non-Modulated	11.9904
	Subj03	Non-Modulated	3.51437
	Subj03	Decoupled-Sham	20.5996
	Subj03	Decoupled-Sham	3.75614
	Subj03	Decoupled-Sham	2.93653
	Subj03	Decoupled-Sham	2.271
	Subj03	Decoupled-Sham	5.61118
	Subj03	Decoupled-Sham	9.51563
	Subj03	Decoupled-Sham	13.9029
	Subj03	Decoupled-Sham	4.50735
	Subj03	Decoupled-Sham	18.3757
	Subj03	Decoupled-Sham	4.99715
	Subj03	Decoupled-Sham	11.0868
	Subj03	Decoupled-Sham	1.54813
	Subj03	Decoupled-Sham	1.612
	Subj03	Decoupled-Sham	3.81544
	Subj03	Decoupled-Sham	9.01274
	Subj03	Decoupled-Sham	1.70558
	Subj03	Decoupled-Sham	1.98355
	Subj03	Decoupled-Sham	2.55417
	Subj03	Decoupled-Sham	1.97314
	Subj03	Decoupled-Sham	7.54947
	Subj03	Decoupled-Sham	3.09844
	Subj03	Decoupled-Sham	3.05368
	Subj03	Decoupled-Sham	3.62745
	Subj03	Decoupled-Sham	2.64146
	Subj03	Decoupled-Sham	6.59559
	Subj03	Decoupled-Sham	1.84183
	Subj03	Decoupled-Sham	4.52922
	Subj03	Decoupled-Sham	4.57401
	Subj03	Decoupled-Sham	5.53636
	Subj03	Decoupled-Sham	13.0605
	Subj03	Decoupled-Sham	1.13849
	Subj03	Decoupled-Sham	2.31387
	Subj03	Decoupled-Sham	11.379
	Subj03	Decoupled-Sham	12.7146
	Subj03	Decoupled-Sham	9.322
	Subj03	Decoupled-Sham	12.9271
	Subj03	Decoupled-Sham	20.5443
	Subj03	Decoupled-Sham	1.39756
	Subj03	Decoupled-Sham	0.38355
	Subj03	Decoupled-Sham	8.46263
	Subj03	Decoupled-Sham	5.2501
	Subj03	Decoupled-Sham	2.18943
	Subj03	tFUS-GP	6.02887
	Subj03	tFUS-GP	5.18902
	Subj03	tFUS-GP	21.1429
	Subj03	tFUS-GP	5.56067
	Subj03	tFUS-GP	6.62906
	Subj03	tFUS-GP	8.03415
	Subj03	tFUS-GP	8.48332
	Subj03	tFUS-GP	5.74725
	Subj03	tFUS-GP	1.71079
	Subj03	tFUS-GP	4.94566
	Subj03	tFUS-GP	6.10116
	Subj03	tFUS-GP	18.6966
	Subj03	tFUS-GP	4.08547
	Subj03	tFUS-GP	6.67878
	Subj03	tFUS-GP	6.14482
	Subj03	tFUS-GP	1.09057
	Subj03	tFUS-GP	7.59652
	Subj03	tFUS-GP	4.66613
	Subj03	tFUS-GP	7.30594
	Subj03	tFUS-GP	12.0114
	Subj03	tFUS-GP	15.109
	Subj03	tFUS-GP	2.80582
	Subj03	tFUS-GP	0.464599
	Subj03	tFUS-GP	0.840618
	Subj03	tFUS-GP	3.63189
	Subj03	tFUS-GP	12.3539
	Subj03	tFUS-GP	2.17442
	Subj03	tFUS-GP	6.4972
	Subj03	tFUS-GP	5.11919
	Subj03	tFUS-GP	2.67376
	Subj03	tFUS-GP	20.6455
	Subj03	tFUS-GP	1.68631
	Subj03	tFUS-GP	0.59552
	Subj03	tFUS-GP	3.06765
	Subj03	tFUS-GP	4.64142
	Subj03	tFUS-GP	10.9771
	Subj03	tFUS-GP	3.61264
	Subj03	tFUS-GP	2.9753
	Subj03	tFUS-GP	15.8013
	Subj03	tFUS-GP	9.39374
	Subj03	tFUS-GP	7.65283
	Subj03	tFUS-GP	6.16683
	Subj03	tFUS-GC	15.8259
	Subj03	tFUS-GC	4.15842
	Subj03	tFUS-GC	5.11822
	Subj03	tFUS-GC	15.805
	Subj03	tFUS-GC	9.61894
	Subj03	tFUS-GC	12.9547
	Subj03	tFUS-GC	3.02625
	Subj03	tFUS-GC	0.586464
	Subj03	tFUS-GC	6.02979
	Subj03	tFUS-GC	3.7135
	Subj03	tFUS-GC	10.3441
	Subj03	tFUS-GC	20.6924
	Subj03	tFUS-GC	1.74582
	Subj03	tFUS-GC	3.89341
	Subj03	tFUS-GC	8.58824
	Subj03	tFUS-GC	24.2675
	Subj03	tFUS-GC	26.5799
	Subj03	tFUS-GC	5.4584
	Subj03	tFUS-GC	9.56312
	Subj03	tFUS-GC	3.03186
	Subj03	tFUS-GC	0.449584
	Subj03	tFUS-GC	21.8935
	Subj03	tFUS-GC	16.4504
	Subj03	tFUS-GC	10.8782
	Subj03	tFUS-GC	11.128
	Subj03	tFUS-GC	22.5941
	Subj03	tFUS-GC	4.44167
	Subj03	tFUS-GC	9.35726
	Subj03	tFUS-GC	1.65671
	Subj03	tFUS-GC	1.27535
	Subj03	tFUS-GC	7.37708
	Subj03	tFUS-GC	11.9124
	Subj03	tFUS-GC	6.72816
	Subj03	tFUS-GC	1.54358
	Subj03	tFUS-GC	17.8405
	Subj03	tFUS-GC	5.32191
	Subj03	tFUS-GC	3.74585
	Subj03	tFUS-GC	5.1084
	Subj03	tFUS-GC	8.93677
	Subj03	tFUS-GC	7.58974
	Subj03	tFUS-GC	11.4782
	Subj03	tFUS-GC	3.58246
	Subj03	tFUS-GC	5.93034
	Subj03	tFUS-GC	2.15298
	Subj03	tFUS-GC	5.11084
	Subj05	Non-Modulated	4.17608
	Subj05	Non-Modulated	21.3746
	Subj05	Non-Modulated	6.88722
	Subj05	Non-Modulated	3.50406
	Subj05	Non-Modulated	3.80197
	Subj05	Non-Modulated	5.66662
	Subj05	Non-Modulated	4.03485
	Subj05	Non-Modulated	6.78758
	Subj05	Non-Modulated	4.53609
	Subj05	Non-Modulated	5.78871
	Subj05	Non-Modulated	1.60917
	Subj05	Non-Modulated	4.51348
	Subj05	Non-Modulated	0.67215
	Subj05	Non-Modulated	6.98155
	Subj05	Non-Modulated	16.1831
	Subj05	Non-Modulated	11.9543
	Subj05	Non-Modulated	6.38711
	Subj05	Non-Modulated	13.0414
	Subj05	Non-Modulated	3.72967
	Subj05	Non-Modulated	6.42727
	Subj05	Non-Modulated	0.888583
	Subj05	Non-Modulated	3.89377
	Subj05	Non-Modulated	2.81537
	Subj05	Non-Modulated	7.94162
	Subj05	Non-Modulated	9.26247
	Subj05	Non-Modulated	7.23664
	Subj05	Non-Modulated	7.73052
	Subj05	Non-Modulated	5.08491
	Subj05	Non-Modulated	4.91192
	Subj05	Non-Modulated	3.90388
	Subj05	Non-Modulated	10.2961
	Subj05	Non-Modulated	12.6048
	Subj05	Non-Modulated	1.79418
	Subj05	Non-Modulated	10.4488
	Subj05	Non-Modulated	8.37587
	Subj05	Non-Modulated	7.01275
	Subj05	Non-Modulated	8.05775
	Subj05	Non-Modulated	2.39533
	Subj05	Non-Modulated	5.63734
	Subj05	tFUS-GC	2.63965
	Subj05	tFUS-GC	5.9445
	Subj05	tFUS-GC	16.1767
	Subj05	tFUS-GC	26.6423
	Subj05	tFUS-GC	4.78678
	Subj05	tFUS-GC	11.1143
	Subj05	tFUS-GC	6.04966
	Subj05	tFUS-GC	7.69501
	Subj05	tFUS-GC	6.90132
	Subj05	tFUS-GC	3.88466
	Subj05	tFUS-GC	15.1259
	Subj05	tFUS-GC	1.25549
	Subj05	tFUS-GC	5.641
	Subj05	tFUS-GC	26.0169
	Subj05	tFUS-GC	2.04604
	Subj05	tFUS-GC	4.93984
	Subj05	tFUS-GC	4.60666
	Subj05	tFUS-GC	9.72187
	Subj05	tFUS-GC	15.3948
	Subj05	tFUS-GC	4.98498
	Subj05	tFUS-GC	3.0333
	Subj05	tFUS-GC	14.73
	Subj05	tFUS-GC	6.19743
	Subj05	tFUS-GC	11.7239
	Subj05	tFUS-GC	9.72072
	Subj05	tFUS-GC	1.69634
	Subj05	tFUS-GC	4.51692
	Subj05	tFUS-GC	7.86717
	Subj05	tFUS-GC	1.68759
	Subj05	tFUS-GC	20.6713
	Subj05	tFUS-GC	2.63071
	Subj05	tFUS-GC	14.8022
	Subj05	tFUS-GC	8.99991
	Subj05	tFUS-GC	1.3881
	Subj05	tFUS-GC	5.37174
	Subj05	tFUS-GC	13.3997
	Subj05	tFUS-GC	8.64317
	Subj05	tFUS-GC	5.51201
	Subj05	tFUS-GC	0.993341
	Subj05	tFUS-GC	20.2717
	Subj05	tFUS-GC	3.00723
	Subj05	tFUS-GC	17.3404
	Subj05	tFUS-GC	3.23652
	Subj05	tFUS-GC	0.672618
	Subj05	tFUS-GC	3.21503
	Subj05	tFUS-GC	5.99416
	Subj05	tFUS-GP	10.4411
	Subj05	tFUS-GP	4.85444
	Subj05	tFUS-GP	5.58307
	Subj05	tFUS-GP	2.02794
	Subj05	tFUS-GP	3.39153
	Subj05	tFUS-GP	2.98355
	Subj05	tFUS-GP	2.67538
	Subj05	tFUS-GP	4.28316
	Subj05	tFUS-GP	2.8317
	Subj05	tFUS-GP	13.6087
	Subj05	tFUS-GP	9.85587
	Subj05	tFUS-GP	8.28162
	Subj05	tFUS-GP	21.2893
	Subj05	tFUS-GP	4.35174
	Subj05	tFUS-GP	4.72926
	Subj05	tFUS-GP	1.36959
	Subj05	tFUS-GP	10.3893
	Subj05	tFUS-GP	4.86735
	Subj05	tFUS-GP	3.83625
	Subj05	tFUS-GP	5.28293
	Subj05	tFUS-GP	10.2511
	Subj05	tFUS-GP	1.76603
	Subj05	tFUS-GP	3.45973
	Subj05	tFUS-GP	10.352
	Subj05	tFUS-GP	5.47105
	Subj05	tFUS-GP	19.623
	Subj05	tFUS-GP	5.48037
	Subj05	tFUS-GP	19.254
	Subj05	tFUS-GP	4.40672
	Subj05	tFUS-GP	6.2971
	Subj05	tFUS-GP	13.0896
	Subj05	tFUS-GP	7.1105
	Subj05	tFUS-GP	1.78987
	Subj05	tFUS-GP	4.83163
	Subj05	tFUS-GP	5.40588
	Subj05	tFUS-GP	1.50836
	Subj05	tFUS-GP	5.8684
	Subj05	tFUS-GP	5.04345
	Subj05	tFUS-GP	3.1513
	Subj05	tFUS-GP	5.53609
	Subj05	tFUS-GP	7.38674
	Subj05	tFUS-GP	2.96839
	Subj05	tFUS-GP	1.58851
	Subj05	tFUS-GP	8.45726
	Subj05	Decoupled-Sham	4.79827
	Subj05	Decoupled-Sham	9.51713
	Subj05	Decoupled-Sham	1.43615
	Subj05	Decoupled-Sham	3.23906
	Subj05	Decoupled-Sham	16.6929
	Subj05	Decoupled-Sham	20.0417
	Subj05	Decoupled-Sham	2.46007
	Subj05	Decoupled-Sham	1.63867
	Subj05	Decoupled-Sham	4.84673
	Subj05	Decoupled-Sham	2.42461
	Subj05	Decoupled-Sham	4.03469
	Subj05	Decoupled-Sham	5.01916
	Subj05	Decoupled-Sham	4.44757
	Subj05	Decoupled-Sham	2.25855
	Subj05	Decoupled-Sham	13.6349
	Subj05	Decoupled-Sham	1.08923
	Subj05	Decoupled-Sham	18.3147
	Subj05	Decoupled-Sham	7.02754
	Subj05	Decoupled-Sham	1.52095
	Subj05	Decoupled-Sham	9.18533
	Subj05	Decoupled-Sham	19.3963
	Subj05	Decoupled-Sham	12.1148
	Subj05	Decoupled-Sham	4.98807
	Subj05	Decoupled-Sham	15.7875
	Subj05	Decoupled-Sham	22.0408
	Subj05	Decoupled-Sham	1.4586
	Subj05	Decoupled-Sham	8.44219
	Subj05	Decoupled-Sham	14.7578
	Subj05	Decoupled-Sham	7.01765
	Subj05	Decoupled-Sham	7.97869
	Subj05	Decoupled-Sham	11.906
	Subj05	Decoupled-Sham	3.40263
	Subj05	Decoupled-Sham	2.09197
	Subj05	Decoupled-Sham	17.2664
	Subj05	Decoupled-Sham	14.2389
	Subj05	Decoupled-Sham	3.48046
	Subj05	Decoupled-Sham	2.34614
	Subj05	Decoupled-Sham	11.9998
	Subj05	Decoupled-Sham	10.4095
	Subj05	Decoupled-Sham	12.0691
	Subj05	Decoupled-Sham	7.55651
	Subj05	Decoupled-Sham	6.67936
	Subj05	Decoupled-Sham	2.8907
	Subj05	Decoupled-Sham	1.29906
	Subj05	Decoupled-Sham	4.76623
	Subj05	Decoupled-Sham	3.93915
	Subj06	tFUS-GC	5.26521
	Subj06	tFUS-GC	2.71886
	Subj06	tFUS-GC	14.1193
	Subj06	tFUS-GC	9.34952
	Subj06	tFUS-GC	3.14238
	Subj06	tFUS-GC	3.7589
	Subj06	tFUS-GC	3.51236
	Subj06	tFUS-GC	8.43968
	Subj06	tFUS-GC	7.64702
	Subj06	tFUS-GC	9.78163
	Subj06	tFUS-GC	1.43329
	Subj06	tFUS-GC	5.18542
	Subj06	tFUS-GC	7.18976
	Subj06	tFUS-GC	6.1236
	Subj06	tFUS-GC	2.46441
	Subj06	tFUS-GC	0.821716
	Subj06	tFUS-GC	5.42342
	Subj06	tFUS-GC	8.39839
	Subj06	tFUS-GC	2.11792
	Subj06	tFUS-GC	9.63062
	Subj06	tFUS-GC	25.0387
	Subj06	tFUS-GC	3.02315
	Subj06	tFUS-GC	4.8321
	Subj06	tFUS-GC	9.7151
	Subj06	tFUS-GC	10.5262
	Subj06	tFUS-GC	8.06839
	Subj06	tFUS-GC	5.20187
	Subj06	tFUS-GC	1.42183
	Subj06	tFUS-GC	2.93408
	Subj06	tFUS-GC	3.95155
	Subj06	tFUS-GC	5.62285
	Subj06	tFUS-GC	12.9658
	Subj06	tFUS-GC	25.2976
	Subj06	tFUS-GC	2.17186
	Subj06	tFUS-GC	6.33009
	Subj06	tFUS-GC	3.71818
	Subj06	tFUS-GC	4.93486
	Subj06	tFUS-GC	3.3507
	Subj06	tFUS-GC	7.98511
	Subj06	tFUS-GC	27.9763
	Subj06	tFUS-GC	26.1874
	Subj06	tFUS-GC	13.7937
	Subj06	tFUS-GC	2.3786
	Subj06	tFUS-GC	6.62128
	Subj06	tFUS-GC	2.07359
	Subj06	tFUS-GC	9.10226
	Subj06	tFUS-GC	13.8389
	Subj06	tFUS-GC	15.1769
	Subj06	tFUS-GC	10.1416
	Subj06	tFUS-GC	13.0847
	Subj06	tFUS-GC	18.7183
	Subj06	tFUS-GC	5.21662
	Subj06	tFUS-GC	4.44995
	Subj06	tFUS-GC	23.0145
	Subj06	tFUS-GC	9.20253
	Subj06	tFUS-GC	5.91704
	Subj06	tFUS-GC	1.82597
	Subj06	tFUS-GC	4.76652
	Subj06	tFUS-GC	1.41594
	Subj06	tFUS-GC	5.21396
	Subj06	tFUS-GC	12.1687
	Subj06	tFUS-GC	3.90663
	Subj06	tFUS-GC	3.61306
	Subj06	tFUS-GC	3.06608
	Subj06	tFUS-GC	4.71201
	Subj06	tFUS-GC	10.5029
	Subj06	tFUS-GC	9.05175
	Subj06	tFUS-GC	15.8981
	Subj06	tFUS-GC	3.59498
	Subj06	tFUS-GC	5.95135
	Subj06	tFUS-GC	17.6715
	Subj06	tFUS-GC	2.25963
	Subj06	tFUS-GC	9.99792
	Subj06	tFUS-GC	4.04272
	Subj06	tFUS-GC	6.79617
	Subj06	tFUS-GC	3.83581
	Subj06	tFUS-GC	1.75706
	Subj06	tFUS-GC	21.3424
	Subj06	tFUS-GC	0.959121
	Subj06	tFUS-GC	0.480927
	Subj06	tFUS-GC	5.03395
	Subj06	tFUS-GC	1.90548
	Subj06	tFUS-GC	8.72366
	Subj06	tFUS-GC	3.86237
	Subj06	tFUS-GC	1.39553
	Subj06	tFUS-GC	4.00982
	Subj06	tFUS-GC	4.47852
	Subj06	tFUS-GC	2.45398
	Subj06	tFUS-GC	6.64786
	Subj06	tFUS-GC	3.50283
	Subj06	tFUS-GC	5.07055
	Subj06	tFUS-GC	7.50395
	Subj06	tFUS-GC	20.6943
	Subj06	tFUS-GC	2.72447
	Subj06	tFUS-GC	5.68494
	Subj06	tFUS-GC	3.96515
	Subj06	tFUS-GC	16.0647
	Subj06	tFUS-GC	2.18174
	Subj06	tFUS-GC	4.53584
	Subj06	tFUS-GC	16.5529
	Subj06	tFUS-GC	6.9118
	Subj06	tFUS-GC	20.8938
	Subj06	tFUS-GC	2.62817
	Subj06	tFUS-GC	2.95748
	Subj06	tFUS-GC	3.32768
	Subj06	tFUS-GC	0.908272
	Subj06	tFUS-GC	18.1963
	Subj06	tFUS-GC	5.13627
	Subj06	tFUS-GC	3.56515
	Subj06	tFUS-GC	7.10906
	Subj06	tFUS-GP	1.99313
	Subj06	tFUS-GP	6.11739
	Subj06	tFUS-GP	3.61959
	Subj06	tFUS-GP	3.11471
	Subj06	tFUS-GP	2.79851
	Subj06	tFUS-GP	1.99098
	Subj06	tFUS-GP	4.61209
	Subj06	tFUS-GP	1.82816
	Subj06	tFUS-GP	2.8578
	Subj06	tFUS-GP	3.6547
	Subj06	tFUS-GP	14.504
	Subj06	tFUS-GP	23.7541
	Subj06	tFUS-GP	6.88656
	Subj06	tFUS-GP	2.05153
	Subj06	tFUS-GP	3.85685
	Subj06	tFUS-GP	1.72
	Subj06	tFUS-GP	6.28415
	Subj06	tFUS-GP	4.60341
	Subj06	tFUS-GP	1.96464
	Subj06	tFUS-GP	0.976664
	Subj06	tFUS-GP	4.82554
	Subj06	tFUS-GP	3.55022
	Subj06	tFUS-GP	5.04876
	Subj06	tFUS-GP	4.80924
	Subj06	tFUS-GP	2.61638
	Subj06	tFUS-GP	8.51113
	Subj06	tFUS-GP	1.55792
	Subj06	tFUS-GP	7.72265
	Subj06	tFUS-GP	9.21823
	Subj06	tFUS-GP	3.47038
	Subj06	tFUS-GP	2.09013
	Subj06	tFUS-GP	7.91378
	Subj06	tFUS-GP	3.26488
	Subj06	tFUS-GP	2.30816
	Subj06	tFUS-GP	3.37206
	Subj06	tFUS-GP	2.81874
	Subj06	tFUS-GP	1.46283
	Subj06	tFUS-GP	6.37174
	Subj06	tFUS-GP	5.64144
	Subj06	tFUS-GP	19.5676
	Subj06	tFUS-GP	1.59578
	Subj06	tFUS-GP	2.22792
	Subj06	tFUS-GP	1.54501
	Subj06	tFUS-GP	3.94082
	Subj06	tFUS-GP	3.5311
	Subj06	tFUS-GP	6.10719
	Subj06	tFUS-GP	4.47342
	Subj06	tFUS-GP	11.2848
	Subj06	tFUS-GP	3.99479
	Subj06	tFUS-GP	2.11746
	Subj06	tFUS-GP	3.38771
	Subj06	tFUS-GP	15.3409
	Subj06	tFUS-GP	3.5324
	Subj06	tFUS-GP	0.437805
	Subj06	tFUS-GP	2.09268
	Subj06	tFUS-GP	0.53336
	Subj06	tFUS-GP	8.16198
	Subj06	tFUS-GP	22.7936
	Subj06	tFUS-GP	4.15174
	Subj06	tFUS-GP	6.1519
	Subj06	tFUS-GP	7.69484
	Subj06	tFUS-GP	23.4574
	Subj06	tFUS-GP	1.67318
	Subj06	tFUS-GP	10.5628
	Subj06	tFUS-GP	2.64859
	Subj06	tFUS-GP	3.80048
	Subj06	tFUS-GP	15.7465
	Subj06	tFUS-GP	3.00277
	Subj06	tFUS-GP	4.20055
	Subj06	tFUS-GP	8.08624
	Subj06	tFUS-GP	3.04618
	Subj06	tFUS-GP	17.8241
	Subj06	tFUS-GP	4.10734
	Subj06	tFUS-GP	3.80715
	Subj06	tFUS-GP	5.89389
	Subj06	tFUS-GP	2.32561
	Subj06	tFUS-GP	2.70025
	Subj06	tFUS-GP	1.8403
	Subj06	tFUS-GP	3.69196
	Subj06	tFUS-GP	5.19049
	Subj06	tFUS-GP	15.0334
	Subj06	tFUS-GP	7.04473
	Subj06	tFUS-GP	0.905898
	Subj06	tFUS-GP	7.31532
	Subj06	tFUS-GP	3.05769
	Subj06	tFUS-GP	6.68038
	Subj06	tFUS-GP	12.7301
	Subj06	tFUS-GP	3.422
	Subj06	tFUS-GP	18.5257
	Subj06	tFUS-GP	1.26684
	Subj06	tFUS-GP	4.65139
	Subj06	tFUS-GP	7.25048
	Subj06	tFUS-GP	8.38286
	Subj06	tFUS-GP	7.83585
	Subj06	tFUS-GP	4.11765
	Subj06	tFUS-GP	6.0027
	Subj06	tFUS-GP	4.32877
	Subj06	tFUS-GP	23.5406
	Subj06	tFUS-GP	3.73419
	Subj06	tFUS-GP	10.7096
	Subj06	tFUS-GP	3.03293
	Subj06	tFUS-GP	2.86057
	Subj06	tFUS-GP	14.8722
	Subj06	tFUS-GP	1.78353
	Subj06	tFUS-GP	2.1015
	Subj06	tFUS-GP	6.70289
	Subj06	tFUS-GP	10.1265
	Subj06	tFUS-GP	1.61445
	Subj06	tFUS-GP	3.08308
	Subj06	tFUS-GP	21.4123
	Subj06	tFUS-GP	6.27211
	Subj06	Non-Modulated	5.01644
	Subj06	Non-Modulated	4.49607
	Subj06	Non-Modulated	4.63478
	Subj06	Non-Modulated	12.3133
	Subj06	Non-Modulated	13.9529
	Subj06	Non-Modulated	20.7432
	Subj06	Non-Modulated	8.35772
	Subj06	Non-Modulated	7.65185
	Subj06	Non-Modulated	0.678813
	Subj06	Non-Modulated	12.1642
	Subj06	Non-Modulated	7.17561
	Subj06	Non-Modulated	3.17999
	Subj06	Non-Modulated	11.5773
	Subj06	Non-Modulated	2.27318
	Subj06	Non-Modulated	3.68118
	Subj06	Non-Modulated	7.56272
	Subj06	Non-Modulated	1.86002
	Subj06	Non-Modulated	12.2667
	Subj06	Non-Modulated	3.40163
	Subj06	Non-Modulated	3.98865
	Subj06	Non-Modulated	7.58306
	Subj06	Non-Modulated	9.18162
	Subj06	Non-Modulated	3.18912
	Subj06	Non-Modulated	2.98394
	Subj06	Non-Modulated	6.25261
	Subj06	Non-Modulated	5.11074
	Subj06	Non-Modulated	1.65085
	Subj06	Non-Modulated	4.67051
	Subj06	Non-Modulated	7.11308
	Subj06	Non-Modulated	6.2768
	Subj06	Non-Modulated	3.3562
	Subj06	Non-Modulated	4.91778
	Subj06	Non-Modulated	1.82376
	Subj06	Non-Modulated	2.55108
	Subj06	Non-Modulated	2.53816
	Subj06	Non-Modulated	11.2527
	Subj06	Non-Modulated	8.84839
	Subj06	Non-Modulated	7.0754
	Subj06	Non-Modulated	7.39711
	Subj06	Non-Modulated	11.086
	Subj06	Non-Modulated	18.6
	Subj06	Non-Modulated	5.56525
	Subj06	Non-Modulated	6.49358
	Subj06	Non-Modulated	2.91403
	Subj06	Non-Modulated	15.5685
	Subj06	Non-Modulated	7.41585
	Subj06	Non-Modulated	2.95063
	Subj06	Non-Modulated	9.47705
	Subj06	Non-Modulated	14.1207
	Subj06	Non-Modulated	10.3837
	Subj06	Non-Modulated	7.58254
	Subj06	Non-Modulated	6.75255
	Subj06	Non-Modulated	9.27385
	Subj06	Non-Modulated	7.34401
	Subj06	Non-Modulated	22.4412
	Subj06	Non-Modulated	4.18647
	Subj06	Non-Modulated	2.27737
	Subj06	Non-Modulated	2.23239
	Subj06	Non-Modulated	6.16898
	Subj06	Non-Modulated	1.70389
	Subj06	Non-Modulated	2.05572
	Subj06	Non-Modulated	5.85884
	Subj06	Non-Modulated	5.30352
	Subj06	Non-Modulated	9.52672
	Subj06	Non-Modulated	10.1566
	Subj06	Non-Modulated	4.9553
	Subj06	Non-Modulated	1.63273
	Subj06	Non-Modulated	12.7949
	Subj06	Non-Modulated	2.84563
	Subj06	Non-Modulated	14.1211
	Subj06	Non-Modulated	9.43447
	Subj06	Non-Modulated	14.748
	Subj06	Non-Modulated	6.53022
	Subj06	Non-Modulated	4.62422
	Subj06	Non-Modulated	3.27434
	Subj06	Non-Modulated	6.40495
	Subj06	Non-Modulated	2.9743
	Subj06	Non-Modulated	1.42076
	Subj06	Non-Modulated	18.9566
	Subj06	Non-Modulated	3.33444
	Subj06	Non-Modulated	6.14167
	Subj06	Non-Modulated	6.96054
	Subj06	Non-Modulated	5.32515
	Subj07	tFUS-GC	1.4535
	Subj07	tFUS-GC	3.05104
	Subj07	tFUS-GC	11.2141
	Subj07	tFUS-GC	6.43706
	Subj07	tFUS-GC	4.58626
	Subj07	tFUS-GC	5.61331
	Subj07	tFUS-GC	16.2885
	Subj07	tFUS-GC	7.77402
	Subj07	tFUS-GC	3.15617
	Subj07	tFUS-GC	1.47966
	Subj07	tFUS-GC	7.75942
	Subj07	tFUS-GC	7.77738
	Subj07	tFUS-GC	2.44914
	Subj07	tFUS-GC	5.91839
	Subj07	tFUS-GC	1.76561
	Subj07	tFUS-GC	5.61504
	Subj07	tFUS-GC	9.24294
	Subj07	tFUS-GC	3.03428
	Subj07	tFUS-GC	21.9694
	Subj07	tFUS-GC	10.3653
	Subj07	tFUS-GC	5.06558
	Subj07	tFUS-GC	5.41724
	Subj07	tFUS-GC	2.10162
	Subj07	tFUS-GC	2.52254
	Subj07	tFUS-GC	5.2014
	Subj07	tFUS-GC	8.63318
	Subj07	tFUS-GC	3.35399
	Subj07	tFUS-GC	24.1987
	Subj07	tFUS-GC	10.1338
	Subj07	tFUS-GC	14.6333
	Subj07	tFUS-GC	2.28423
	Subj07	tFUS-GC	0.556973
	Subj07	tFUS-GC	6.13813
	Subj07	tFUS-GC	14.5853
	Subj07	tFUS-GC	6.79193
	Subj07	tFUS-GC	1.70472
	Subj07	tFUS-GC	13.8694
	Subj07	tFUS-GC	2.34431
	Subj07	tFUS-GC	11.2628
	Subj07	tFUS-GC	2.56368
	Subj07	tFUS-GC	3.62514
	Subj07	tFUS-GC	1.10852
	Subj07	tFUS-GC	2.94563
	Subj07	tFUS-GC	7.18708
	Subj07	tFUS-GC	15.1876
	Subj07	tFUS-GC	7.00543
	Subj07	tFUS-GC	1.10305
	Subj07	tFUS-GC	8.17497
	Subj07	tFUS-GC	10.2281
	Subj07	tFUS-GC	19.0204
	Subj07	tFUS-GC	12.0732
	Subj07	tFUS-GC	26.6406
	Subj07	tFUS-GC	5.7866
	Subj07	tFUS-GC	13.8266
	Subj07	tFUS-GC	10.7463
	Subj07	tFUS-GC	4.76792
	Subj07	tFUS-GC	3.93508
	Subj07	tFUS-GC	5.85095
	Subj07	tFUS-GC	17.7392
	Subj07	tFUS-GC	3.70998
	Subj07	tFUS-GC	8.57961
	Subj07	tFUS-GC	16.1715
	Subj07	tFUS-GC	10.6782
	Subj07	tFUS-GC	15.1496
	Subj07	tFUS-GC	21.4259
	Subj07	tFUS-GC	5.91897
	Subj07	tFUS-GC	2.14488
	Subj07	tFUS-GC	1.86905
	Subj07	tFUS-GC	6.05329
	Subj07	tFUS-GC	13.4739
	Subj07	tFUS-GC	6.64602
	Subj07	tFUS-GC	6.05456
	Subj07	tFUS-GC	18.6367
	Subj07	tFUS-GC	16.2228
	Subj07	tFUS-GC	12.7747
	Subj07	tFUS-GC	3.87522
	Subj07	tFUS-GC	1.54884
	Subj07	tFUS-GC	8.97525
	Subj07	tFUS-GC	8.6979
	Subj07	tFUS-GC	6.5845
	Subj07	tFUS-GC	8.27364
	Subj07	tFUS-GC	2.27675
	Subj07	tFUS-GC	1.90732
	Subj07	tFUS-GC	1.29192
	Subj07	tFUS-GC	7.60703
	Subj07	tFUS-GC	18.0943
	Subj07	tFUS-GC	5.30332
	Subj07	tFUS-GC	9.92402
	Subj07	tFUS-GC	21.0189
	Subj07	tFUS-GC	7.18183
	Subj07	tFUS-GC	11.553
	Subj07	tFUS-GC	0.930718
	Subj07	tFUS-GC	4.2613
	Subj07	tFUS-GC	3.99001
	Subj07	tFUS-GC	2.20815
	Subj07	tFUS-GC	8.09127
	Subj07	tFUS-GC	22.7803
	Subj07	tFUS-GC	2.89561
	Subj07	tFUS-GC	17.2012
	Subj07	tFUS-GC	6.81522
	Subj07	tFUS-GC	15.0859
	Subj07	tFUS-GC	2.45713
	Subj07	tFUS-GC	5.33837
	Subj07	tFUS-GC	6.57632
	Subj07	tFUS-GC	8.53834
	Subj07	tFUS-GC	15.2309
	Subj07	tFUS-GC	2.90812
	Subj07	tFUS-GC	17.2893
	Subj07	tFUS-GC	7.4777
	Subj07	Non-Modulated	4.55044
	Subj07	Non-Modulated	11.4127
	Subj07	Non-Modulated	6.74327
	Subj07	Non-Modulated	4.06918
	Subj07	Non-Modulated	7.64526
	Subj07	Non-Modulated	5.36511
	Subj07	Non-Modulated	4.72886
	Subj07	Non-Modulated	2.32495
	Subj07	Non-Modulated	17.0677
	Subj07	Non-Modulated	3.8649
	Subj07	Non-Modulated	4.20939
	Subj07	Non-Modulated	4.57523
	Subj07	Non-Modulated	2.94652
	Subj07	Non-Modulated	2.71617
	Subj07	Non-Modulated	0.925762
	Subj07	Non-Modulated	5.36517
	Subj07	Non-Modulated	3.33901
	Subj07	Non-Modulated	5.17112
	Subj07	Non-Modulated	4.20598
	Subj07	Non-Modulated	3.62322
	Subj07	Non-Modulated	6.40414
	Subj07	Non-Modulated	6.38776
	Subj07	Non-Modulated	7.23738
	Subj07	Non-Modulated	14.7347
	Subj07	Non-Modulated	2.96341
	Subj07	Non-Modulated	6.38285
	Subj07	Non-Modulated	19.7068
	Subj07	Non-Modulated	3.22208
	Subj07	Non-Modulated	5.6397
	Subj07	Non-Modulated	23.0411
	Subj07	Non-Modulated	13.7479
	Subj07	Non-Modulated	2.48436
	Subj07	Non-Modulated	9.74708
	Subj07	Non-Modulated	6.91441
	Subj07	Non-Modulated	22.9618
	Subj07	Non-Modulated	15.0783
	Subj07	Non-Modulated	9.62711
	Subj07	Non-Modulated	1.47948
	Subj07	Non-Modulated	3.18731
	Subj07	Non-Modulated	9.81514
	Subj07	Non-Modulated	1.89356
	Subj07	Non-Modulated	4.92574
	Subj07	Non-Modulated	2.37048
	Subj07	Non-Modulated	9.84714
	Subj07	Non-Modulated	17.7844
	Subj07	Non-Modulated	10.7533
	Subj07	Non-Modulated	5.58083
	Subj07	Non-Modulated	1.89312
	Subj07	Non-Modulated	5.72627
	Subj07	Non-Modulated	2.46858
	Subj07	Non-Modulated	5.3669
	Subj07	Non-Modulated	10.9807
	Subj07	Non-Modulated	2.27565
	Subj07	Non-Modulated	11.6781
	Subj07	Non-Modulated	21.1768
	Subj07	Non-Modulated	9.53574
	Subj07	Non-Modulated	13.3114
	Subj07	Non-Modulated	7.00166
	Subj07	Non-Modulated	8.07356
	Subj07	Non-Modulated	3.09904
	Subj07	Non-Modulated	2.67244
	Subj07	Non-Modulated	1.53949
	Subj07	Non-Modulated	3.04231
	Subj07	Non-Modulated	4.48075
	Subj07	Non-Modulated	15.4624
	Subj07	Non-Modulated	0.898048
	Subj07	Non-Modulated	8.03261
	Subj07	Non-Modulated	3.89996
	Subj07	Non-Modulated	3.6563
	Subj07	Non-Modulated	7.95186
	Subj07	Non-Modulated	3.04076
	Subj07	Non-Modulated	7.00577
	Subj07	Non-Modulated	21.4444
	Subj07	Non-Modulated	19.1843
	Subj07	Non-Modulated	20.5941
	Subj07	Non-Modulated	6.3629
	Subj07	Non-Modulated	15.8041
	Subj07	Non-Modulated	4.7557
	Subj07	Non-Modulated	3.11466
	Subj07	Non-Modulated	11.2685
	Subj07	Non-Modulated	14.8419
	Subj07	Non-Modulated	3.37747
	Subj07	Non-Modulated	15.1392
	Subj07	Non-Modulated	1.28485
	Subj07	Non-Modulated	3.48415
	Subj07	Non-Modulated	3.7624
	Subj07	Non-Modulated	18.744
	Subj07	Non-Modulated	9.75784
	Subj07	Non-Modulated	4.5974
	Subj07	Non-Modulated	4.75915
	Subj07	Non-Modulated	10.9028
	Subj07	Non-Modulated	2.32143
	Subj07	Non-Modulated	22.4541
	Subj07	Non-Modulated	23.6195
	Subj07	Non-Modulated	9.75083
	Subj07	Non-Modulated	15.0803
	Subj07	Non-Modulated	15.598
	Subj07	Non-Modulated	5.72523
	Subj07	Non-Modulated	6.20917
	Subj08	tFUS-GC	5.90404
	Subj08	tFUS-GC	2.5586
	Subj08	tFUS-GC	8.67275
	Subj08	tFUS-GC	1.96024
	Subj08	tFUS-GC	2.0613
	Subj08	tFUS-GC	4.05347
	Subj08	tFUS-GC	9.52308
	Subj08	tFUS-GC	5.50239
	Subj08	tFUS-GC	6.92843
	Subj08	tFUS-GC	10.0212
	Subj08	tFUS-GC	5.78722
	Subj08	tFUS-GC	1.39064
	Subj08	tFUS-GC	1.16774
	Subj08	tFUS-GC	5.44964
	Subj08	tFUS-GC	3.02808
	Subj08	tFUS-GC	4.69439
	Subj08	tFUS-GC	1.39894
	Subj08	tFUS-GC	5.254
	Subj08	tFUS-GC	7.59538
	Subj08	tFUS-GC	13.6497
	Subj08	tFUS-GC	2.45683
	Subj08	tFUS-GC	4.27891
	Subj08	tFUS-GC	6.36891
	Subj08	tFUS-GC	0.819314
	Subj08	tFUS-GC	4.6682
	Subj08	tFUS-GC	12.593
	Subj08	tFUS-GC	10.9748
	Subj08	tFUS-GC	21.2303
	Subj08	tFUS-GC	5.96023
	Subj08	tFUS-GC	5.45298
	Subj08	tFUS-GC	8.56889
	Subj08	tFUS-GC	3.96151
	Subj08	tFUS-GC	22.5461
	Subj08	tFUS-GC	27.4801
	Subj08	tFUS-GC	6.04305
	Subj08	tFUS-GC	6.43091
	Subj08	tFUS-GC	2.81997
	Subj08	tFUS-GC	13.0692
	Subj08	tFUS-GC	4.49736
	Subj08	tFUS-GC	3.07281
	Subj08	tFUS-GC	6.78145
	Subj08	tFUS-GC	6.69165
	Subj08	tFUS-GC	4.75276
	Subj08	tFUS-GC	6.33666
	Subj08	tFUS-GC	16.8779
	Subj08	Non-Modulated	5.8425
	Subj08	Non-Modulated	17.7689
	Subj08	Non-Modulated	10.5348
	Subj08	Non-Modulated	13.1472
	Subj08	Non-Modulated	1.25587
	Subj08	Non-Modulated	1.58151
	Subj08	Non-Modulated	1.43879
	Subj08	Non-Modulated	1.8909
	Subj08	Non-Modulated	4.35867
	Subj08	Non-Modulated	5.9883
	Subj08	Non-Modulated	8.9524
	Subj08	Non-Modulated	3.14283
	Subj08	Non-Modulated	2.54384
	Subj08	Non-Modulated	2.25598
	Subj08	Non-Modulated	17.9904
	Subj08	Non-Modulated	9.78458
	Subj08	Non-Modulated	4.31419
	Subj08	Non-Modulated	7.45167
	Subj08	Non-Modulated	1.34509
	Subj08	Non-Modulated	0.80694
	Subj08	Non-Modulated	0.950298
	Subj08	Non-Modulated	15.1594
	Subj08	Non-Modulated	21.5625
	Subj08	Non-Modulated	2.21339
	Subj08	Non-Modulated	9.73993
	Subj08	Non-Modulated	0.635817
	Subj08	Non-Modulated	1.81352
	Subj08	Non-Modulated	5.04344
	Subj08	Non-Modulated	2.17548
	Subj08	Non-Modulated	3.96968
	Subj08	Non-Modulated	3.20694
	Subj08	Non-Modulated	7.54061
	Subj08	Non-Modulated	5.22127
	Subj08	Non-Modulated	7.41798
	Subj08	Non-Modulated	4.97061
	Subj08	Non-Modulated	3.56994
	Subj08	Non-Modulated	14.968
	Subj08	Non-Modulated	1.19704
	Subj08	Non-Modulated	3.57845
	Subj08	Non-Modulated	1.29181
	Subj08	Non-Modulated	2.65134
	Subj08	Non-Modulated	2.78069
	Subj08	Non-Modulated	5.78711
	Subj08	Non-Modulated	3.45585
	Subj08	Non-Modulated	4.79854
	Subj08	Decoupled-Sham	13.2466
	Subj08	Decoupled-Sham	3.78803
	Subj08	Decoupled-Sham	22.3686
	Subj08	Decoupled-Sham	4.21296
	Subj08	Decoupled-Sham	12.1771
	Subj08	Decoupled-Sham	5.78763
	Subj08	Decoupled-Sham	2.50588
	Subj08	Decoupled-Sham	3.29809
	Subj08	Decoupled-Sham	15.9364
	Subj08	Decoupled-Sham	2.13305
	Subj08	Decoupled-Sham	6.98783
	Subj08	Decoupled-Sham	11.0874
	Subj08	Decoupled-Sham	9.96959
	Subj08	Decoupled-Sham	2.60536
	Subj08	Decoupled-Sham	15.7721
	Subj08	Decoupled-Sham	12.5837
	Subj08	Decoupled-Sham	11.4459
	Subj08	Decoupled-Sham	1.56633
	Subj08	Decoupled-Sham	5.43175
	Subj08	Decoupled-Sham	14.8489
	Subj08	Decoupled-Sham	3.33517
	Subj08	Decoupled-Sham	4.28394
	Subj08	Decoupled-Sham	7.18111
	Subj08	Decoupled-Sham	2.16467
	Subj08	Decoupled-Sham	5.27474
	Subj08	Decoupled-Sham	1.83097
	Subj08	Decoupled-Sham	2.31163
	Subj08	Decoupled-Sham	4.78195
	Subj08	Decoupled-Sham	9.60379
	Subj08	Decoupled-Sham	0.683608
	Subj08	Decoupled-Sham	4.67422
	Subj08	Decoupled-Sham	4.21926
	Subj08	Decoupled-Sham	1.25912
	Subj08	Decoupled-Sham	3.30191
	Subj08	Decoupled-Sham	3.85222
	Subj08	Decoupled-Sham	8.04585
	Subj08	Decoupled-Sham	5.0484
	Subj08	Decoupled-Sham	2.25889
	Subj08	Decoupled-Sham	15.4909
	Subj08	Decoupled-Sham	8.25242
	Subj08	Decoupled-Sham	5.45044
	Subj08	tFUS-GP	3.3516
	Subj08	tFUS-GP	8.40945
	Subj08	tFUS-GP	4.69939
	Subj08	tFUS-GP	12.516
	Subj08	tFUS-GP	6.70854
	Subj08	tFUS-GP	1.17037
	Subj08	tFUS-GP	11.6703
	Subj08	tFUS-GP	2.82988
	Subj08	tFUS-GP	4.42554
	Subj08	tFUS-GP	3.74253
	Subj08	tFUS-GP	17.2356
	Subj08	tFUS-GP	2.81643
	Subj08	tFUS-GP	3.20282
	Subj08	tFUS-GP	7.2482
	Subj08	tFUS-GP	7.15728
	Subj08	tFUS-GP	8.27715
	Subj08	tFUS-GP	9.91466
	Subj08	tFUS-GP	12.3765
	Subj08	tFUS-GP	3.62711
	Subj08	tFUS-GP	5.30095
	Subj08	tFUS-GP	4.44543
	Subj08	tFUS-GP	9.13704
	Subj08	tFUS-GP	1.44311
	Subj08	tFUS-GP	5.1063
	Subj08	tFUS-GP	6.49455
	Subj08	tFUS-GP	19.2855
	Subj08	tFUS-GP	17.0565
	Subj08	tFUS-GP	14.6862
	Subj08	tFUS-GP	5.81752
	Subj08	tFUS-GP	24.3141
	Subj08	tFUS-GP	5.34936
	Subj08	tFUS-GP	1.71207
	Subj08	tFUS-GP	1.43518
	Subj08	tFUS-GP	2.99834
	Subj08	tFUS-GP	4.86995
	Subj08	tFUS-GP	15.6982
	Subj08	tFUS-GP	8.27067
	Subj08	tFUS-GP	1.45038
	Subj08	tFUS-GP	17.2986
	Subj08	tFUS-GP	4.23451
	Subj04	tFUS-GC	5.73273
	Subj04	tFUS-GC	4.45093
	Subj04	tFUS-GC	7.05299
	Subj04	tFUS-GC	3.74681
	Subj04	tFUS-GC	12.5224
	Subj04	tFUS-GC	2.71143
	Subj04	tFUS-GC	1.42874
	Subj04	tFUS-GC	1.72621
	Subj04	tFUS-GC	4.21695
	Subj04	tFUS-GC	11.9316
	Subj04	tFUS-GC	5.47031
	Subj04	tFUS-GC	3.82786
	Subj04	tFUS-GC	7.15604
	Subj04	tFUS-GC	0.307736
	Subj04	tFUS-GC	9.85809
	Subj04	tFUS-GC	7.25539
	Subj04	tFUS-GC	12.5859
	Subj04	tFUS-GC	6.01484
	Subj04	tFUS-GC	22.4124
	Subj04	tFUS-GC	1.42894
	Subj04	tFUS-GC	1.12301
	Subj04	tFUS-GC	8.12047
	Subj04	tFUS-GC	2.2302
	Subj04	tFUS-GC	2.62333
	Subj04	tFUS-GC	2.23811
	Subj04	tFUS-GC	3.16614
	Subj04	tFUS-GC	0.752114
	Subj04	tFUS-GC	14.5218
	Subj04	tFUS-GC	9.31671
	Subj04	tFUS-GC	3.99783
	Subj04	tFUS-GC	7.165
	Subj04	tFUS-GC	0.863935
	Subj04	tFUS-GC	5.17507
	Subj04	tFUS-GC	12.7208
	Subj04	tFUS-GC	16.4343
	Subj04	tFUS-GC	6.40863
	Subj04	tFUS-GC	2.02996
	Subj04	tFUS-GC	5.69766
	Subj04	tFUS-GC	4.51407
	Subj04	tFUS-GC	13.0967
	Subj04	tFUS-GC	6.0256
	Subj04	tFUS-GC	14.6637
	Subj04	tFUS-GC	6.07437
	Subj04	tFUS-GC	2.0471
	Subj04	tFUS-GC	11.4645
	Subj04	tFUS-GC	10.4022
	Subj04	tFUS-GC	2.87609
	Subj04	tFUS-GC	7.89634
	Subj04	tFUS-GC	1.98165
	Subj04	tFUS-GC	4.64297
	Subj04	tFUS-GC	7.16318
	Subj04	tFUS-GC	3.9904
	Subj04	tFUS-GC	4.30837
	Subj04	tFUS-GC	1.13887
	Subj04	tFUS-GC	2.65526
	Subj04	tFUS-GC	26.8659
	Subj04	tFUS-GC	4.32968
	Subj04	tFUS-GC	5.24478
	Subj04	tFUS-GC	0.828625
	Subj04	tFUS-GC	1.57934
	Subj04	tFUS-GC	2.98957
	Subj04	tFUS-GC	10.97
	Subj04	tFUS-GC	7.41127
	Subj04	tFUS-GC	16.8753
	Subj04	tFUS-GC	15.0158
	Subj04	tFUS-GC	14.1078
	Subj04	tFUS-GC	2.12067
	Subj04	tFUS-GC	0.992648
	Subj04	tFUS-GC	1.4749
	Subj04	tFUS-GC	7.69343
	Subj04	tFUS-GC	2.88915
	Subj04	tFUS-GC	2.22782
	Subj04	tFUS-GC	3.01063
	Subj04	tFUS-GC	7.29696
	Subj04	tFUS-GC	1.67538
	Subj04	tFUS-GC	9.13975
	Subj04	tFUS-GC	9.66934
	Subj04	tFUS-GC	3.58631
	Subj04	tFUS-GC	2.98567
	Subj04	tFUS-GC	2.20628
	Subj04	tFUS-GC	13.7596
	Subj04	tFUS-GC	8.31932
	Subj04	tFUS-GC	3.07736
	Subj04	tFUS-GC	4.92723
	Subj04	tFUS-GC	2.11536
	Subj04	tFUS-GC	1.31013
	Subj04	tFUS-GC	4.92969
	Subj04	tFUS-GC	2.25919
	Subj04	tFUS-GC	7.19756
	Subj04	tFUS-GC	2.72911
	Subj04	tFUS-GC	7.15457
	Subj04	tFUS-GC	6.46506
	Subj04	tFUS-GC	1.53637
	Subj04	tFUS-GC	13.6451
	Subj04	tFUS-GC	3.15692
	Subj04	tFUS-GC	3.85167
	Subj04	tFUS-GC	4.83461
	Subj04	tFUS-GC	1.65621
	Subj04	tFUS-GC	14.8195
	Subj04	tFUS-GC	3.16862
	Subj04	tFUS-GC	21.678
	Subj04	tFUS-GC	4.55524
	Subj04	tFUS-GC	16.5733
	Subj04	tFUS-GC	5.5078
	Subj04	tFUS-GC	3.49187
	Subj04	tFUS-GC	0.839935
	Subj04	Non-Modulated	1.28691
	Subj04	Non-Modulated	14.2736
	Subj04	Non-Modulated	18.3965
	Subj04	Non-Modulated	4.5507
	Subj04	Non-Modulated	4.90195
	Subj04	Non-Modulated	22.9606
	Subj04	Non-Modulated	1.21758
	Subj04	Non-Modulated	5.01594
	Subj04	Non-Modulated	6.15122
	Subj04	Non-Modulated	1.40033
	Subj04	Non-Modulated	2.43646
	Subj04	Non-Modulated	9.82343
	Subj04	Non-Modulated	3.00168
	Subj04	Non-Modulated	9.94712
	Subj04	Non-Modulated	1.65369
	Subj04	Non-Modulated	2.89558
	Subj04	Non-Modulated	0.962466
	Subj04	Non-Modulated	4.33523
	Subj04	Non-Modulated	8.51751
	Subj04	Non-Modulated	3.26852
	Subj04	Non-Modulated	2.22085
	Subj04	Non-Modulated	4.96488
	Subj04	Non-Modulated	12.0456
	Subj04	Non-Modulated	4.62478
	Subj04	Non-Modulated	3.02784
	Subj04	Non-Modulated	3.26035
	Subj04	Non-Modulated	3.34948
	Subj04	Non-Modulated	3.90077
	Subj04	Non-Modulated	2.10834
	Subj04	Non-Modulated	6.63023
	Subj04	Non-Modulated	12.0937
	Subj04	Non-Modulated	15.8583
	Subj04	Non-Modulated	8.56579
	Subj04	Non-Modulated	2.47219
	Subj04	Non-Modulated	3.86359
	Subj04	Non-Modulated	10.8224
	Subj04	Non-Modulated	15.436
	Subj04	Non-Modulated	2.12439
	Subj04	Non-Modulated	3.00106
	Subj04	Non-Modulated	1.89519
	Subj04	Non-Modulated	1.22611
	Subj04	Non-Modulated	2.58704
	Subj04	Non-Modulated	5.96887
	Subj04	Non-Modulated	6.00901
	Subj04	Non-Modulated	5.66093
	Subj04	Non-Modulated	2.21079
	Subj04	Non-Modulated	3.92776
	Subj04	Non-Modulated	2.26968
	Subj04	Non-Modulated	2.97607
	Subj04	Non-Modulated	3.75596
	Subj04	Non-Modulated	12.1536
	Subj04	Non-Modulated	11.0916
	Subj04	Non-Modulated	3.8029
	Subj04	Non-Modulated	1.92454
	Subj04	Non-Modulated	2.26783
	Subj04	Non-Modulated	11.8681
	Subj04	Non-Modulated	7.04718
	Subj04	Non-Modulated	1.60928
	Subj04	Non-Modulated	5.96469
	Subj04	Non-Modulated	5.69974
	Subj04	Non-Modulated	3.19458
	Subj04	Non-Modulated	3.38795
	Subj04	Non-Modulated	2.03093
	Subj04	Non-Modulated	1.14315
	Subj04	Non-Modulated	2.36132
	Subj04	Non-Modulated	4.08055
	Subj04	Non-Modulated	4.382
	Subj04	Non-Modulated	1.05703
	Subj04	Non-Modulated	6.00951
	Subj04	Non-Modulated	5.92507
	Subj04	Non-Modulated	4.47722
	Subj04	Non-Modulated	8.37616
	Subj04	Non-Modulated	8.08675
	Subj04	Non-Modulated	0.675989
	Subj04	Non-Modulated	2.43486
	Subj04	Non-Modulated	3.21312
	Subj04	Non-Modulated	3.1197
	Subj04	Non-Modulated	1.53343
	Subj04	Non-Modulated	0.901349
	Subj04	Non-Modulated	4.95873
	Subj04	Non-Modulated	15.4661
	Subj04	Non-Modulated	10.3161
	Subj04	Non-Modulated	0.274135
	Subj04	Non-Modulated	3.39704
	Subj04	Non-Modulated	6.94961
	Subj04	Non-Modulated	14.0931
	Subj04	Non-Modulated	17.1795
	Subj04	Non-Modulated	8.31948
	Subj04	Non-Modulated	17.142
	Subj04	Non-Modulated	1.34839
	Subj04	Non-Modulated	8.50057
	Subj04	Non-Modulated	10.369
	Subj04	Non-Modulated	0.924946
	Subj04	Non-Modulated	3.66445
	Subj04	Non-Modulated	8.71898
	Subj04	Non-Modulated	3.40196
	Subj04	Non-Modulated	3.97506
	Subj04	Non-Modulated	2.35136
	Subj04	Non-Modulated	2.26156
	Subj04	Non-Modulated	1.46634
	Subj04	Non-Modulated	2.11971
	Subj04	Non-Modulated	6.94944
	Subj04	Non-Modulated	7.21458
	Subj04	Non-Modulated	2.51104
	Subj04	Non-Modulated	7.57143
	Subj04	Non-Modulated	1.78756
	Subj04	Non-Modulated	7.2119
	Subj04	Non-Modulated	0.957641
	Subj04	Non-Modulated	4.93484
	Subj04	Non-Modulated	7.79288
	Subj04	Non-Modulated	7.19636
	Subj09	tFUS-GC	3.80205
	Subj09	tFUS-GC	12.168
	Subj09	tFUS-GC	27.3098
	Subj09	tFUS-GC	8.2948
	Subj09	tFUS-GC	4.87039
	Subj09	tFUS-GC	15.6072
	Subj09	tFUS-GC	8.06043
	Subj09	tFUS-GC	17.7242
	Subj09	tFUS-GC	5.47905
	Subj09	tFUS-GC	23.2499
	Subj09	tFUS-GC	14.2094
	Subj09	tFUS-GC	16.6624
	Subj09	tFUS-GC	20.8122
	Subj09	tFUS-GC	8.53053
	Subj09	tFUS-GC	3.63328
	Subj09	tFUS-GC	7.44922
	Subj09	tFUS-GC	3.31365
	Subj09	tFUS-GC	6.90497
	Subj09	tFUS-GC	18.3608
	Subj09	tFUS-GC	1.87443
	Subj09	tFUS-GC	2.62067
	Subj09	tFUS-GC	18.0436
	Subj09	tFUS-GC	11.0552
	Subj09	tFUS-GC	1.01986
	Subj09	tFUS-GC	26.0278
	Subj09	tFUS-GC	2.10938
	Subj09	tFUS-GC	3.37912
	Subj09	tFUS-GC	6.50028
	Subj09	tFUS-GC	6.32654
	Subj09	tFUS-GC	0.957894
	Subj09	tFUS-GC	6.35512
	Subj09	tFUS-GC	25.478
	Subj09	tFUS-GC	2.93802
	Subj09	tFUS-GC	3.03022
	Subj09	tFUS-GC	3.31333
	Subj09	tFUS-GC	13.0532
	Subj09	tFUS-GC	1.07627
	Subj09	tFUS-GC	11.4357
	Subj09	tFUS-GC	21.4019
	Subj09	tFUS-GC	16.2968
	Subj09	tFUS-GC	13.21
	Subj09	tFUS-GC	3.96193
	Subj09	tFUS-GC	13.7579
	Subj09	tFUS-GC	4.46399
	Subj09	tFUS-GC	7.83465
	Subj09	tFUS-GC	2.74781
	Subj09	tFUS-GC	1.72391
	Subj09	tFUS-GC	8.38445
	Subj09	tFUS-GC	3.51139
	Subj09	tFUS-GC	12.8033
	Subj09	tFUS-GC	5.94481
	Subj09	tFUS-GC	5.13162
	Subj09	tFUS-GC	6.92178
	Subj09	tFUS-GC	2.11355
	Subj09	tFUS-GC	5.08848
	Subj09	tFUS-GC	10.6644
	Subj09	tFUS-GC	8.28776
	Subj09	tFUS-GC	0.854245
	Subj09	tFUS-GC	18.7169
	Subj09	tFUS-GC	20.7153
	Subj09	tFUS-GC	8.46489
	Subj09	tFUS-GC	1.9761
	Subj09	tFUS-GC	10.9037
	Subj09	tFUS-GC	18.2118
	Subj09	tFUS-GC	2.33553
	Subj09	tFUS-GC	8.56574
	Subj09	tFUS-GC	12.0018
	Subj09	tFUS-GC	9.04961
	Subj09	tFUS-GC	1.50031
	Subj09	tFUS-GC	11.3953
	Subj09	tFUS-GC	1.94292
	Subj09	tFUS-GC	11.0196
	Subj09	tFUS-GC	2.04876
	Subj09	tFUS-GC	4.38775
	Subj09	tFUS-GC	0.480519
	Subj09	tFUS-GC	5.17625
	Subj09	tFUS-GC	4.16155
	Subj09	tFUS-GC	19.4541
	Subj09	tFUS-GC	5.15987
	Subj09	tFUS-GC	8.72188
	Subj09	tFUS-GC	10.8567
	Subj09	tFUS-GC	9.02482
	Subj09	tFUS-GC	3.33873
	Subj09	tFUS-GC	7.02949
	Subj09	tFUS-GC	6.2702
	Subj09	tFUS-GC	3.19935
	Subj09	tFUS-GC	17.663
	Subj09	tFUS-GC	7.24091
	Subj09	tFUS-GC	26.924
	Subj09	tFUS-GC	10.7262
	Subj09	tFUS-GC	11.2327
	Subj09	tFUS-GC	2.82531
	Subj09	tFUS-GC	6.99072
	Subj09	tFUS-GC	1.12268
	Subj09	tFUS-GC	1.29889
	Subj09	tFUS-GC	7.12905
	Subj09	tFUS-GC	13.8574
	Subj09	tFUS-GC	27.7712
	Subj09	tFUS-GC	8.17343
	Subj09	tFUS-GP	4.23492
	Subj09	tFUS-GP	16.4864
	Subj09	tFUS-GP	9.60307
	Subj09	tFUS-GP	6.68383
	Subj09	tFUS-GP	3.66272
	Subj09	tFUS-GP	4.30955
	Subj09	tFUS-GP	9.78683
	Subj09	tFUS-GP	7.49321
	Subj09	tFUS-GP	10.3928
	Subj09	tFUS-GP	12.295
	Subj09	tFUS-GP	1.79134
	Subj09	tFUS-GP	3.23822
	Subj09	tFUS-GP	9.6457
	Subj09	tFUS-GP	4.88699
	Subj09	tFUS-GP	2.93403
	Subj09	tFUS-GP	15.3676
	Subj09	tFUS-GP	6.47217
	Subj09	tFUS-GP	14.6941
	Subj09	tFUS-GP	0.814896
	Subj09	tFUS-GP	2.57668
	Subj09	tFUS-GP	1.17352
	Subj09	tFUS-GP	2.93718
	Subj09	tFUS-GP	5.61515
	Subj09	tFUS-GP	8.88765
	Subj09	tFUS-GP	3.65951
	Subj09	tFUS-GP	4.84358
	Subj09	tFUS-GP	2.4958
	Subj09	tFUS-GP	4.21825
	Subj09	tFUS-GP	11.2946
	Subj09	tFUS-GP	8.25422
	Subj09	tFUS-GP	10.6297
	Subj09	tFUS-GP	12.3423
	Subj09	tFUS-GP	4.40956
	Subj09	tFUS-GP	0.657919
	Subj09	tFUS-GP	1.09652
	Subj09	tFUS-GP	2.4192
	Subj09	tFUS-GP	10.6942
	Subj09	tFUS-GP	3.94216
	Subj09	tFUS-GP	3.32625
	Subj09	tFUS-GP	3.53207
	Subj09	tFUS-GP	17.5768
	Subj09	tFUS-GP	1.82955
	Subj09	tFUS-GP	19.0763
	Subj09	tFUS-GP	6.76272
	Subj09	tFUS-GP	15.1661
	Subj09	tFUS-GP	9.39498
	Subj09	tFUS-GP	12.7099
	Subj09	tFUS-GP	2.63322
	Subj09	tFUS-GP	2.20409
	Subj09	tFUS-GP	6.98968
	Subj09	tFUS-GP	5.27277
	Subj09	tFUS-GP	3.19649
	Subj09	tFUS-GP	6.56164
	Subj09	tFUS-GP	11.0476
	Subj09	tFUS-GP	8.78986
	Subj09	tFUS-GP	18.9109
	Subj09	tFUS-GP	2.90172
	Subj09	tFUS-GP	6.69534
	Subj09	tFUS-GP	12.2212
	Subj09	tFUS-GP	10.1142
	Subj09	tFUS-GP	10.5379
	Subj09	tFUS-GP	15.8548
	Subj09	tFUS-GP	6.07871
	Subj09	tFUS-GP	5.67367
	Subj09	tFUS-GP	11.9352
	Subj09	tFUS-GP	3.76584
	Subj09	tFUS-GP	5.39154
	Subj09	tFUS-GP	13.7467
	Subj09	tFUS-GP	4.95413
	Subj09	tFUS-GP	1.36332
	Subj09	tFUS-GP	9.76935
	Subj09	tFUS-GP	4.63451
	Subj09	tFUS-GP	2.51331
	Subj09	tFUS-GP	3.01952
	Subj09	tFUS-GP	3.18198
	Subj09	tFUS-GP	16.9127
	Subj09	tFUS-GP	13.349
	Subj09	tFUS-GP	2.02348
	Subj09	tFUS-GP	9.02313
	Subj09	tFUS-GP	14.0126
	Subj09	tFUS-GP	2.6326
	Subj09	tFUS-GP	5.51254
	Subj09	tFUS-GP	4.48721
	Subj09	tFUS-GP	8.78056
	Subj09	tFUS-GP	15.7701
	Subj09	tFUS-GP	7.64693
	Subj09	tFUS-GP	0.819755
	Subj09	tFUS-GP	9.81372
	Subj09	tFUS-GP	2.21828
	Subj09	tFUS-GP	11.2298
	Subj09	tFUS-GP	4.52617
	Subj09	tFUS-GP	19.8982
	Subj09	tFUS-GP	4.94982
	Subj09	tFUS-GP	15.7678
	Subj09	tFUS-GP	2.14209
	Subj09	tFUS-GP	5.47651
	Subj09	tFUS-GP	1.16411
	Subj09	tFUS-GP	9.39906
	Subj09	Non-Modulated	0.310415
	Subj09	Non-Modulated	4.76593
	Subj09	Non-Modulated	4.04012
	Subj09	Non-Modulated	21.835
	Subj09	Non-Modulated	10.9239
	Subj09	Non-Modulated	3.94079
	Subj09	Non-Modulated	1.68973
	Subj09	Non-Modulated	1.03726
	Subj09	Non-Modulated	3.15641
	Subj09	Non-Modulated	7.55695
	Subj09	Non-Modulated	2.25281
	Subj09	Non-Modulated	5.86962
	Subj09	Non-Modulated	0.402127
	Subj09	Non-Modulated	0.884637
	Subj09	Non-Modulated	5.74765
	Subj09	Non-Modulated	0.776861
	Subj09	Non-Modulated	5.66517
	Subj09	Non-Modulated	2.3209
	Subj09	Non-Modulated	1.23692
	Subj09	Non-Modulated	2.08876
	Subj09	Non-Modulated	3.92117
	Subj09	Non-Modulated	10.4946
	Subj09	Non-Modulated	7.13006
	Subj09	Non-Modulated	11.5642
	Subj09	Non-Modulated	5.37713
	Subj09	Non-Modulated	4.9758
	Subj09	Non-Modulated	4.44221
	Subj09	Non-Modulated	6.1302
	Subj09	Non-Modulated	3.17918
	Subj09	Non-Modulated	0.802201
	Subj09	Non-Modulated	6.999
	Subj09	Non-Modulated	5.77387
	Subj09	Non-Modulated	8.31431
	Subj09	Non-Modulated	17.7692
	Subj09	Non-Modulated	1.93056
	Subj09	Non-Modulated	8.25767
	Subj09	Non-Modulated	5.93782
	Subj09	Non-Modulated	7.16552
	Subj09	Non-Modulated	1.79717
	Subj09	Non-Modulated	3.23127
	Subj09	Non-Modulated	4.77387
	Subj09	Non-Modulated	10.6427
	Subj09	Non-Modulated	2.92142
	Subj09	Non-Modulated	8.48075
	Subj09	Non-Modulated	5.32648
	Subj09	Non-Modulated	7.48031
	Subj09	Non-Modulated	1.69854
	Subj09	Non-Modulated	3.1894
	Subj09	Non-Modulated	18.9493
	Subj09	Non-Modulated	7.85599
	Subj09	Non-Modulated	2.35391
	Subj09	Non-Modulated	9.44845
	Subj09	Non-Modulated	6.16877
	Subj09	Non-Modulated	4.95585
	Subj09	Non-Modulated	5.10697
	Subj09	Non-Modulated	11.9497
	Subj09	Non-Modulated	2.04437
	Subj09	Non-Modulated	0.657417
	Subj09	Non-Modulated	12.2093
	Subj09	Non-Modulated	3.96818
	Subj09	Non-Modulated	3.85031
	Subj09	Non-Modulated	10.3555
	Subj09	Non-Modulated	3.78045
	Subj09	Non-Modulated	5.87886
	Subj09	Non-Modulated	1.73483
	Subj09	Non-Modulated	9.20043
	Subj09	Non-Modulated	7.2585
	Subj09	Non-Modulated	4.32259
	Subj09	Non-Modulated	1.863
	Subj09	Non-Modulated	2.20476
	Subj09	Non-Modulated	4.56738
	Subj09	Non-Modulated	7.40887
	Subj09	Non-Modulated	4.76828
	Subj09	Non-Modulated	3.99218
	Subj09	Non-Modulated	7.70572
	Subj09	Non-Modulated	3.04975
	Subj09	Non-Modulated	7.70137
	Subj09	Non-Modulated	10.3009
	Subj09	Non-Modulated	1.28821
	Subj09	Non-Modulated	5.45896
	Subj09	Non-Modulated	8.09608
	Subj09	Non-Modulated	3.7917
	Subj09	Non-Modulated	2.42209
	Subj09	Non-Modulated	1.22979
	Subj09	Non-Modulated	5.19525
	Subj09	Non-Modulated	7.38877
	Subj09	Non-Modulated	4.64782
	Subj09	Non-Modulated	3.58896
	Subj09	Non-Modulated	2.18599
	Subj09	Non-Modulated	3.93531
	Subj09	Non-Modulated	5.181
	Subj09	Non-Modulated	1.30603
	Subj09	Non-Modulated	7.55785
	Subj09	Non-Modulated	1.93639
	Subj09	Non-Modulated	5.45113
	Subj09	Non-Modulated	6.96152
	Subj09	Non-Modulated	6.66651
	Subj09	Non-Modulated	4.20093
	Subj09	Non-Modulated	4.73385
	Subj09	Non-Modulated	1.12578
	Subj09	Non-Modulated	4.94871
	Subj09	Non-Modulated	0.87876
	Subj09	Non-Modulated	8.81777
	Subj09	Non-Modulated	19.349
	Subj09	Non-Modulated	2.3707
	Subj09	Non-Modulated	18.8854
	Subj10	tFUS-GC	16.7996
	Subj10	tFUS-GC	4.60891
	Subj10	tFUS-GC	8.83757
	Subj10	tFUS-GC	12.7079
	Subj10	tFUS-GC	15.647
	Subj10	tFUS-GC	3.65359
	Subj10	tFUS-GC	27.6973
	Subj10	tFUS-GC	3.63619
	Subj10	tFUS-GC	25.3182
	Subj10	tFUS-GC	11.5259
	Subj10	tFUS-GC	16.5874
	Subj10	tFUS-GC	2.14546
	Subj10	tFUS-GC	9.38638
	Subj10	tFUS-GC	2.33907
	Subj10	tFUS-GC	2.02973
	Subj10	tFUS-GC	2.82192
	Subj10	tFUS-GC	6.58701
	Subj10	tFUS-GC	3.08539
	Subj10	tFUS-GC	1.83607
	Subj10	tFUS-GC	3.75201
	Subj10	tFUS-GC	21.851
	Subj10	tFUS-GC	2.6413
	Subj10	tFUS-GC	15.6854
	Subj10	tFUS-GC	3.67771
	Subj10	tFUS-GC	2.73546
	Subj10	tFUS-GC	6.09419
	Subj10	tFUS-GC	2.46435
	Subj10	tFUS-GC	6.16152
	Subj10	tFUS-GC	4.25206
	Subj10	tFUS-GC	12.5963
	Subj10	tFUS-GC	2.41801
	Subj10	tFUS-GC	3.01183
	Subj10	tFUS-GC	8.45332
	Subj10	tFUS-GC	5.26578
	Subj10	tFUS-GC	8.78652
	Subj10	tFUS-GC	7.08872
	Subj10	tFUS-GC	3.6101
	Subj10	tFUS-GC	3.89657
	Subj10	tFUS-GC	2.19789
	Subj10	tFUS-GC	7.88133
	Subj10	tFUS-GC	6.28401
	Subj10	tFUS-GC	17.4317
	Subj10	tFUS-GC	5.24124
	Subj10	tFUS-GC	5.20085
	Subj10	tFUS-GC	9.38405
	Subj10	tFUS-GC	4.02128
	Subj10	tFUS-GC	3.9386
	Subj10	tFUS-GC	2.53525
	Subj10	tFUS-GC	2.75007
	Subj10	tFUS-GC	2.5098
	Subj10	tFUS-GC	2.47939
	Subj10	tFUS-GC	13.8551
	Subj10	tFUS-GC	3.94071
	Subj10	tFUS-GC	1.7924
	Subj10	tFUS-GC	18.7729
	Subj10	tFUS-GC	4.47044
	Subj10	tFUS-GC	8.156
	Subj10	tFUS-GC	5.94293
	Subj10	tFUS-GC	2.60951
	Subj10	tFUS-GC	3.65121
	Subj10	tFUS-GC	8.09669
	Subj10	tFUS-GC	4.47444
	Subj10	tFUS-GC	5.00194
	Subj10	tFUS-GC	1.65457
	Subj10	tFUS-GC	15.0904
	Subj10	tFUS-GC	5.969
	Subj10	tFUS-GC	16.88
	Subj10	tFUS-GC	5.30975
	Subj10	tFUS-GC	8.84826
	Subj10	tFUS-GC	6.71925
	Subj10	Decoupled-Sham	3.27144
	Subj10	Decoupled-Sham	11.6952
	Subj10	Decoupled-Sham	6.70042
	Subj10	Decoupled-Sham	6.60645
	Subj10	Decoupled-Sham	3.43761
	Subj10	Decoupled-Sham	2.02798
	Subj10	Decoupled-Sham	7.03056
	Subj10	Decoupled-Sham	19.9904
	Subj10	Decoupled-Sham	3.42892
	Subj10	Decoupled-Sham	11.5459
	Subj10	Decoupled-Sham	5.37182
	Subj10	Decoupled-Sham	2.34252
	Subj10	Decoupled-Sham	9.81659
	Subj10	Decoupled-Sham	4.3108
	Subj10	Decoupled-Sham	5.77078
	Subj10	Decoupled-Sham	2.88586
	Subj10	Decoupled-Sham	0.877782
	Subj10	Decoupled-Sham	0.712185
	Subj10	Decoupled-Sham	3.94577
	Subj10	Decoupled-Sham	5.86303
	Subj10	Decoupled-Sham	12.1252
	Subj10	Decoupled-Sham	3.39063
	Subj10	Decoupled-Sham	3.77127
	Subj10	Decoupled-Sham	3.65537
	Subj10	Decoupled-Sham	1.76638
[truncated: 2,669 more rows]

## Sheet: Figure 3 SP-Alpha
Figure 3 SP-alpha	subject	condition	power
	Subj01	tFUS-GC	8.64094
	Subj01	tFUS-GC	9.18344
	Subj01	tFUS-GC	4.30598
	Subj01	tFUS-GC	4.92413
	Subj01	tFUS-GC	1.92402
	Subj01	tFUS-GC	6.36312
	Subj01	tFUS-GC	0.411915
	Subj01	tFUS-GC	9.35228		Exact p-values
	Subj01	tFUS-GC	8.28308		Non-Modulated - Decoupled-Sham	tFUS-GC - Decoupled-Sham	tFUS-GP - Decoupled-Sham	tFUS-GC - Non-Modulated	tFUS-GP - Non-Modulated	tFUS-GP - tFUS-GC
	Subj01	tFUS-GC	3.32934		0.327409	0.00124003	0.382804	0.00124003	0.382804	0.00124003
	Subj01	tFUS-GC	4.53492
	Subj01	tFUS-GC	3.77886
	Subj01	tFUS-GC	7.42332
	Subj01	tFUS-GC	1.8228
	Subj01	tFUS-GC	2.63362
	Subj01	tFUS-GC	4.13214
	Subj01	tFUS-GC	5.16638
	Subj01	tFUS-GC	9.08206
	Subj01	tFUS-GC	2.68275
	Subj01	tFUS-GC	1.64192
	Subj01	tFUS-GC	2.03387
	Subj01	tFUS-GC	6.36695
	Subj01	tFUS-GC	2.23828
	Subj01	tFUS-GC	2.03211
	Subj01	tFUS-GC	5.78817
	Subj01	tFUS-GC	3.15971
	Subj01	tFUS-GC	3.91046
	Subj01	tFUS-GC	3.13771
	Subj01	tFUS-GC	0.433507
	Subj01	tFUS-GC	3.88529
	Subj01	tFUS-GC	3.966
	Subj01	tFUS-GC	5.48278
	Subj01	tFUS-GC	5.01854
	Subj01	tFUS-GC	5.31441
	Subj01	tFUS-GC	3.0601
	Subj01	tFUS-GC	4.12585
	Subj01	tFUS-GC	5.39583
	Subj01	tFUS-GC	4.74058
	Subj01	tFUS-GC	5.56017
	Subj01	tFUS-GC	4.33457
	Subj01	tFUS-GC	6.84256
	Subj01	tFUS-GC	1.38854
	Subj01	tFUS-GC	5.77656
	Subj01	tFUS-GC	4.24514
	Subj01	tFUS-GC	2.41687
	Subj01	tFUS-GC	7.30441
	Subj01	tFUS-GC	7.07191
	Subj01	tFUS-GC	5.62444
	Subj01	tFUS-GC	5.17786
	Subj01	tFUS-GC	2.00365
	Subj01	tFUS-GC	7.4776
	Subj01	tFUS-GC	8.42288
	Subj01	tFUS-GC	2.51362
	Subj01	tFUS-GC	4.19633
	Subj01	tFUS-GC	6.51842
	Subj01	tFUS-GC	1.3526
	Subj01	tFUS-GC	2.1792
	Subj01	tFUS-GC	2.95136
	Subj01	tFUS-GC	1.44044
	Subj01	tFUS-GC	4.1916
	Subj01	tFUS-GC	2.66017
	Subj01	tFUS-GC	14.6804
	Subj01	tFUS-GC	17.847
	Subj01	tFUS-GC	3.12646
	Subj01	tFUS-GC	3.31661
	Subj01	tFUS-GC	1.64575
	Subj01	tFUS-GC	7.16163
	Subj01	tFUS-GC	3.0235
	Subj01	tFUS-GC	1.66024
	Subj01	tFUS-GC	1.21525
	Subj01	tFUS-GC	2.79747
	Subj01	tFUS-GC	2.71706
	Subj01	tFUS-GC	5.12178
	Subj01	tFUS-GC	6.37254
	Subj01	tFUS-GC	6.40862
	Subj01	tFUS-GC	4.37105
	Subj01	tFUS-GC	1.84633
	Subj01	tFUS-GC	1.71041
	Subj01	tFUS-GC	9.31391
	Subj01	tFUS-GC	5.30742
	Subj01	tFUS-GC	10.638
	Subj01	tFUS-GC	8.57829
	Subj01	tFUS-GC	4.52639
	Subj01	tFUS-GC	3.77345
	Subj01	tFUS-GC	6.36335
	Subj01	tFUS-GC	2.92031
	Subj01	tFUS-GC	2.60882
	Subj01	tFUS-GC	2.96405
	Subj01	tFUS-GC	10.5665
	Subj01	tFUS-GC	2.55744
	Subj01	tFUS-GC	4.8115
	Subj01	tFUS-GC	3.29378
	Subj01	tFUS-GC	3.4039
	Subj01	tFUS-GC	1.82565
	Subj01	tFUS-GC	6.69134
	Subj01	tFUS-GC	3.52835
	Subj01	tFUS-GC	3.15873
	Subj01	tFUS-GC	6.78846
	Subj01	tFUS-GC	4.00063
	Subj01	tFUS-GC	2.88762
	Subj01	tFUS-GC	0.989079
	Subj01	tFUS-GC	13.3465
	Subj01	tFUS-GC	12.096
	Subj01	tFUS-GC	1.8168
	Subj01	tFUS-GC	2.42544
	Subj01	tFUS-GC	8.52926
	Subj01	tFUS-GC	1.7997
	Subj01	tFUS-GC	2.20155
	Subj01	tFUS-GC	7.5755
	Subj01	tFUS-GC	9.20405
	Subj01	tFUS-GC	4.48432
	Subj01	tFUS-GC	15.7062
	Subj01	tFUS-GC	2.43689
	Subj01	Non-Modulated	2.82512
	Subj01	Non-Modulated	2.56655
	Subj01	Non-Modulated	2.44121
	Subj01	Non-Modulated	2.45147
	Subj01	Non-Modulated	2.1676
	Subj01	Non-Modulated	0.92033
	Subj01	Non-Modulated	4.02245
	Subj01	Non-Modulated	8.61843
	Subj01	Non-Modulated	8.36417
	Subj01	Non-Modulated	4.92099
	Subj01	Non-Modulated	11.2718
	Subj01	Non-Modulated	1.3716
	Subj01	Non-Modulated	3.1415
	Subj01	Non-Modulated	1.99994
	Subj01	Non-Modulated	4.23458
	Subj01	Non-Modulated	1.8556
	Subj01	Non-Modulated	5.59953
	Subj01	Non-Modulated	1.94954
	Subj01	Non-Modulated	1.55983
	Subj01	Non-Modulated	4.02006
	Subj01	Non-Modulated	0.536036
	Subj01	Non-Modulated	2.63859
	Subj01	Non-Modulated	13.6896
	Subj01	Non-Modulated	2.92675
	Subj01	Non-Modulated	3.16426
	Subj01	Non-Modulated	4.36749
	Subj01	Non-Modulated	5.92635
	Subj01	Non-Modulated	2.17729
	Subj01	Non-Modulated	15.3617
	Subj01	Non-Modulated	1.01006
	Subj01	Non-Modulated	9.13756
	Subj01	Non-Modulated	5.00589
	Subj01	Non-Modulated	9.45605
	Subj01	Non-Modulated	7.08451
	Subj01	Non-Modulated	3.46439
	Subj01	Non-Modulated	3.69675
	Subj01	Non-Modulated	2.92453
	Subj01	Non-Modulated	2.13649
	Subj01	Non-Modulated	4.26539
	Subj01	Non-Modulated	1.91264
	Subj01	Non-Modulated	5.74227
	Subj01	Non-Modulated	3.53166
	Subj01	Non-Modulated	8.47563
	Subj01	Non-Modulated	7.69826
	Subj01	Non-Modulated	3.57628
	Subj01	Non-Modulated	3.09031
	Subj01	Non-Modulated	2.44355
	Subj01	Non-Modulated	2.29875
	Subj01	Non-Modulated	1.22748
	Subj01	Non-Modulated	3.35261
	Subj01	Non-Modulated	4.08538
	Subj01	Non-Modulated	6.90536
	Subj01	Non-Modulated	8.02894
	Subj01	Non-Modulated	6.25474
	Subj01	Non-Modulated	6.39167
	Subj01	Non-Modulated	4.00561
	Subj01	Non-Modulated	2.63031
	Subj01	Non-Modulated	1.51791
	Subj01	Non-Modulated	3.64108
	Subj01	Non-Modulated	6.94006
	Subj01	Non-Modulated	7.92616
	Subj01	Non-Modulated	8.26776
	Subj01	Non-Modulated	0.821937
	Subj01	Non-Modulated	5.50496
	Subj01	Non-Modulated	2.22339
	Subj01	Non-Modulated	1.25058
	Subj01	Non-Modulated	3.02267
	Subj01	Non-Modulated	5.44581
	Subj01	Non-Modulated	16.0754
	Subj01	Non-Modulated	1.04973
	Subj01	Non-Modulated	3.92865
	Subj01	Non-Modulated	1.28831
	Subj01	Non-Modulated	3.67274
	Subj01	Non-Modulated	2.38767
	Subj01	Non-Modulated	7.19156
	Subj01	Non-Modulated	1.9455
	Subj01	Non-Modulated	1.60064
	Subj01	Non-Modulated	2.62142
	Subj01	Non-Modulated	4.20609
	Subj01	Non-Modulated	4.91741
	Subj01	Non-Modulated	6.59262
	Subj01	Non-Modulated	4.17822
	Subj01	Non-Modulated	5.21343
	Subj01	Non-Modulated	7.07175
	Subj01	Non-Modulated	3.77318
	Subj01	Non-Modulated	0.834741
	Subj01	Non-Modulated	4.42536
	Subj01	Non-Modulated	5.23727
	Subj01	Non-Modulated	6.93415
	Subj01	Non-Modulated	2.96252
	Subj01	Non-Modulated	2.30452
	Subj01	Non-Modulated	2.85421
	Subj01	Non-Modulated	6.45452
	Subj01	Non-Modulated	1.12012
	Subj01	Non-Modulated	3.65373
	Subj01	Non-Modulated	6.29167
	Subj01	Non-Modulated	3.22019
	Subj01	Non-Modulated	1.08309
	Subj01	Non-Modulated	1.07402
	Subj01	Non-Modulated	3.02482
	Subj01	Non-Modulated	4.37167
	Subj01	Non-Modulated	7.13098
	Subj01	Non-Modulated	7.08643
	Subj01	Non-Modulated	2.29833
	Subj01	Non-Modulated	2.22525
	Subj01	Non-Modulated	3.68995
	Subj01	Non-Modulated	6.76022
	Subj01	Non-Modulated	1.46097
	Subj01	Non-Modulated	2.87207
	Subj01	Non-Modulated	2.45317
	Subj01	Non-Modulated	4.20702
	Subj01	Non-Modulated	3.05425
	Subj01	Non-Modulated	1.89878
	Subj01	Non-Modulated	7.80917
	Subj01	Non-Modulated	4.49783
	Subj02	tFUS-GC	11.5006
	Subj02	tFUS-GC	4.68703
	Subj02	tFUS-GC	1.15991
	Subj02	tFUS-GC	4.66683
	Subj02	tFUS-GC	1.79871
	Subj02	tFUS-GC	11.6719
	Subj02	tFUS-GC	4.32262
	Subj02	tFUS-GC	1.45663
	Subj02	tFUS-GC	1.4047
	Subj02	tFUS-GC	2.42429
	Subj02	tFUS-GC	2.42406
	Subj02	tFUS-GC	0.983043
	Subj02	tFUS-GC	2.22256
	Subj02	tFUS-GC	12.3756
	Subj02	tFUS-GC	15.3812
	Subj02	tFUS-GC	8.46623
	Subj02	tFUS-GC	15.125
	Subj02	tFUS-GC	3.69002
	Subj02	tFUS-GC	12.5269
	Subj02	tFUS-GC	1.96432
	Subj02	tFUS-GC	12.6131
	Subj02	tFUS-GC	8.34136
	Subj02	tFUS-GC	2.15125
	Subj02	tFUS-GC	1.95409
	Subj02	tFUS-GC	2.09222
	Subj02	tFUS-GC	2.02313
	Subj02	tFUS-GC	1.29535
	Subj02	tFUS-GC	2.02376
	Subj02	tFUS-GC	1.91954
	Subj02	tFUS-GC	7.20296
	Subj02	tFUS-GC	4.85378
	Subj02	tFUS-GC	6.45862
	Subj02	tFUS-GC	5.70488
	Subj02	tFUS-GC	4.95763
	Subj02	tFUS-GC	2.258
	Subj02	tFUS-GC	6.69276
	Subj02	tFUS-GC	2.62571
	Subj02	tFUS-GC	14.6781
	Subj02	tFUS-GC	14.0923
	Subj02	tFUS-GC	5.77548
	Subj02	tFUS-GC	5.83854
	Subj02	tFUS-GC	6.50748
	Subj02	tFUS-GC	17.3512
	Subj02	Decoupled-Sham	4.71617
	Subj02	Decoupled-Sham	1.46596
	Subj02	Decoupled-Sham	2.43172
	Subj02	Decoupled-Sham	1.71779
	Subj02	Decoupled-Sham	6.92379
	Subj02	Decoupled-Sham	2.31392
	Subj02	Decoupled-Sham	4.602
	Subj02	Decoupled-Sham	1.31672
	Subj02	Decoupled-Sham	3.2327
	Subj02	Decoupled-Sham	16.0956
	Subj02	Decoupled-Sham	1.73726
	Subj02	Decoupled-Sham	9.73898
	Subj02	Decoupled-Sham	5.34341
	Subj02	Decoupled-Sham	1.31846
	Subj02	Decoupled-Sham	3.26511
	Subj02	Decoupled-Sham	9.85203
	Subj02	Decoupled-Sham	9.5789
	Subj02	Decoupled-Sham	4.95359
	Subj02	Decoupled-Sham	4.3255
	Subj02	Decoupled-Sham	2.24157
	Subj02	Decoupled-Sham	9.55067
	Subj02	Decoupled-Sham	5.66743
	Subj02	Decoupled-Sham	5.51899
	Subj02	Decoupled-Sham	2.393
	Subj02	Decoupled-Sham	2.19777
	Subj02	Decoupled-Sham	1.07967
	Subj02	Decoupled-Sham	7.18715
	Subj02	Decoupled-Sham	4.54038
	Subj02	Decoupled-Sham	6.85094
	Subj02	Decoupled-Sham	16.2028
	Subj02	Decoupled-Sham	4.97509
	Subj02	Decoupled-Sham	3.73691
	Subj02	Decoupled-Sham	5.58659
	Subj02	Decoupled-Sham	3.25918
	Subj02	Decoupled-Sham	3.50618
	Subj02	Decoupled-Sham	8.29458
	Subj02	Decoupled-Sham	12.6216
	Subj02	Decoupled-Sham	2.47419
	Subj02	Decoupled-Sham	9.68859
	Subj02	Decoupled-Sham	4.71462
	Subj02	Decoupled-Sham	15.4786
	Subj02	Decoupled-Sham	7.06699
	Subj02	Decoupled-Sham	2.36384
	Subj02	Decoupled-Sham	5.21156
	Subj02	Decoupled-Sham	10.3864
	Subj02	Non-Modulated	7.25663
	Subj02	Non-Modulated	8.94866
	Subj02	Non-Modulated	8.3432
	Subj02	Non-Modulated	2.22134
	Subj02	Non-Modulated	17.2264
	Subj02	Non-Modulated	3.26822
	Subj02	Non-Modulated	4.93755
	Subj02	Non-Modulated	2.9202
	Subj02	Non-Modulated	1.53273
	Subj02	Non-Modulated	16.5252
	Subj02	Non-Modulated	9.23092
	Subj02	Non-Modulated	6.78304
	Subj02	Non-Modulated	2.84579
	Subj02	Non-Modulated	8.38922
	Subj02	Non-Modulated	3.2348
	Subj02	Non-Modulated	4.62411
	Subj02	Non-Modulated	2.18118
	Subj02	Non-Modulated	2.50773
	Subj02	Non-Modulated	2.68911
	Subj02	Non-Modulated	3.47844
	Subj02	Non-Modulated	3.00555
	Subj02	Non-Modulated	3.04891
	Subj02	Non-Modulated	9.60814
	Subj02	Non-Modulated	5.44226
	Subj02	Non-Modulated	10.3075
	Subj02	Non-Modulated	2.67376
	Subj02	Non-Modulated	4.26109
	Subj02	Non-Modulated	2.88154
	Subj02	Non-Modulated	1.05497
	Subj02	Non-Modulated	4.19393
	Subj02	Non-Modulated	4.69464
	Subj02	Non-Modulated	2.48734
	Subj02	Non-Modulated	4.24698
	Subj02	Non-Modulated	2.38808
	Subj02	Non-Modulated	2.64523
	Subj02	Non-Modulated	4.8437
	Subj02	Non-Modulated	4.38164
	Subj02	Non-Modulated	10.4774
	Subj02	Non-Modulated	3.8968
	Subj02	Non-Modulated	3.09198
	Subj02	Non-Modulated	4.57637
	Subj02	Non-Modulated	11.3118
	Subj02	Non-Modulated	12.5785
	Subj03	Non-Modulated	5.66489
	Subj03	Non-Modulated	12.0209
	Subj03	Non-Modulated	8.5914
	Subj03	Non-Modulated	6.20976
	Subj03	Non-Modulated	3.52226
	Subj03	Non-Modulated	5.82561
	Subj03	Non-Modulated	11.9765
	Subj03	Non-Modulated	2.10578
	Subj03	Non-Modulated	5.93376
	Subj03	Non-Modulated	5.57619
	Subj03	Non-Modulated	6.84623
	Subj03	Non-Modulated	3.71054
	Subj03	Non-Modulated	10.6557
	Subj03	Non-Modulated	13.6277
	Subj03	Non-Modulated	2.85909
	Subj03	Non-Modulated	3.04378
	Subj03	Non-Modulated	2.57654
	Subj03	Non-Modulated	2.1125
	Subj03	Non-Modulated	2.58647
	Subj03	Non-Modulated	1.4829
	Subj03	Non-Modulated	3.95062
	Subj03	Non-Modulated	13.2568
	Subj03	Non-Modulated	4.62242
	Subj03	Non-Modulated	7.63618
	Subj03	Non-Modulated	2.7827
	Subj03	Non-Modulated	7.31425
	Subj03	Non-Modulated	5.42829
	Subj03	Non-Modulated	16.0581
	Subj03	Non-Modulated	7.28099
	Subj03	Non-Modulated	0.818705
	Subj03	Non-Modulated	2.3278
	Subj03	Non-Modulated	12.5175
	Subj03	Non-Modulated	4.78515
	Subj03	Non-Modulated	3.25381
	Subj03	Non-Modulated	3.46245
	Subj03	Non-Modulated	4.65946
	Subj03	Non-Modulated	8.30102
	Subj03	Non-Modulated	2.31065
	Subj03	Non-Modulated	5.42644
	Subj03	Non-Modulated	1.15215
	Subj03	Non-Modulated	8.59258
	Subj03	Non-Modulated	1.54109
	Subj03	Non-Modulated	1.05996
	Subj03	Non-Modulated	8.54044
	Subj03	Non-Modulated	7.67732
	Subj03	Non-Modulated	6.82171
	Subj03	Decoupled-Sham	13.6371
	Subj03	Decoupled-Sham	4.79315
	Subj03	Decoupled-Sham	2.41941
	Subj03	Decoupled-Sham	1.68423
	Subj03	Decoupled-Sham	4.29828
	Subj03	Decoupled-Sham	7.40591
	Subj03	Decoupled-Sham	9.68257
	Subj03	Decoupled-Sham	3.43696
	Subj03	Decoupled-Sham	11.6059
	Subj03	Decoupled-Sham	3.44447
	Subj03	Decoupled-Sham	8.58918
	Subj03	Decoupled-Sham	1.31438
	Subj03	Decoupled-Sham	1.39011
	Subj03	Decoupled-Sham	3.26392
	Subj03	Decoupled-Sham	6.4904
	Subj03	Decoupled-Sham	2.08558
	Subj03	Decoupled-Sham	1.88172
	Subj03	Decoupled-Sham	3.22505
	Subj03	Decoupled-Sham	1.9147
	Subj03	Decoupled-Sham	5.59223
	Subj03	Decoupled-Sham	3.77776
	Subj03	Decoupled-Sham	2.58883
	Subj03	Decoupled-Sham	3.45141
	Subj03	Decoupled-Sham	4.64978
	Subj03	Decoupled-Sham	4.82228
	Subj03	Decoupled-Sham	1.73795
	Subj03	Decoupled-Sham	5.58968
	Subj03	Decoupled-Sham	3.40196
	Subj03	Decoupled-Sham	4.8479
	Subj03	Decoupled-Sham	10.2286
	Subj03	Decoupled-Sham	0.996162
	Subj03	Decoupled-Sham	2.01537
	Subj03	Decoupled-Sham	6.79078
	Subj03	Decoupled-Sham	9.46295
	Subj03	Decoupled-Sham	6.20114
	Subj03	Decoupled-Sham	11.5199
	Subj03	Decoupled-Sham	13.3044
	Subj03	Decoupled-Sham	0.942437
	Subj03	Decoupled-Sham	0.642891
	Subj03	Decoupled-Sham	7.27405
	Subj03	Decoupled-Sham	3.94467
	Subj03	Decoupled-Sham	2.41536
	Subj03	tFUS-GP	4.71996
	Subj03	tFUS-GP	4.00122
	Subj03	tFUS-GP	14.7836
	Subj03	tFUS-GP	5.90248
	Subj03	tFUS-GP	5.25146
	Subj03	tFUS-GP	6.69675
	Subj03	tFUS-GP	5.2905
	Subj03	tFUS-GP	4.36262
	Subj03	tFUS-GP	2.44298
	Subj03	tFUS-GP	5.61362
	Subj03	tFUS-GP	4.04413
	Subj03	tFUS-GP	11.8504
	Subj03	tFUS-GP	4.12339
	Subj03	tFUS-GP	6.82411
	Subj03	tFUS-GP	4.79375
	Subj03	tFUS-GP	1.05424
	Subj03	tFUS-GP	4.7815
	Subj03	tFUS-GP	3.32899
	Subj03	tFUS-GP	6.63374
	Subj03	tFUS-GP	8.69503
	Subj03	tFUS-GP	9.11198
	Subj03	tFUS-GP	2.12605
	Subj03	tFUS-GP	1.07149
	Subj03	tFUS-GP	1.46151
	Subj03	tFUS-GP	2.62653
	Subj03	tFUS-GP	7.76964
	Subj03	tFUS-GP	1.73414
	Subj03	tFUS-GP	4.07512
	Subj03	tFUS-GP	3.84835
	Subj03	tFUS-GP	2.3578
	Subj03	tFUS-GP	13.295
	Subj03	tFUS-GP	1.771
	Subj03	tFUS-GP	0.508938
	Subj03	tFUS-GP	2.52886
	Subj03	tFUS-GP	4.20524
	Subj03	tFUS-GP	7.08545
	Subj03	tFUS-GP	2.63989
	Subj03	tFUS-GP	2.42003
	Subj03	tFUS-GP	9.8093
	Subj03	tFUS-GP	6.39536
	Subj03	tFUS-GP	6.83857
	Subj03	tFUS-GP	4.47613
	Subj03	tFUS-GC	9.63465
	Subj03	tFUS-GC	4.3264
	Subj03	tFUS-GC	3.76584
	Subj03	tFUS-GC	10.603
	Subj03	tFUS-GC	7.55586
	Subj03	tFUS-GC	8.86929
	Subj03	tFUS-GC	2.66861
	Subj03	tFUS-GC	0.630332
	Subj03	tFUS-GC	4.98451
	Subj03	tFUS-GC	2.30745
	Subj03	tFUS-GC	8.88805
	Subj03	tFUS-GC	13.7033
	Subj03	tFUS-GC	2.45633
	Subj03	tFUS-GC	2.90468
	Subj03	tFUS-GC	5.60171
	Subj03	tFUS-GC	15.6222
	Subj03	tFUS-GC	16.7049
	Subj03	tFUS-GC	4.0387
	Subj03	tFUS-GC	5.77838
	Subj03	tFUS-GC	3.0115
	Subj03	tFUS-GC	0.575555
	Subj03	tFUS-GC	16.3335
	Subj03	tFUS-GC	7.9601
	Subj03	tFUS-GC	7.64228
	Subj03	tFUS-GC	6.95103
	Subj03	tFUS-GC	14.4572
	Subj03	tFUS-GC	5.15903
	Subj03	tFUS-GC	7.20524
	Subj03	tFUS-GC	1.57972
	Subj03	tFUS-GC	1.0198
	Subj03	tFUS-GC	4.86858
	Subj03	tFUS-GC	8.58969
	Subj03	tFUS-GC	5.92498
	Subj03	tFUS-GC	1.04178
	Subj03	tFUS-GC	13.2846
	Subj03	tFUS-GC	3.48831
	Subj03	tFUS-GC	2.82769
	Subj03	tFUS-GC	4.18006
	Subj03	tFUS-GC	6.38568
	Subj03	tFUS-GC	4.81467
	Subj03	tFUS-GC	8.09509
	Subj03	tFUS-GC	2.92138
	Subj03	tFUS-GC	4.50036
	Subj03	tFUS-GC	2.14629
	Subj03	tFUS-GC	4.26396
	Subj05	Non-Modulated	4.92143
	Subj05	Non-Modulated	4.40073
	Subj05	Non-Modulated	2.5108
	Subj05	Non-Modulated	3.40439
	Subj05	Non-Modulated	4.74019
	Subj05	Non-Modulated	3.04787
	Subj05	Non-Modulated	5.65905
	Subj05	Non-Modulated	5.15474
	Subj05	Non-Modulated	4.96689
	Subj05	Non-Modulated	1.26637
	Subj05	Non-Modulated	2.97231
	Subj05	Non-Modulated	0.529405
	Subj05	Non-Modulated	5.34632
	Subj05	Non-Modulated	12.8269
	Subj05	Non-Modulated	7.84595
	Subj05	Non-Modulated	4.72479
	Subj05	Non-Modulated	10.9378
	Subj05	Non-Modulated	17.1128
	Subj05	Non-Modulated	2.53745
	Subj05	Non-Modulated	4.81473
	Subj05	Non-Modulated	1.03869
	Subj05	Non-Modulated	4.57339
	Subj05	Non-Modulated	1.89964
	Subj05	Non-Modulated	8.04516
	Subj05	Non-Modulated	5.76448
	Subj05	Non-Modulated	4.1424
	Subj05	Non-Modulated	4.93274
	Subj05	Non-Modulated	4.07894
	Subj05	Non-Modulated	4.58195
	Subj05	Non-Modulated	5.45569
	Subj05	Non-Modulated	8.06252
	Subj05	Non-Modulated	9.10378
	Subj05	Non-Modulated	1.70527
	Subj05	Non-Modulated	8.53122
	Subj05	Non-Modulated	7.49427
	Subj05	Non-Modulated	4.96415
	Subj05	Non-Modulated	5.29926
	Subj05	Non-Modulated	1.16091
	Subj05	Non-Modulated	3.77146
	Subj05	tFUS-GC	1.45782
	Subj05	tFUS-GC	4.20377
	Subj05	tFUS-GC	11.0276
	Subj05	tFUS-GC	16.1202
	Subj05	tFUS-GC	4.03384
	Subj05	tFUS-GC	7.04487
	Subj05	tFUS-GC	5.18774
	Subj05	tFUS-GC	6.56671
	Subj05	tFUS-GC	4.98812
	Subj05	tFUS-GC	3.65114
	Subj05	tFUS-GC	13.2057
	Subj05	tFUS-GC	1.00823
	Subj05	tFUS-GC	4.0143
	Subj05	tFUS-GC	17.0568
	Subj05	tFUS-GC	1.95533
	Subj05	tFUS-GC	2.9855
	Subj05	tFUS-GC	4.17083
	Subj05	tFUS-GC	7.27011
	Subj05	tFUS-GC	11.0228
	Subj05	tFUS-GC	4.77396
	Subj05	tFUS-GC	2.8337
	Subj05	tFUS-GC	8.01392
	Subj05	tFUS-GC	5.07253
	Subj05	tFUS-GC	6.48187
	Subj05	tFUS-GC	9.13773
	Subj05	tFUS-GC	1.07607
	Subj05	tFUS-GC	3.38511
	Subj05	tFUS-GC	6.75965
	Subj05	tFUS-GC	1.53199
	Subj05	tFUS-GC	3.41298
	Subj05	tFUS-GC	11.6996
	Subj05	tFUS-GC	6.29734
	Subj05	tFUS-GC	2.70683
	Subj05	tFUS-GC	5.6163
	Subj05	tFUS-GC	10.297
	Subj05	tFUS-GC	6.88803
	Subj05	tFUS-GC	4.04864
	Subj05	tFUS-GC	1.89828
	Subj05	tFUS-GC	15.2508
	Subj05	tFUS-GC	2.95494
	Subj05	tFUS-GC	12.0231
	Subj05	tFUS-GC	4.16276
	Subj05	tFUS-GC	0.893696
	Subj05	tFUS-GC	3.11741
	Subj05	tFUS-GC	5.57842
	Subj05	tFUS-GP	5.48444
	Subj05	tFUS-GP	4.31277
	Subj05	tFUS-GP	3.77089
	Subj05	tFUS-GP	1.93197
	Subj05	tFUS-GP	2.69042
	Subj05	tFUS-GP	2.98237
	Subj05	tFUS-GP	2.33997
	Subj05	tFUS-GP	2.63828
	Subj05	tFUS-GP	2.98215
	Subj05	tFUS-GP	9.53281
	Subj05	tFUS-GP	7.42447
	Subj05	tFUS-GP	7.0492
	Subj05	tFUS-GP	16.3189
	Subj05	tFUS-GP	4.71941
	Subj05	tFUS-GP	5.53417
	Subj05	tFUS-GP	1.55745
	Subj05	tFUS-GP	6.79424
	Subj05	tFUS-GP	4.11411
	Subj05	tFUS-GP	2.42939
	Subj05	tFUS-GP	3.79962
	Subj05	tFUS-GP	6.58546
	Subj05	tFUS-GP	2.21471
	Subj05	tFUS-GP	2.14688
	Subj05	tFUS-GP	9.47103
	Subj05	tFUS-GP	4.85847
	Subj05	tFUS-GP	12.6244
	Subj05	tFUS-GP	8.6169
	Subj05	tFUS-GP	11.7241
	Subj05	tFUS-GP	2.70079
	Subj05	tFUS-GP	4.54499
	Subj05	tFUS-GP	10.029
	Subj05	tFUS-GP	5.11696
	Subj05	tFUS-GP	1.60356
	Subj05	tFUS-GP	3.85458
	Subj05	tFUS-GP	5.05872
	Subj05	tFUS-GP	1.3071
	Subj05	tFUS-GP	6.10822
	Subj05	tFUS-GP	4.88214
	Subj05	tFUS-GP	2.36553
	Subj05	tFUS-GP	4.99018
	Subj05	tFUS-GP	6.42244
	Subj05	tFUS-GP	3.11968
	Subj05	tFUS-GP	1.5757
	Subj05	tFUS-GP	7.30336
	Subj05	Decoupled-Sham	3.8711
	Subj05	Decoupled-Sham	7.48093
	Subj05	Decoupled-Sham	2.15974
	Subj05	Decoupled-Sham	3.09908
	Subj05	Decoupled-Sham	13.6471
	Subj05	Decoupled-Sham	14.3791
	Subj05	Decoupled-Sham	3.1097
	Subj05	Decoupled-Sham	1.75538
	Subj05	Decoupled-Sham	3.95949
	Subj05	Decoupled-Sham	2.78604
	Subj05	Decoupled-Sham	3.32464
	Subj05	Decoupled-Sham	3.70302
	Subj05	Decoupled-Sham	4.32392
	Subj05	Decoupled-Sham	1.8089
	Subj05	Decoupled-Sham	9.32052
	Subj05	Decoupled-Sham	1.05951
	Subj05	Decoupled-Sham	10.8035
	Subj05	Decoupled-Sham	5.73798
	Subj05	Decoupled-Sham	2.1414
	Subj05	Decoupled-Sham	6.19008
	Subj05	Decoupled-Sham	13.1601
	Subj05	Decoupled-Sham	8.35375
	Subj05	Decoupled-Sham	3.51427
	Subj05	Decoupled-Sham	10.8423
	Subj05	Decoupled-Sham	14.7603
	Subj05	Decoupled-Sham	1.83642
	Subj05	Decoupled-Sham	6.13005
	Subj05	Decoupled-Sham	10.0267
	Subj05	Decoupled-Sham	5.29229
	Subj05	Decoupled-Sham	6.20591
	Subj05	Decoupled-Sham	9.07192
	Subj05	Decoupled-Sham	2.8649
	Subj05	Decoupled-Sham	2.91861
	Subj05	Decoupled-Sham	11.0568
	Subj05	Decoupled-Sham	9.81221
	Subj05	Decoupled-Sham	4.41254
	Subj05	Decoupled-Sham	2.55258
	Subj05	Decoupled-Sham	8.45609
	Subj05	Decoupled-Sham	6.65965
	Subj05	Decoupled-Sham	7.92174
	Subj05	Decoupled-Sham	6.77315
	Subj05	Decoupled-Sham	4.18732
	Subj05	Decoupled-Sham	2.94361
	Subj05	Decoupled-Sham	1.17822
	Subj05	Decoupled-Sham	3.31927
	Subj05	Decoupled-Sham	3.90512
	Subj06	tFUS-GC	3.28607
	Subj06	tFUS-GC	2.25279
	Subj06	tFUS-GC	11.8551
	Subj06	tFUS-GC	5.31862
	Subj06	tFUS-GC	4.42555
	Subj06	tFUS-GC	2.82383
	Subj06	tFUS-GC	2.50391
	Subj06	tFUS-GC	5.87211
	Subj06	tFUS-GC	4.91965
	Subj06	tFUS-GC	6.01622
	Subj06	tFUS-GC	2.29398
	Subj06	tFUS-GC	4.63642
	Subj06	tFUS-GC	6.31361
	Subj06	tFUS-GC	4.23808
	Subj06	tFUS-GC	2.22249
	Subj06	tFUS-GC	1.39511
	Subj06	tFUS-GC	3.97348
	Subj06	tFUS-GC	6.2579
	Subj06	tFUS-GC	3.33815
	Subj06	tFUS-GC	6.2295
	Subj06	tFUS-GC	15.7698
	Subj06	tFUS-GC	2.22995
	Subj06	tFUS-GC	3.933
	Subj06	tFUS-GC	6.56658
	Subj06	tFUS-GC	7.09225
	Subj06	tFUS-GC	6.83989
	Subj06	tFUS-GC	4.49353
	Subj06	tFUS-GC	1.36871
	Subj06	tFUS-GC	2.68811
	Subj06	tFUS-GC	3.53118
	Subj06	tFUS-GC	3.54015
	Subj06	tFUS-GC	7.97142
	Subj06	tFUS-GC	16.619
	Subj06	tFUS-GC	1.55032
	Subj06	tFUS-GC	4.14168
	Subj06	tFUS-GC	3.94757
	Subj06	tFUS-GC	4.56006
	Subj06	tFUS-GC	3.27878
	Subj06	tFUS-GC	6.15602
	Subj06	tFUS-GC	17.0298
	Subj06	tFUS-GC	13.294
	Subj06	tFUS-GC	1.89874
	Subj06	tFUS-GC	5.83649
	Subj06	tFUS-GC	3.16975
	Subj06	tFUS-GC	8.34234
	Subj06	tFUS-GC	8.78643
	Subj06	tFUS-GC	8.81189
	Subj06	tFUS-GC	10.2915
	Subj06	tFUS-GC	8.87331
	Subj06	tFUS-GC	12.3235
	Subj06	tFUS-GC	4.40615
	Subj06	tFUS-GC	3.17388
	Subj06	tFUS-GC	14.8962
	Subj06	tFUS-GC	7.82508
	Subj06	tFUS-GC	4.77514
	Subj06	tFUS-GC	1.74203
	Subj06	tFUS-GC	4.66851
	Subj06	tFUS-GC	1.55383
	Subj06	tFUS-GC	4.29315
	Subj06	tFUS-GC	7.77291
	Subj06	tFUS-GC	3.62383
	Subj06	tFUS-GC	2.45958
	Subj06	tFUS-GC	3.12656
	Subj06	tFUS-GC	2.91422
	Subj06	tFUS-GC	11.8417
	Subj06	tFUS-GC	7.43133
	Subj06	tFUS-GC	9.79693
	Subj06	tFUS-GC	3.62864
	Subj06	tFUS-GC	4.07556
	Subj06	tFUS-GC	12.7983
	Subj06	tFUS-GC	1.83989
	Subj06	tFUS-GC	5.79119
	Subj06	tFUS-GC	2.40033
	Subj06	tFUS-GC	5.22203
	Subj06	tFUS-GC	7.14374
	Subj06	tFUS-GC	1.20175
	Subj06	tFUS-GC	15.8852
	Subj06	tFUS-GC	1.27838
	Subj06	tFUS-GC	0.488268
	Subj06	tFUS-GC	4.35673
	Subj06	tFUS-GC	1.7393
	Subj06	tFUS-GC	5.68471
	Subj06	tFUS-GC	2.44013
	Subj06	tFUS-GC	1.4674
	Subj06	tFUS-GC	2.69862
	Subj06	tFUS-GC	5.24297
	Subj06	tFUS-GC	2.79048
	Subj06	tFUS-GC	4.23864
	Subj06	tFUS-GC	2.9461
	Subj06	tFUS-GC	5.05245
	Subj06	tFUS-GC	5.2337
	Subj06	tFUS-GC	15.9251
	Subj06	tFUS-GC	1.69157
	Subj06	tFUS-GC	4.43533
	Subj06	tFUS-GC	2.77743
	Subj06	tFUS-GC	12.0429
	Subj06	tFUS-GC	1.45385
	Subj06	tFUS-GC	3.49394
	Subj06	tFUS-GC	10.1548
	Subj06	tFUS-GC	4.06747
	Subj06	tFUS-GC	13.006
	Subj06	tFUS-GC	2.37184
	Subj06	tFUS-GC	2.70793
	Subj06	tFUS-GC	2.15374
	Subj06	tFUS-GC	0.774554
	Subj06	tFUS-GC	12.2169
	Subj06	tFUS-GC	3.2746
	Subj06	tFUS-GC	3.0408
	Subj06	tFUS-GC	6.22878
	Subj06	tFUS-GP	1.51741
	Subj06	tFUS-GP	4.36158
	Subj06	tFUS-GP	2.39757
	Subj06	tFUS-GP	2.39246
	Subj06	tFUS-GP	3.11487
	Subj06	tFUS-GP	1.90332
	Subj06	tFUS-GP	3.15643
	Subj06	tFUS-GP	2.70331
	Subj06	tFUS-GP	2.07955
	Subj06	tFUS-GP	3.63715
	Subj06	tFUS-GP	10.0178
	Subj06	tFUS-GP	17.1824
	Subj06	tFUS-GP	5.54847
	Subj06	tFUS-GP	1.90613
	Subj06	tFUS-GP	3.02785
	Subj06	tFUS-GP	1.60795
	Subj06	tFUS-GP	5.00341
	Subj06	tFUS-GP	4.56887
	Subj06	tFUS-GP	2.17015
	Subj06	tFUS-GP	0.850817
	Subj06	tFUS-GP	4.44132
	Subj06	tFUS-GP	3.56264
	Subj06	tFUS-GP	4.53906
	Subj06	tFUS-GP	5.7699
	Subj06	tFUS-GP	2.92759
	Subj06	tFUS-GP	7.21333
	Subj06	tFUS-GP	1.22329
	Subj06	tFUS-GP	4.95411
	Subj06	tFUS-GP	8.56644
	Subj06	tFUS-GP	2.9109
	Subj06	tFUS-GP	2.78825
	Subj06	tFUS-GP	5.95946
	Subj06	tFUS-GP	3.27985
	Subj06	tFUS-GP	2.02448
	Subj06	tFUS-GP	2.55787
	Subj06	tFUS-GP	2.13842
	Subj06	tFUS-GP	1.08769
	Subj06	tFUS-GP	3.79665
	Subj06	tFUS-GP	3.48059
	Subj06	tFUS-GP	12.9784
	Subj06	tFUS-GP	1.5817
	Subj06	tFUS-GP	1.68207
	Subj06	tFUS-GP	1.7777
	Subj06	tFUS-GP	3.74685
	Subj06	tFUS-GP	2.52475
	Subj06	tFUS-GP	4.05524
	Subj06	tFUS-GP	3.00433
	Subj06	tFUS-GP	7.21676
	Subj06	tFUS-GP	2.32862
	Subj06	tFUS-GP	2.4619
	Subj06	tFUS-GP	2.33699
	Subj06	tFUS-GP	8.99036
	Subj06	tFUS-GP	3.3906
	Subj06	tFUS-GP	1.2915
	Subj06	tFUS-GP	1.80888
	Subj06	tFUS-GP	0.63825
	Subj06	tFUS-GP	6.31352
	Subj06	tFUS-GP	13.6472
	Subj06	tFUS-GP	3.31209
	Subj06	tFUS-GP	4.05151
	Subj06	tFUS-GP	4.5355
	Subj06	tFUS-GP	14.8871
	Subj06	tFUS-GP	2.05203
	Subj06	tFUS-GP	6.45002
	Subj06	tFUS-GP	1.96926
	Subj06	tFUS-GP	3.30488
	Subj06	tFUS-GP	10.2449
	Subj06	tFUS-GP	2.40558
	Subj06	tFUS-GP	2.76973
	Subj06	tFUS-GP	8.71607
	Subj06	tFUS-GP	2.11156
	Subj06	tFUS-GP	12.6717
	Subj06	tFUS-GP	5.34448
	Subj06	tFUS-GP	3.16854
	Subj06	tFUS-GP	5.4213
	Subj06	tFUS-GP	2.21748
	Subj06	tFUS-GP	3.28527
	Subj06	tFUS-GP	1.18703
	Subj06	tFUS-GP	2.33193
	Subj06	tFUS-GP	3.3196
	Subj06	tFUS-GP	11.8365
	Subj06	tFUS-GP	4.563
	Subj06	tFUS-GP	1.46
	Subj06	tFUS-GP	4.70069
	Subj06	tFUS-GP	3.42616
	Subj06	tFUS-GP	4.07578
	Subj06	tFUS-GP	7.99359
	Subj06	tFUS-GP	2.91965
	Subj06	tFUS-GP	12.5699
	Subj06	tFUS-GP	2.14489
	Subj06	tFUS-GP	4.24167
	Subj06	tFUS-GP	4.25865
	Subj06	tFUS-GP	7.86873
	Subj06	tFUS-GP	6.73916
	Subj06	tFUS-GP	5.8598
	Subj06	tFUS-GP	3.52535
	Subj06	tFUS-GP	3.44161
	Subj06	tFUS-GP	15.0997
	Subj06	tFUS-GP	3.02505
	Subj06	tFUS-GP	8.71948
	Subj06	tFUS-GP	2.52039
	Subj06	tFUS-GP	2.81169
	Subj06	tFUS-GP	9.36397
	Subj06	tFUS-GP	1.35986
	Subj06	tFUS-GP	1.43582
	Subj06	tFUS-GP	5.04102
	Subj06	tFUS-GP	9.10095
	Subj06	tFUS-GP	1.75384
	Subj06	tFUS-GP	2.56943
	Subj06	tFUS-GP	15.7498
	Subj06	tFUS-GP	5.12728
	Subj06	Non-Modulated	5.45616
	Subj06	Non-Modulated	3.33648
	Subj06	Non-Modulated	3.69468
	Subj06	Non-Modulated	16.4291
	Subj06	Non-Modulated	8.5649
	Subj06	Non-Modulated	9.3488
	Subj06	Non-Modulated	12.6675
	Subj06	Non-Modulated	5.37339
	Subj06	Non-Modulated	4.8143
	Subj06	Non-Modulated	1.33246
	Subj06	Non-Modulated	7.65837
	Subj06	Non-Modulated	4.81312
	Subj06	Non-Modulated	2.80585
	Subj06	Non-Modulated	7.6464
	Subj06	Non-Modulated	2.27853
	Subj06	Non-Modulated	4.04953
	Subj06	Non-Modulated	5.6712
	Subj06	Non-Modulated	1.82721
	Subj06	Non-Modulated	8.96793
	Subj06	Non-Modulated	2.92916
	Subj06	Non-Modulated	3.2123
	Subj06	Non-Modulated	17.093
	Subj06	Non-Modulated	4.77161
	Subj06	Non-Modulated	6.07309
	Subj06	Non-Modulated	2.54141
	Subj06	Non-Modulated	2.13387
	Subj06	Non-Modulated	7.3568
	Subj06	Non-Modulated	3.16976
	Subj06	Non-Modulated	1.38678
	Subj06	Non-Modulated	3.93332
	Subj06	Non-Modulated	5.28878
	Subj06	Non-Modulated	3.99282
	Subj06	Non-Modulated	3.46779
	Subj06	Non-Modulated	3.79727
	Subj06	Non-Modulated	1.64351
	Subj06	Non-Modulated	2.21495
	Subj06	Non-Modulated	2.64971
	Subj06	Non-Modulated	8.57424
	Subj06	Non-Modulated	6.85236
	Subj06	Non-Modulated	5.8262
	Subj06	Non-Modulated	5.45427
	Subj06	Non-Modulated	7.45422
	Subj06	Non-Modulated	12.2719
	Subj06	Non-Modulated	5.39725
	Subj06	Non-Modulated	15.5715
	Subj06	Non-Modulated	4.27768
	Subj06	Non-Modulated	4.12224
	Subj06	Non-Modulated	13.7612
	Subj06	Non-Modulated	5.96589
	Subj06	Non-Modulated	2.90297
	Subj06	Non-Modulated	5.66452
	Subj06	Non-Modulated	13.1664
	Subj06	Non-Modulated	6.16159
	Subj06	Non-Modulated	5.89451
	Subj06	Non-Modulated	4.57481
	Subj06	Non-Modulated	7.62934
	Subj06	Non-Modulated	8.8067
	Subj06	Non-Modulated	14.3697
	Subj06	Non-Modulated	3.51631
	Subj06	Non-Modulated	2.69596
	Subj06	Non-Modulated	1.66795
	Subj06	Non-Modulated	5.06191
	Subj06	Non-Modulated	1.7062
	Subj06	Non-Modulated	2.09906
	Subj06	Non-Modulated	6.88477
	Subj06	Non-Modulated	3.78968
	Subj06	Non-Modulated	9.0895
	Subj06	Non-Modulated	8.88606
	Subj06	Non-Modulated	5.15457
	Subj06	Non-Modulated	1.90987
	Subj06	Non-Modulated	9.15592
	Subj06	Non-Modulated	16.5185
	Subj06	Non-Modulated	2.54106
	Subj06	Non-Modulated	8.38716
	Subj06	Non-Modulated	8.22848
	Subj06	Non-Modulated	10.3287
	Subj06	Non-Modulated	4.22302
	Subj06	Non-Modulated	3.18534
	Subj06	Non-Modulated	2.62046
	Subj06	Non-Modulated	3.83693
	Subj06	Non-Modulated	2.27968
	Subj06	Non-Modulated	1.39714
	Subj06	Non-Modulated	16.9473
	Subj06	Non-Modulated	12.6051
	Subj06	Non-Modulated	4.16479
	Subj06	Non-Modulated	3.60278
	Subj06	Non-Modulated	4.47268
	Subj06	Non-Modulated	3.65338
	Subj07	tFUS-GC	1.02652
	Subj07	tFUS-GC	2.39482
	Subj07	tFUS-GC	9.97284
	Subj07	tFUS-GC	4.79221
	Subj07	tFUS-GC	4.15881
	Subj07	tFUS-GC	5.61165
	Subj07	tFUS-GC	11.0461
	Subj07	tFUS-GC	5.20878
	Subj07	tFUS-GC	3.59536
	Subj07	tFUS-GC	1.35788
	Subj07	tFUS-GC	5.48258
	Subj07	tFUS-GC	5.5065
	Subj07	tFUS-GC	1.83907
	Subj07	tFUS-GC	3.82371
	Subj07	tFUS-GC	2.00451
	Subj07	tFUS-GC	3.44057
	Subj07	tFUS-GC	5.70262
	Subj07	tFUS-GC	2.21487
	Subj07	tFUS-GC	15.0115
	Subj07	tFUS-GC	5.81423
	Subj07	tFUS-GC	3.71729
	Subj07	tFUS-GC	3.89367
	Subj07	tFUS-GC	1.74445
	Subj07	tFUS-GC	2.22248
	Subj07	tFUS-GC	3.96796
	Subj07	tFUS-GC	6.51567
	Subj07	tFUS-GC	2.80098
	Subj07	tFUS-GC	17.6291
	Subj07	tFUS-GC	8.20175
	Subj07	tFUS-GC	9.51613
	Subj07	tFUS-GC	1.96836
	Subj07	tFUS-GC	1.1005
	Subj07	tFUS-GC	5.06346
	Subj07	tFUS-GC	10.5869
	Subj07	tFUS-GC	4.1409
	Subj07	tFUS-GC	1.31867
	Subj07	tFUS-GC	10.1716
	Subj07	tFUS-GC	2.57513
	Subj07	tFUS-GC	7.34929
	Subj07	tFUS-GC	3.16121
	Subj07	tFUS-GC	2.6129
	Subj07	tFUS-GC	0.921384
	Subj07	tFUS-GC	1.72985
	Subj07	tFUS-GC	5.88899
	Subj07	tFUS-GC	10.8911
	Subj07	tFUS-GC	6.30568
	Subj07	tFUS-GC	1.32743
	Subj07	tFUS-GC	5.20536
	Subj07	tFUS-GC	6.77409
	Subj07	tFUS-GC	13.4504
	Subj07	tFUS-GC	7.91515
	Subj07	tFUS-GC	18.3077
	Subj07	tFUS-GC	4.74155
	Subj07	tFUS-GC	8.25958
	Subj07	tFUS-GC	7.939
	Subj07	tFUS-GC	3.64848
	Subj07	tFUS-GC	2.94805
	Subj07	tFUS-GC	5.73604
	Subj07	tFUS-GC	11.9311
	Subj07	tFUS-GC	2.47337
	Subj07	tFUS-GC	18.8669
	Subj07	tFUS-GC	5.79154
	Subj07	tFUS-GC	10.8081
	Subj07	tFUS-GC	7.3499
	Subj07	tFUS-GC	9.34636
	Subj07	tFUS-GC	13.6807
	Subj07	tFUS-GC	3.66351
	Subj07	tFUS-GC	2.06055
	Subj07	tFUS-GC	1.31938
	Subj07	tFUS-GC	7.62029
	Subj07	tFUS-GC	7.92176
	Subj07	tFUS-GC	3.83923
	Subj07	tFUS-GC	6.74579
	Subj07	tFUS-GC	16.369
	Subj07	tFUS-GC	12.0009
	Subj07	tFUS-GC	8.02091
	Subj07	tFUS-GC	2.45398
	Subj07	tFUS-GC	0.917287
	Subj07	tFUS-GC	5.97692
	Subj07	tFUS-GC	9.00838
	Subj07	tFUS-GC	4.65712
	Subj07	tFUS-GC	4.48193
	Subj07	tFUS-GC	4.49617
	Subj07	tFUS-GC	1.50014
	Subj07	tFUS-GC	1.14381
	Subj07	tFUS-GC	4.88768
	Subj07	tFUS-GC	18.583
	Subj07	tFUS-GC	16.8274
	Subj07	tFUS-GC	3.64978
	Subj07	tFUS-GC	9.74633
	Subj07	tFUS-GC	15.0583
	Subj07	tFUS-GC	4.60961
	Subj07	tFUS-GC	8.12474
	Subj07	tFUS-GC	1.1017
	Subj07	tFUS-GC	3.69782
	Subj07	tFUS-GC	2.73661
	Subj07	tFUS-GC	1.50334
	Subj07	tFUS-GC	4.95866
	Subj07	tFUS-GC	14.5846
	Subj07	tFUS-GC	2.05064
	Subj07	tFUS-GC	10.6332
	Subj07	tFUS-GC	5.57246
	Subj07	tFUS-GC	11.194
	Subj07	tFUS-GC	1.65501
	Subj07	tFUS-GC	3.89152
	Subj07	tFUS-GC	4.95642
	Subj07	tFUS-GC	10.0772
	Subj07	tFUS-GC	11.5266
	Subj07	tFUS-GC	3.54651
	Subj07	tFUS-GC	11.4604
	Subj07	tFUS-GC	5.22239
	Subj07	Non-Modulated	3.42467
	Subj07	Non-Modulated	8.36127
	Subj07	Non-Modulated	5.31334
	Subj07	Non-Modulated	3.06711
	Subj07	Non-Modulated	5.94671
	Subj07	Non-Modulated	3.64808
	Subj07	Non-Modulated	3.41584
	Subj07	Non-Modulated	2.05171
	Subj07	Non-Modulated	10.9858
	Subj07	Non-Modulated	2.89879
	Subj07	Non-Modulated	2.56409
	Subj07	Non-Modulated	3.91465
	Subj07	Non-Modulated	2.08455
	Subj07	Non-Modulated	2.29584
	Subj07	Non-Modulated	0.662168
	Subj07	Non-Modulated	3.6802
	Subj07	Non-Modulated	2.449
	Subj07	Non-Modulated	4.7652
	Subj07	Non-Modulated	3.44083
	Subj07	Non-Modulated	3.20331
	Subj07	Non-Modulated	4.69147
	Subj07	Non-Modulated	3.80535
	Subj07	Non-Modulated	4.39686
	Subj07	Non-Modulated	9.36781
	Subj07	Non-Modulated	2.42513
	Subj07	Non-Modulated	4.67613
	Subj07	Non-Modulated	12.9767
	Subj07	Non-Modulated	2.4566
	Subj07	Non-Modulated	3.67004
	Subj07	Non-Modulated	15.4607
	Subj07	Non-Modulated	8.45594
	Subj07	Non-Modulated	1.58778
	Subj07	Non-Modulated	7.50965
	Subj07	Non-Modulated	5.46804
	Subj07	Non-Modulated	14.7246
	Subj07	Non-Modulated	10.5096
	Subj07	Non-Modulated	7.11662
	Subj07	Non-Modulated	1.18873
	Subj07	Non-Modulated	2.74926
	Subj07	Non-Modulated	16.6723
	Subj07	Non-Modulated	6.77843
	Subj07	Non-Modulated	2.29426
	Subj07	Non-Modulated	5.9327
	Subj07	Non-Modulated	1.93276
	Subj07	Non-Modulated	9.13955
	Subj07	Non-Modulated	10.6688
	Subj07	Non-Modulated	8.23593
	Subj07	Non-Modulated	3.93321
	Subj07	Non-Modulated	1.717
	Subj07	Non-Modulated	3.95413
	Subj07	Non-Modulated	2.67798
	Subj07	Non-Modulated	3.68463
	Subj07	Non-Modulated	7.76121
	Subj07	Non-Modulated	1.5665
	Subj07	Non-Modulated	8.50936
	Subj07	Non-Modulated	16.9208
	Subj07	Non-Modulated	8.50877
	Subj07	Non-Modulated	7.7622
	Subj07	Non-Modulated	4.2943
	Subj07	Non-Modulated	5.84048
	Subj07	Non-Modulated	2.46073
	Subj07	Non-Modulated	2.4293
	Subj07	Non-Modulated	1.20763
	Subj07	Non-Modulated	3.24383
	Subj07	Non-Modulated	5.64466
	Subj07	Non-Modulated	9.56596
	Subj07	Non-Modulated	0.897887
	Subj07	Non-Modulated	5.59541
	Subj07	Non-Modulated	2.65112
	Subj07	Non-Modulated	3.59307
	Subj07	Non-Modulated	5.17365
	Subj07	Non-Modulated	3.06739
	Subj07	Non-Modulated	3.65128
	Subj07	Non-Modulated	13.7335
	Subj07	Non-Modulated	11.4549
	Subj07	Non-Modulated	13.5484
	Subj07	Non-Modulated	3.93236
	Subj07	Non-Modulated	9.41903
	Subj07	Non-Modulated	2.84339
	Subj07	Non-Modulated	2.34153
	Subj07	Non-Modulated	6.21643
	Subj07	Non-Modulated	9.00107
	Subj07	Non-Modulated	2.16055
	Subj07	Non-Modulated	8.82294
	Subj07	Non-Modulated	1.4109
	Subj07	Non-Modulated	2.6695
	Subj07	Non-Modulated	2.26267
	Subj07	Non-Modulated	10.982
	Subj07	Non-Modulated	6.04558
	Subj07	Non-Modulated	2.91095
	Subj07	Non-Modulated	3.54871
	Subj07	Non-Modulated	6.9195
	Subj07	Non-Modulated	1.81304
	Subj07	Non-Modulated	15.4006
	Subj07	Non-Modulated	16.9945
	Subj07	Non-Modulated	13.6129
	Subj07	Non-Modulated	6.89843
	Subj07	Non-Modulated	9.46182
	Subj07	Non-Modulated	9.67316
	Subj07	Non-Modulated	4.75077
	Subj07	Non-Modulated	3.68902
	Subj08	tFUS-GC	4.06586
	Subj08	tFUS-GC	2.09528
	Subj08	tFUS-GC	5.28665
	Subj08	tFUS-GC	2.75353
	Subj08	tFUS-GC	2.41986
	Subj08	tFUS-GC	3.96587
	Subj08	tFUS-GC	8.66436
	Subj08	tFUS-GC	3.73688
	Subj08	tFUS-GC	6.51338
	Subj08	tFUS-GC	8.78424
	Subj08	tFUS-GC	4.58843
	Subj08	tFUS-GC	1.58405
	Subj08	tFUS-GC	1.59364
	Subj08	tFUS-GC	5.49854
	Subj08	tFUS-GC	1.81389
	Subj08	tFUS-GC	3.22399
	Subj08	tFUS-GC	1.114
	Subj08	tFUS-GC	3.30815
	Subj08	tFUS-GC	5.50747
	Subj08	tFUS-GC	10.1
	Subj08	tFUS-GC	2.41647
	Subj08	tFUS-GC	3.3661
	Subj08	tFUS-GC	5.18639
	Subj08	tFUS-GC	0.928668
	Subj08	tFUS-GC	4.70359
	Subj08	tFUS-GC	9.53428
	Subj08	tFUS-GC	6.6225
	Subj08	tFUS-GC	13.7002
	Subj08	tFUS-GC	3.60386
	Subj08	tFUS-GC	4.24352
	Subj08	tFUS-GC	5.60634
	Subj08	tFUS-GC	4.76226
	Subj08	tFUS-GC	13.8682
	Subj08	tFUS-GC	18.1353
	Subj08	tFUS-GC	3.5472
	Subj08	tFUS-GC	4.72677
	Subj08	tFUS-GC	1.76244
	Subj08	tFUS-GC	8.58307
	Subj08	tFUS-GC	3.60258
	Subj08	tFUS-GC	2.03319
	Subj08	tFUS-GC	7.01341
	Subj08	tFUS-GC	4.96003
	Subj08	tFUS-GC	2.96434
	Subj08	tFUS-GC	4.82389
	Subj08	tFUS-GC	13.683
	Subj08	tFUS-GC	18.8191
	Subj08	Non-Modulated	4.88631
	Subj08	Non-Modulated	11.2512
	Subj08	Non-Modulated	8.29962
	Subj08	Non-Modulated	8.02492
	Subj08	Non-Modulated	1.05675
	Subj08	Non-Modulated	1.36035
	Subj08	Non-Modulated	1.66138
	Subj08	Non-Modulated	1.97108
	Subj08	Non-Modulated	3.90877
	Subj08	Non-Modulated	4.99562
	Subj08	Non-Modulated	6.03351
	Subj08	Non-Modulated	2.75274
	Subj08	Non-Modulated	2.2737
	Subj08	Non-Modulated	1.7997
	Subj08	Non-Modulated	10.6382
	Subj08	Non-Modulated	5.97221
	Subj08	Non-Modulated	2.66798
	Subj08	Non-Modulated	5.49041
	Subj08	Non-Modulated	1.98461
	Subj08	Non-Modulated	0.939548
	Subj08	Non-Modulated	0.865773
	Subj08	Non-Modulated	13.1887
	Subj08	Non-Modulated	13.624
	Subj08	Non-Modulated	2.38236
	Subj08	Non-Modulated	10.4694
	Subj08	Non-Modulated	0.82427
	Subj08	Non-Modulated	1.49175
	Subj08	Non-Modulated	5.20369
	Subj08	Non-Modulated	1.55838
	Subj08	Non-Modulated	3.12474
	Subj08	Non-Modulated	3.40441
	Subj08	Non-Modulated	5.42069
	Subj08	Non-Modulated	5.67121
	Subj08	Non-Modulated	5.90356
	Subj08	Non-Modulated	5.39664
	Subj08	Non-Modulated	2.79539
	Subj08	Non-Modulated	10.721
	Subj08	Non-Modulated	0.73853
	Subj08	Non-Modulated	2.70783
	Subj08	Non-Modulated	0.959222
	Subj08	Non-Modulated	2.43685
	Subj08	Non-Modulated	2.04213
	Subj08	Non-Modulated	6.47396
	Subj08	Non-Modulated	2.42662
	Subj08	Non-Modulated	5.09765
	Subj08	Decoupled-Sham	14.5414
	Subj08	Decoupled-Sham	2.7809
	Subj08	Decoupled-Sham	3.29997
	Subj08	Decoupled-Sham	8.81628
	Subj08	Decoupled-Sham	4.02337
	Subj08	Decoupled-Sham	1.88568
	Subj08	Decoupled-Sham	2.48118
	Subj08	Decoupled-Sham	11.8551
	Subj08	Decoupled-Sham	2.64212
	Subj08	Decoupled-Sham	6.11708
	Subj08	Decoupled-Sham	7.82603
	Subj08	Decoupled-Sham	7.48522
	Subj08	Decoupled-Sham	1.98408
	Subj08	Decoupled-Sham	13.4306
	Subj08	Decoupled-Sham	8.4383
	Subj08	Decoupled-Sham	8.27043
	Subj08	Decoupled-Sham	1.59349
	Subj08	Decoupled-Sham	4.53382
	Subj08	Decoupled-Sham	11.1409
	Subj08	Decoupled-Sham	2.82691
	Subj08	Decoupled-Sham	2.93267
	Subj08	Decoupled-Sham	4.7583
	Subj08	Decoupled-Sham	1.8979
	Subj08	Decoupled-Sham	14.2384
	Subj08	Decoupled-Sham	3.68534
	Subj08	Decoupled-Sham	1.53362
	Subj08	Decoupled-Sham	2.52107
	Subj08	Decoupled-Sham	3.683
	Subj08	Decoupled-Sham	7.72701
	Subj08	Decoupled-Sham	1.17986
	Subj08	Decoupled-Sham	2.9002
	Subj08	Decoupled-Sham	4.07496
	Subj08	Decoupled-Sham	1.93487
	Subj08	Decoupled-Sham	2.06938
	Subj08	Decoupled-Sham	2.7654
	Subj08	Decoupled-Sham	6.40198
	Subj08	Decoupled-Sham	3.70022
	Subj08	Decoupled-Sham	2.58625
	Subj08	Decoupled-Sham	13.63
	Subj08	Decoupled-Sham	5.81869
	Subj08	Decoupled-Sham	4.34013
	Subj08	tFUS-GP	2.91493
	Subj08	tFUS-GP	5.39069
	Subj08	tFUS-GP	3.39557
	Subj08	tFUS-GP	7.38242
	Subj08	tFUS-GP	4.64404
	Subj08	tFUS-GP	1.57314
	Subj08	tFUS-GP	6.93204
	Subj08	tFUS-GP	2.95094
	Subj08	tFUS-GP	3.74747
	Subj08	tFUS-GP	3.26717
	Subj08	tFUS-GP	10.4166
	Subj08	tFUS-GP	1.83508
	Subj08	tFUS-GP	3.17197
	Subj08	tFUS-GP	5.55076
	Subj08	tFUS-GP	4.64037
	Subj08	tFUS-GP	6.64831
	Subj08	tFUS-GP	7.46881
	Subj08	tFUS-GP	7.82305
	Subj08	tFUS-GP	2.28887
	Subj08	tFUS-GP	4.55364
	Subj08	tFUS-GP	4.61709
	Subj08	tFUS-GP	7.01254
	Subj08	tFUS-GP	2.30805
	Subj08	tFUS-GP	5.90292
	Subj08	tFUS-GP	16.4967
	Subj08	tFUS-GP	5.04529
	Subj08	tFUS-GP	12.3127
	Subj08	tFUS-GP	10.8657
	Subj08	tFUS-GP	8.9577
	Subj08	tFUS-GP	4.89243
	Subj08	tFUS-GP	5.27977
	Subj08	tFUS-GP	2.10216
	Subj08	tFUS-GP	1.88691
	Subj08	tFUS-GP	3.22748
	Subj08	tFUS-GP	15.6849
	Subj08	tFUS-GP	4.42303
	Subj08	tFUS-GP	9.24291
	Subj08	tFUS-GP	4.80009
	Subj08	tFUS-GP	1.22297
	Subj08	tFUS-GP	11.1305
	Subj08	tFUS-GP	2.77319
	Subj04	tFUS-GC	4.67989
	Subj04	tFUS-GC	2.71878
	Subj04	tFUS-GC	4.33561
	Subj04	tFUS-GC	2.70116
	Subj04	tFUS-GC	7.69485
	Subj04	tFUS-GC	2.41312
	Subj04	tFUS-GC	1.29629
	Subj04	tFUS-GC	1.71664
	Subj04	tFUS-GC	3.68466
	Subj04	tFUS-GC	8.61373
	Subj04	tFUS-GC	3.33422
	Subj04	tFUS-GC	2.76499
	Subj04	tFUS-GC	5.72155
	Subj04	tFUS-GC	0.543761
	Subj04	tFUS-GC	6.10289
	Subj04	tFUS-GC	5.4029
	Subj04	tFUS-GC	9.18493
	Subj04	tFUS-GC	3.69324
	Subj04	tFUS-GC	15.3004
	Subj04	tFUS-GC	1.65363
	Subj04	tFUS-GC	0.873353
	Subj04	tFUS-GC	5.68274
	Subj04	tFUS-GC	1.874
	Subj04	tFUS-GC	2.60331
	Subj04	tFUS-GC	2.25489
	Subj04	tFUS-GC	3.04537
	Subj04	tFUS-GC	0.464781
	Subj04	tFUS-GC	9.66441
	Subj04	tFUS-GC	6.8185
	Subj04	tFUS-GC	3.59571
	Subj04	tFUS-GC	5.26613
	Subj04	tFUS-GC	1.14804
	Subj04	tFUS-GC	5.31595
	Subj04	tFUS-GC	8.33808
	Subj04	tFUS-GC	13.8498
	Subj04	tFUS-GC	4.93146
	Subj04	tFUS-GC	2.17248
	Subj04	tFUS-GC	3.72687
	Subj04	tFUS-GC	3.43575
	Subj04	tFUS-GC	7.21396
	Subj04	tFUS-GC	3.87737
	Subj04	tFUS-GC	8.48228
	Subj04	tFUS-GC	4.39216
	Subj04	tFUS-GC	2.01005
	Subj04	tFUS-GC	8.55778
	Subj04	tFUS-GC	7.13274
	Subj04	tFUS-GC	2.15566
	Subj04	tFUS-GC	5.708
	Subj04	tFUS-GC	1.57253
	Subj04	tFUS-GC	3.60646
	Subj04	tFUS-GC	7.60067
	Subj04	tFUS-GC	2.36745
	Subj04	tFUS-GC	3.8811
	Subj04	tFUS-GC	1.28238
	Subj04	tFUS-GC	2.51379
	Subj04	tFUS-GC	16.5262
	Subj04	tFUS-GC	3.28911
	Subj04	tFUS-GC	3.28249
	Subj04	tFUS-GC	0.980274
	Subj04	tFUS-GC	1.50029
	Subj04	tFUS-GC	3.30189
	Subj04	tFUS-GC	10.2504
	Subj04	tFUS-GC	4.30911
	Subj04	tFUS-GC	13.4199
	Subj04	tFUS-GC	9.82272
	Subj04	tFUS-GC	8.64963
	Subj04	tFUS-GC	1.76791
	Subj04	tFUS-GC	0.668113
	Subj04	tFUS-GC	2.49172
	Subj04	tFUS-GC	4.85546
	Subj04	tFUS-GC	2.85352
	Subj04	tFUS-GC	1.24956
	Subj04	tFUS-GC	2.6526
	Subj04	tFUS-GC	4.42021
	Subj04	tFUS-GC	1.76591
	Subj04	tFUS-GC	7.11524
	Subj04	tFUS-GC	6.94678
	Subj04	tFUS-GC	2.47671
	Subj04	tFUS-GC	2.86121
	Subj04	tFUS-GC	2.33093
	Subj04	tFUS-GC	11.2281
	Subj04	tFUS-GC	5.556
	Subj04	tFUS-GC	2.97286
	Subj04	tFUS-GC	3.40587
	Subj04	tFUS-GC	1.98197
	Subj04	tFUS-GC	0.805019
	Subj04	tFUS-GC	3.92433
	Subj04	tFUS-GC	2.99829
	Subj04	tFUS-GC	5.17152
	Subj04	tFUS-GC	2.75298
	Subj04	tFUS-GC	5.09907
	Subj04	tFUS-GC	4.46257
	Subj04	tFUS-GC	1.15219
	Subj04	tFUS-GC	8.73649
	Subj04	tFUS-GC	2.06959
	Subj04	tFUS-GC	2.61054
	Subj04	tFUS-GC	3.10056
	Subj04	tFUS-GC	1.01148
	Subj04	tFUS-GC	12.5001
	Subj04	tFUS-GC	2.86782
	Subj04	tFUS-GC	14.9363
	Subj04	tFUS-GC	4.13263
	Subj04	tFUS-GC	10.3212
	Subj04	tFUS-GC	5.0865
	Subj04	tFUS-GC	2.73883
	Subj04	tFUS-GC	1.15911
	Subj04	Non-Modulated	1.15884
	Subj04	Non-Modulated	8.71486
	Subj04	Non-Modulated	10.7888
	Subj04	Non-Modulated	3.59074
	Subj04	Non-Modulated	5.65986
	Subj04	Non-Modulated	14.3394
	Subj04	Non-Modulated	1.28129
	Subj04	Non-Modulated	3.32692
	Subj04	Non-Modulated	4.70772
	Subj04	Non-Modulated	1.72873
	Subj04	Non-Modulated	1.65883
	Subj04	Non-Modulated	7.85233
	Subj04	Non-Modulated	2.65007
	Subj04	Non-Modulated	7.27593
	Subj04	Non-Modulated	1.3073
	Subj04	Non-Modulated	3.1303
	Subj04	Non-Modulated	0.739205
	Subj04	Non-Modulated	2.91302
	Subj04	Non-Modulated	6.59892
	Subj04	Non-Modulated	3.39681
	Subj04	Non-Modulated	2.03883
	Subj04	Non-Modulated	4.50071
	Subj04	Non-Modulated	10.8749
	Subj04	Non-Modulated	3.71822
	Subj04	Non-Modulated	2.36239
	Subj04	Non-Modulated	5.40515
	Subj04	Non-Modulated	2.32569
	Subj04	Non-Modulated	3.01216
	Subj04	Non-Modulated	1.7404
	Subj04	Non-Modulated	5.20259
	Subj04	Non-Modulated	8.45221
	Subj04	Non-Modulated	11.4697
	Subj04	Non-Modulated	11.8977
	Subj04	Non-Modulated	2.84077
	Subj04	Non-Modulated	2.76716
	Subj04	Non-Modulated	7.74633
	Subj04	Non-Modulated	9.75711
	Subj04	Non-Modulated	1.75415
	Subj04	Non-Modulated	2.06231
	Subj04	Non-Modulated	1.94731
	Subj04	Non-Modulated	1.82174
	Subj04	Non-Modulated	1.86876
	Subj04	Non-Modulated	6.05566
	Subj04	Non-Modulated	6.16102
	Subj04	Non-Modulated	5.46576
	Subj04	Non-Modulated	1.80209
	Subj04	Non-Modulated	2.9502
	Subj04	Non-Modulated	3.00434
	Subj04	Non-Modulated	2.41283
	Subj04	Non-Modulated	3.15118
	Subj04	Non-Modulated	11.1768
	Subj04	Non-Modulated	9.00286
	Subj04	Non-Modulated	2.5854
	Subj04	Non-Modulated	1.91898
	Subj04	Non-Modulated	2.06317
	Subj04	Non-Modulated	9.15489
	Subj04	Non-Modulated	5.55842
	Subj04	Non-Modulated	1.41713
	Subj04	Non-Modulated	5.66795
	Subj04	Non-Modulated	3.93938
	Subj04	Non-Modulated	2.91557
	Subj04	Non-Modulated	3.57876
	Subj04	Non-Modulated	1.27648
	Subj04	Non-Modulated	1.48491
	Subj04	Non-Modulated	1.76236
	Subj04	Non-Modulated	3.27971
	Subj04	Non-Modulated	3.41002
	Subj04	Non-Modulated	2.20903
	Subj04	Non-Modulated	6.09383
	Subj04	Non-Modulated	4.44774
	Subj04	Non-Modulated	4.9818
	Subj04	Non-Modulated	5.93348
	Subj04	Non-Modulated	5.64919
	Subj04	Non-Modulated	0.687984
	Subj04	Non-Modulated	2.24506
	Subj04	Non-Modulated	2.99558
	Subj04	Non-Modulated	2.36101
	Subj04	Non-Modulated	1.73249
	Subj04	Non-Modulated	0.547394
	Subj04	Non-Modulated	4.90302
	Subj04	Non-Modulated	10.7695
	Subj04	Non-Modulated	9.67096
	Subj04	Non-Modulated	0.813682
	Subj04	Non-Modulated	3.85087
	Subj04	Non-Modulated	3.99378
	Subj04	Non-Modulated	9.59371
	Subj04	Non-Modulated	10.8439
	Subj04	Non-Modulated	7.0181
	Subj04	Non-Modulated	15.7655
	Subj04	Non-Modulated	1.31036
	Subj04	Non-Modulated	5.67673
	Subj04	Non-Modulated	8.71522
	Subj04	Non-Modulated	1.17505
	Subj04	Non-Modulated	2.61701
	Subj04	Non-Modulated	5.23173
	Subj04	Non-Modulated	2.34808
	Subj04	Non-Modulated	4.11116
	Subj04	Non-Modulated	2.36161
	Subj04	Non-Modulated	1.87323
	Subj04	Non-Modulated	1.07013
	Subj04	Non-Modulated	1.40532
	Subj04	Non-Modulated	4.45025
	Subj04	Non-Modulated	7.30974
	Subj04	Non-Modulated	3.1612
	Subj04	Non-Modulated	4.84737
	Subj04	Non-Modulated	2.45443
	Subj04	Non-Modulated	6.82431
	Subj04	Non-Modulated	1.40264
	Subj04	Non-Modulated	3.02303
	Subj04	Non-Modulated	6.42897
	Subj04	Non-Modulated	5.828
	Subj09	tFUS-GC	2.75924
	Subj09	tFUS-GC	7.52723
	Subj09	tFUS-GC	5.61302
	Subj09	tFUS-GC	4.86707
	Subj09	tFUS-GC	10.3594
	Subj09	tFUS-GC	6.33371
	Subj09	tFUS-GC	9.66971
	Subj09	tFUS-GC	3.88395
	Subj09	tFUS-GC	14.4513
	Subj09	tFUS-GC	10.102
	Subj09	tFUS-GC	10.0721
	Subj09	tFUS-GC	13.7979
	Subj09	tFUS-GC	8.41241
	Subj09	tFUS-GC	3.28744
	Subj09	tFUS-GC	5.17298
	Subj09	tFUS-GC	2.24142
	Subj09	tFUS-GC	5.85851
	Subj09	tFUS-GC	11.2622
	Subj09	tFUS-GC	1.68773
	Subj09	tFUS-GC	1.92487
	Subj09	tFUS-GC	10.9305
	Subj09	tFUS-GC	6.68034
	Subj09	tFUS-GC	1.63776
	Subj09	tFUS-GC	16.2046
	Subj09	tFUS-GC	1.48763
	Subj09	tFUS-GC	3.01312
	Subj09	tFUS-GC	4.67769
	Subj09	tFUS-GC	4.32693
	Subj09	tFUS-GC	0.855599
	Subj09	tFUS-GC	5.1952
	Subj09	tFUS-GC	16.1837
	Subj09	tFUS-GC	2.64651
	Subj09	tFUS-GC	1.84341
	Subj09	tFUS-GC	2.34413
	Subj09	tFUS-GC	8.84083
	Subj09	tFUS-GC	0.742806
	Subj09	tFUS-GC	6.97306
	Subj09	tFUS-GC	12.7106
	Subj09	tFUS-GC	9.39509
	Subj09	tFUS-GC	9.25156
	Subj09	tFUS-GC	2.69666
	Subj09	tFUS-GC	9.43373
	Subj09	tFUS-GC	3.03465
	Subj09	tFUS-GC	4.5865
	Subj09	tFUS-GC	4.06626
	Subj09	tFUS-GC	2.05033
	Subj09	tFUS-GC	5.874
	Subj09	tFUS-GC	2.10899
	Subj09	tFUS-GC	7.71049
	Subj09	tFUS-GC	3.89833
	Subj09	tFUS-GC	3.63078
	Subj09	tFUS-GC	6.1464
	Subj09	tFUS-GC	1.3878
	Subj09	tFUS-GC	4.94863
	Subj09	tFUS-GC	8.51265
	Subj09	tFUS-GC	5.86032
	Subj09	tFUS-GC	2.40249
	Subj09	tFUS-GC	10.1284
	Subj09	tFUS-GC	13.3966
	Subj09	tFUS-GC	5.86431
	Subj09	tFUS-GC	1.7012
	Subj09	tFUS-GC	8.23045
	Subj09	tFUS-GC	11.1612
	Subj09	tFUS-GC	2.25599
	Subj09	tFUS-GC	7.56784
	Subj09	tFUS-GC	7.08467
	Subj09	tFUS-GC	8.65495
	Subj09	tFUS-GC	1.22556
	Subj09	tFUS-GC	7.9539
	Subj09	tFUS-GC	1.27565
	Subj09	tFUS-GC	7.63944
	Subj09	tFUS-GC	1.71145
	Subj09	tFUS-GC	3.42724
	Subj09	tFUS-GC	0.830396
	Subj09	tFUS-GC	3.81808
	Subj09	tFUS-GC	2.52445
	Subj09	tFUS-GC	13.6571
	Subj09	tFUS-GC	3.41867
	Subj09	tFUS-GC	5.589
	Subj09	tFUS-GC	6.34432
	Subj09	tFUS-GC	5.83359
	Subj09	tFUS-GC	3.11979
	Subj09	tFUS-GC	4.55948
	Subj09	tFUS-GC	4.93313
	Subj09	tFUS-GC	2.47553
	Subj09	tFUS-GC	12.0665
	Subj09	tFUS-GC	6.56813
	Subj09	tFUS-GC	19.085
	Subj09	tFUS-GC	7.58284
	Subj09	tFUS-GC	7.90507
	Subj09	tFUS-GC	1.97318
	Subj09	tFUS-GC	7.15862
	Subj09	tFUS-GC	1.53695
	Subj09	tFUS-GC	0.810228
	Subj09	tFUS-GC	4.14276
	Subj09	tFUS-GC	9.27691
	Subj09	tFUS-GC	17.4359
	Subj09	tFUS-GC	4.64101
	Subj09	tFUS-GP	3.2548
	Subj09	tFUS-GP	11.7788
	Subj09	tFUS-GP	6.80302
	Subj09	tFUS-GP	5.73777
	Subj09	tFUS-GP	2.39727
	Subj09	tFUS-GP	2.92445
	Subj09	tFUS-GP	6.35373
	Subj09	tFUS-GP	4.31008
	Subj09	tFUS-GP	6.53995
	Subj09	tFUS-GP	9.46071
	Subj09	tFUS-GP	1.05143
	Subj09	tFUS-GP	2.59955
	Subj09	tFUS-GP	17.4473
	Subj09	tFUS-GP	6.36167
	Subj09	tFUS-GP	4.1844
	Subj09	tFUS-GP	1.90494
	Subj09	tFUS-GP	11.592
	Subj09	tFUS-GP	5.94064
	Subj09	tFUS-GP	10.0593
	Subj09	tFUS-GP	0.553338
	Subj09	tFUS-GP	2.71105
	Subj09	tFUS-GP	1.11405
	Subj09	tFUS-GP	2.04386
	Subj09	tFUS-GP	4.46478
	Subj09	tFUS-GP	8.19601
	Subj09	tFUS-GP	2.97041
	Subj09	tFUS-GP	3.72634
	Subj09	tFUS-GP	2.39697
	Subj09	tFUS-GP	2.51909
	Subj09	tFUS-GP	7.3248
	Subj09	tFUS-GP	5.07348
	Subj09	tFUS-GP	7.91802
	Subj09	tFUS-GP	8.59496
	Subj09	tFUS-GP	3.22533
	Subj09	tFUS-GP	0.760111
	Subj09	tFUS-GP	0.760812
	Subj09	tFUS-GP	2.00315
	Subj09	tFUS-GP	6.5974
	Subj09	tFUS-GP	2.97225
	Subj09	tFUS-GP	2.91304
	Subj09	tFUS-GP	2.39846
	Subj09	tFUS-GP	15.827
	Subj09	tFUS-GP	1.53912
	Subj09	tFUS-GP	11.9617
	Subj09	tFUS-GP	5.33601
	Subj09	tFUS-GP	9.33171
	Subj09	tFUS-GP	6.72838
	Subj09	tFUS-GP	11.2174
	Subj09	tFUS-GP	2.9614
	Subj09	tFUS-GP	1.86401
	Subj09	tFUS-GP	4.99635
	Subj09	tFUS-GP	4.38075
	Subj09	tFUS-GP	2.4622
	Subj09	tFUS-GP	4.56996
	Subj09	tFUS-GP	7.11212
	Subj09	tFUS-GP	7.3936
	Subj09	tFUS-GP	15.5522
	Subj09	tFUS-GP	2.53698
	Subj09	tFUS-GP	5.02296
	Subj09	tFUS-GP	8.00073
	Subj09	tFUS-GP	6.74761
	Subj09	tFUS-GP	7.55469
	Subj09	tFUS-GP	9.47477
	Subj09	tFUS-GP	3.70828
	Subj09	tFUS-GP	5.36453
	Subj09	tFUS-GP	8.42127
	Subj09	tFUS-GP	3.16311
	Subj09	tFUS-GP	4.2812
	Subj09	tFUS-GP	11.612
	Subj09	tFUS-GP	3.09766
	Subj09	tFUS-GP	2.31646
	Subj09	tFUS-GP	6.13852
	Subj09	tFUS-GP	3.72846
	Subj09	tFUS-GP	2.048
	Subj09	tFUS-GP	2.49355
	Subj09	tFUS-GP	2.16662
	Subj09	tFUS-GP	10.2637
	Subj09	tFUS-GP	9.07786
	Subj09	tFUS-GP	1.48673
	Subj09	tFUS-GP	6.55222
	Subj09	tFUS-GP	4.86705
	Subj09	tFUS-GP	1.98017
	Subj09	tFUS-GP	3.87739
	Subj09	tFUS-GP	5.56853
	Subj09	tFUS-GP	7.43656
	Subj09	tFUS-GP	10.1519
	Subj09	tFUS-GP	5.35337
	Subj09	tFUS-GP	0.938239
	Subj09	tFUS-GP	6.42826
	Subj09	tFUS-GP	16.1877
	Subj09	tFUS-GP	1.43134
	Subj09	tFUS-GP	6.31623
	Subj09	tFUS-GP	3.38531
	Subj09	tFUS-GP	12.7329
	Subj09	tFUS-GP	5.09407
	Subj09	tFUS-GP	10.0147
	Subj09	tFUS-GP	2.37793
	Subj09	tFUS-GP	3.95365
	Subj09	tFUS-GP	0.882468
	Subj09	tFUS-GP	6.6525
	Subj09	Non-Modulated	0.346287
	Subj09	Non-Modulated	3.08982
	Subj09	Non-Modulated	4.61682
	Subj09	Non-Modulated	15.5225
	Subj09	Non-Modulated	7.25317
	Subj09	Non-Modulated	2.37365
	Subj09	Non-Modulated	1.5171
	Subj09	Non-Modulated	1.41406
	Subj09	Non-Modulated	3.39864
	Subj09	Non-Modulated	6.93159
	Subj09	Non-Modulated	1.55512
	Subj09	Non-Modulated	14.8742
	Subj09	Non-Modulated	3.92528
	Subj09	Non-Modulated	0.882348
	Subj09	Non-Modulated	1.08063
	Subj09	Non-Modulated	4.69726
	Subj09	Non-Modulated	0.898991
	Subj09	Non-Modulated	3.94161
	Subj09	Non-Modulated	2.92872
	Subj09	Non-Modulated	0.744225
	Subj09	Non-Modulated	2.21473
	Subj09	Non-Modulated	2.74907
	Subj09	Non-Modulated	6.7381
	Subj09	Non-Modulated	5.42147
	Subj09	Non-Modulated	8.5568
	Subj09	Non-Modulated	4.08499
	Subj09	Non-Modulated	6.43929
	Subj09	Non-Modulated	3.44079
	Subj09	Non-Modulated	3.97844
	Subj09	Non-Modulated	1.9676
	Subj09	Non-Modulated	1.13627
	Subj09	Non-Modulated	7.05084
	Subj09	Non-Modulated	4.46382
	Subj09	Non-Modulated	6.64321
	Subj09	Non-Modulated	12.0542
	Subj09	Non-Modulated	1.32446
	Subj09	Non-Modulated	5.52393
	Subj09	Non-Modulated	3.95976
	Subj09	Non-Modulated	4.39931
	Subj09	Non-Modulated	1.81176
	Subj09	Non-Modulated	2.63633
	Subj09	Non-Modulated	4.48979
	Subj09	Non-Modulated	6.6405
	Subj09	Non-Modulated	2.70925
	Subj09	Non-Modulated	5.55842
	Subj09	Non-Modulated	3.90911
	Subj09	Non-Modulated	16.3363
	Subj09	Non-Modulated	5.00814
	Subj09	Non-Modulated	1.35594
	Subj09	Non-Modulated	2.6056
	Subj09	Non-Modulated	13.6515
	Subj09	Non-Modulated	4.66477
	Subj09	Non-Modulated	2.05782
	Subj09	Non-Modulated	6.19434
	Subj09	Non-Modulated	4.09487
	Subj09	Non-Modulated	4.16475
	Subj09	Non-Modulated	4.6323
	Subj09	Non-Modulated	8.03156
	Subj09	Non-Modulated	2.0641
	Subj09	Non-Modulated	1.7996
	Subj09	Non-Modulated	7.79572
	Subj09	Non-Modulated	2.39248
	Subj09	Non-Modulated	3.43422
	Subj09	Non-Modulated	7.99523
	Subj09	Non-Modulated	2.95607
	Subj09	Non-Modulated	5.48355
	Subj09	Non-Modulated	1.5061
	Subj09	Non-Modulated	5.53157
	Subj09	Non-Modulated	4.89505
	Subj09	Non-Modulated	2.7858
	Subj09	Non-Modulated	1.18204
	Subj09	Non-Modulated	2.5149
	Subj09	Non-Modulated	3.07992
	Subj09	Non-Modulated	5.77791
	Subj09	Non-Modulated	2.9162
	Subj09	Non-Modulated	3.10604
	Subj09	Non-Modulated	4.88837
	Subj09	Non-Modulated	2.53752
	Subj09	Non-Modulated	5.05609
	Subj09	Non-Modulated	7.59831
	Subj09	Non-Modulated	1.04107
	Subj09	Non-Modulated	3.64649
	Subj09	Non-Modulated	5.8561
	Subj09	Non-Modulated	2.85755
	Subj09	Non-Modulated	2.01
	Subj09	Non-Modulated	1.11706
	Subj09	Non-Modulated	4.1982
	Subj09	Non-Modulated	6.35686
	Subj09	Non-Modulated	4.04158
	Subj09	Non-Modulated	15.8724
	Subj09	Non-Modulated	3.03855
	Subj09	Non-Modulated	1.3629
	Subj09	Non-Modulated	2.55429
	Subj09	Non-Modulated	3.14938
	Subj09	Non-Modulated	0.722711
	Subj09	Non-Modulated	4.46942
	Subj09	Non-Modulated	2.21616
	Subj09	Non-Modulated	3.32235
	Subj09	Non-Modulated	4.0543
	Subj09	Non-Modulated	5.90363
	Subj09	Non-Modulated	3.63541
	Subj09	Non-Modulated	3.61138
	Subj09	Non-Modulated	1.03678
	Subj09	Non-Modulated	15.8704
	Subj09	Non-Modulated	4.01672
	Subj09	Non-Modulated	1.38148
	Subj09	Non-Modulated	5.2075
	Subj09	Non-Modulated	15.0192
	Subj09	Non-Modulated	2.42817
	Subj09	Non-Modulated	12.2501
	Subj10	tFUS-GC	11.5347
	Subj10	tFUS-GC	3.5151
	Subj10	tFUS-GC	6.45116
	Subj10	tFUS-GC	6.81169
	Subj10	tFUS-GC	10.2808
	Subj10	tFUS-GC	3.08187
	Subj10	tFUS-GC	16.4617
	Subj10	tFUS-GC	2.52369
	Subj10	tFUS-GC	17.5528
	Subj10	tFUS-GC	7.38788
	Subj10	tFUS-GC	12.0131
	Subj10	tFUS-GC	2.22122
	Subj10	tFUS-GC	6.21179
	Subj10	tFUS-GC	2.48002
	Subj10	tFUS-GC	3.4549
	Subj10	tFUS-GC	2.19388
	Subj10	tFUS-GC	5.18822
	Subj10	tFUS-GC	2.60384
	Subj10	tFUS-GC	1.77428
	Subj10	tFUS-GC	2.50566
	Subj10	tFUS-GC	14.1682
	Subj10	tFUS-GC	1.89247
	Subj10	tFUS-GC	10.8247
	Subj10	tFUS-GC	3.17607
	Subj10	tFUS-GC	2.25991
	Subj10	tFUS-GC	4.21552
	Subj10	tFUS-GC	2.3732
	Subj10	tFUS-GC	6.07136
	Subj10	tFUS-GC	3.18602
	Subj10	tFUS-GC	8.67734
	Subj10	tFUS-GC	3.82602
	Subj10	tFUS-GC	2.15462
	Subj10	tFUS-GC	7.79703
	Subj10	tFUS-GC	3.48438
	Subj10	tFUS-GC	5.75546
	Subj10	tFUS-GC	4.73347
	Subj10	tFUS-GC	2.77238
	Subj10	tFUS-GC	3.75882
	Subj10	tFUS-GC	1.6663
	Subj10	tFUS-GC	6.50051
	Subj10	tFUS-GC	6.49543
	Subj10	tFUS-GC	10.7043
	Subj10	tFUS-GC	3.52867
	Subj10	tFUS-GC	4.70908
	Subj10	tFUS-GC	8.03198
	Subj10	tFUS-GC	3.06866
	Subj10	tFUS-GC	2.61699
	Subj10	tFUS-GC	2.30688
	Subj10	tFUS-GC	2.51446
	Subj10	tFUS-GC	1.84316
	Subj10	tFUS-GC	5.00817
	Subj10	tFUS-GC	9.23872
	Subj10	tFUS-GC	4.17351
	Subj10	tFUS-GC	1.76798
	Subj10	tFUS-GC	13.675
	Subj10	tFUS-GC	3.85779
	Subj10	tFUS-GC	7.45534
	Subj10	tFUS-GC	4.85968
	Subj10	tFUS-GC	3.27316
	Subj10	tFUS-GC	3.15844
	Subj10	tFUS-GC	5.37877
	Subj10	tFUS-GC	2.83268
	Subj10	tFUS-GC	3.30711
	Subj10	tFUS-GC	1.1863
	Subj10	tFUS-GC	9.70902
	Subj10	tFUS-GC	3.55483
	Subj10	tFUS-GC	11.3376
	Subj10	tFUS-GC	3.47406
	Subj10	tFUS-GC	6.83057
	Subj10	tFUS-GC	4.19158
	Subj10	Decoupled-Sham	2.19697
	Subj10	Decoupled-Sham	9.85446
	Subj10	Decoupled-Sham	4.08778
[truncated: 2,707 more rows]

## Sheet: Figure 3 SP-Beta
Figure 3 SP-beta	subject	condition	power
	Subj01	tFUS-GC	5.21835
	Subj01	tFUS-GC	4.75866
	Subj01	tFUS-GC	3.04664
	Subj01	tFUS-GC	5.78075
	Subj01	tFUS-GC	1.52361
	Subj01	tFUS-GC	3.63071
	Subj01	tFUS-GC	0.437898
	Subj01	tFUS-GC	5.72383
	Subj01	tFUS-GC	5.04048		Exact p-values
	Subj01	tFUS-GC	2.06237		Non-Modulated - Decoupled-Sham	tFUS-GC - Decoupled-Sham	tFUS-GP - Decoupled-Sham	tFUS-GC - Non-Modulated	tFUS-GP - Non-Modulated	tFUS-GP - tFUS-GC
	Subj01	tFUS-GC	11.0429		0.24788	0.130164	0.46979	0.0141461	0.24788	0.130164
	Subj01	tFUS-GC	2.86529
	Subj01	tFUS-GC	3.28586
	Subj01	tFUS-GC	4.93366
	Subj01	tFUS-GC	1.33389
	Subj01	tFUS-GC	1.99882
	Subj01	tFUS-GC	3.25225
	Subj01	tFUS-GC	3.2446
	Subj01	tFUS-GC	4.92269
	Subj01	tFUS-GC	2.3964
	Subj01	tFUS-GC	1.2804
	Subj01	tFUS-GC	1.84516
	Subj01	tFUS-GC	4.09218
	Subj01	tFUS-GC	1.5283
	Subj01	tFUS-GC	1.43947
	Subj01	tFUS-GC	3.56418
	Subj01	tFUS-GC	2.46563
	Subj01	tFUS-GC	3.07937
	Subj01	tFUS-GC	2.18337
	Subj01	tFUS-GC	0.30484
	Subj01	tFUS-GC	2.64643
	Subj01	tFUS-GC	2.98609
	Subj01	tFUS-GC	3.77429
	Subj01	tFUS-GC	3.44025
	Subj01	tFUS-GC	3.063
	Subj01	tFUS-GC	2.23411
	Subj01	tFUS-GC	3.11451
	Subj01	tFUS-GC	3.35824
	Subj01	tFUS-GC	4.19424
	Subj01	tFUS-GC	4.51184
	Subj01	tFUS-GC	3.38186
	Subj01	tFUS-GC	4.18008
	Subj01	tFUS-GC	1.28792
	Subj01	tFUS-GC	4.22224
	Subj01	tFUS-GC	2.43795
	Subj01	tFUS-GC	1.94942
	Subj01	tFUS-GC	4.84117
	Subj01	tFUS-GC	4.5904
	Subj01	tFUS-GC	4.14873
	Subj01	tFUS-GC	3.30357
	Subj01	tFUS-GC	1.92901
	Subj01	tFUS-GC	4.41176
	Subj01	tFUS-GC	5.05609
	Subj01	tFUS-GC	1.48101
	Subj01	tFUS-GC	2.62878
	Subj01	tFUS-GC	4.19649
	Subj01	tFUS-GC	1.50004
	Subj01	tFUS-GC	1.61024
	Subj01	tFUS-GC	2.23223
	Subj01	tFUS-GC	1.14356
	Subj01	tFUS-GC	4.25794
	Subj01	tFUS-GC	1.32578
	Subj01	tFUS-GC	8.59486
	Subj01	tFUS-GC	8.89494
	Subj01	tFUS-GC	1.9111
	Subj01	tFUS-GC	2.57724
	Subj01	tFUS-GC	2.29893
	Subj01	tFUS-GC	3.88239
	Subj01	tFUS-GC	3.15656
	Subj01	tFUS-GC	1.47606
	Subj01	tFUS-GC	0.958188
	Subj01	tFUS-GC	2.35725
	Subj01	tFUS-GC	2.53041
	Subj01	tFUS-GC	3.16354
	Subj01	tFUS-GC	4.3754
	Subj01	tFUS-GC	3.8429
	Subj01	tFUS-GC	3.06159
	Subj01	tFUS-GC	1.19754
	Subj01	tFUS-GC	1.86629
	Subj01	tFUS-GC	7.45732
	Subj01	tFUS-GC	3.38327
	Subj01	tFUS-GC	6.2598
	Subj01	tFUS-GC	5.83637
	Subj01	tFUS-GC	2.48863
	Subj01	tFUS-GC	2.89116
	Subj01	tFUS-GC	3.50921
	Subj01	tFUS-GC	2.11312
	Subj01	tFUS-GC	2.03216
	Subj01	tFUS-GC	2.06822
	Subj01	tFUS-GC	6.69092
	Subj01	tFUS-GC	1.64653
	Subj01	tFUS-GC	2.90458
	Subj01	tFUS-GC	2.42463
	Subj01	tFUS-GC	3.07769
	Subj01	tFUS-GC	1.39545
	Subj01	tFUS-GC	4.8758
	Subj01	tFUS-GC	2.23175
	Subj01	tFUS-GC	1.81078
	Subj01	tFUS-GC	5.72465
	Subj01	tFUS-GC	2.8152
	Subj01	tFUS-GC	2.0485
	Subj01	tFUS-GC	0.82286
	Subj01	tFUS-GC	7.80527
	Subj01	tFUS-GC	6.39083
	Subj01	tFUS-GC	0.919698
	Subj01	tFUS-GC	1.42783
	Subj01	tFUS-GC	4.29452
	Subj01	tFUS-GC	1.34674
	Subj01	tFUS-GC	1.49317
	Subj01	tFUS-GC	5.07327
	Subj01	tFUS-GC	6.43495
	Subj01	tFUS-GC	2.72354
	Subj01	tFUS-GC	9.72237
	Subj01	tFUS-GC	1.44854
	Subj01	Non-Modulated	2.54303
	Subj01	Non-Modulated	1.53181
	Subj01	Non-Modulated	1.78039
	Subj01	Non-Modulated	3.46246
	Subj01	Non-Modulated	1.74892
	Subj01	Non-Modulated	0.916442
	Subj01	Non-Modulated	2.37389
	Subj01	Non-Modulated	6.01177
	Subj01	Non-Modulated	9.31058
	Subj01	Non-Modulated	3.79558
	Subj01	Non-Modulated	8.03853
	Subj01	Non-Modulated	1.7573
	Subj01	Non-Modulated	2.37936
	Subj01	Non-Modulated	1.27654
	Subj01	Non-Modulated	2.41726
	Subj01	Non-Modulated	1.24578
	Subj01	Non-Modulated	4.01761
	Subj01	Non-Modulated	1.39842
	Subj01	Non-Modulated	1.3828
	Subj01	Non-Modulated	2.01654
	Subj01	Non-Modulated	0.655878
	Subj01	Non-Modulated	1.83592
	Subj01	Non-Modulated	7.61433
	Subj01	Non-Modulated	2.36682
	Subj01	Non-Modulated	1.87638
	Subj01	Non-Modulated	3.38231
	Subj01	Non-Modulated	6.57816
	Subj01	Non-Modulated	1.53679
	Subj01	Non-Modulated	8.70877
	Subj01	Non-Modulated	1.04677
	Subj01	Non-Modulated	5.3352
	Subj01	Non-Modulated	3.95908
	Subj01	Non-Modulated	5.97276
	Subj01	Non-Modulated	4.10487
	Subj01	Non-Modulated	2.41338
	Subj01	Non-Modulated	3.18247
	Subj01	Non-Modulated	2.18316
	Subj01	Non-Modulated	1.40527
	Subj01	Non-Modulated	3.26222
	Subj01	Non-Modulated	1.36023
	Subj01	Non-Modulated	3.53049
	Subj01	Non-Modulated	3.75692
	Subj01	Non-Modulated	4.36254
	Subj01	Non-Modulated	5.77228
	Subj01	Non-Modulated	2.5241
	Subj01	Non-Modulated	1.74295
	Subj01	Non-Modulated	1.91798
	Subj01	Non-Modulated	1.62213
	Subj01	Non-Modulated	1.00463
	Subj01	Non-Modulated	2.75665
	Subj01	Non-Modulated	2.81034
	Subj01	Non-Modulated	4.89132
	Subj01	Non-Modulated	4.53448
	Subj01	Non-Modulated	4.313
	Subj01	Non-Modulated	4.27262
	Subj01	Non-Modulated	3.30593
	Subj01	Non-Modulated	2.00124
	Subj01	Non-Modulated	1.4454
	Subj01	Non-Modulated	2.20442
	Subj01	Non-Modulated	4.42134
	Subj01	Non-Modulated	5.44953
	Subj01	Non-Modulated	4.48069
	Subj01	Non-Modulated	0.675243
	Subj01	Non-Modulated	4.94043
	Subj01	Non-Modulated	1.32349
	Subj01	Non-Modulated	1.02104
	Subj01	Non-Modulated	2.32573
	Subj01	Non-Modulated	5.54405
	Subj01	Non-Modulated	1.0471
	Subj01	Non-Modulated	3.72023
	Subj01	Non-Modulated	1.1385
	Subj01	Non-Modulated	3.22918
	Subj01	Non-Modulated	1.73758
	Subj01	Non-Modulated	4.08294
	Subj01	Non-Modulated	1.34166
	Subj01	Non-Modulated	1.55814
	Subj01	Non-Modulated	2.99041
	Subj01	Non-Modulated	3.10286
	Subj01	Non-Modulated	3.76736
	Subj01	Non-Modulated	3.38058
	Subj01	Non-Modulated	3.60262
	Subj01	Non-Modulated	3.42654
	Subj01	Non-Modulated	4.31627
	Subj01	Non-Modulated	2.17695
	Subj01	Non-Modulated	0.729947
	Subj01	Non-Modulated	2.98013
	Subj01	Non-Modulated	4.26519
	Subj01	Non-Modulated	4.54016
	Subj01	Non-Modulated	2.64814
	Subj01	Non-Modulated	1.75033
	Subj01	Non-Modulated	2.28335
	Subj01	Non-Modulated	4.12814
	Subj01	Non-Modulated	1.19486
	Subj01	Non-Modulated	2.74768
	Subj01	Non-Modulated	4.1648
	Subj01	Non-Modulated	2.56527
	Subj01	Non-Modulated	1.31953
	Subj01	Non-Modulated	0.984114
	Subj01	Non-Modulated	2.08686
	Subj01	Non-Modulated	3.46422
	Subj01	Non-Modulated	4.25911
	Subj01	Non-Modulated	4.68858
	Subj01	Non-Modulated	1.82045
	Subj01	Non-Modulated	1.45873
	Subj01	Non-Modulated	3.74786
	Subj01	Non-Modulated	4.65837
	Subj01	Non-Modulated	1.2893
	Subj01	Non-Modulated	1.97692
	Subj01	Non-Modulated	2.99721
	Subj01	Non-Modulated	2.81082
	Subj01	Non-Modulated	1.87342
	Subj01	Non-Modulated	1.59478
	Subj01	Non-Modulated	4.70701
	Subj01	Non-Modulated	2.46169
	Subj02	tFUS-GC	6.17142
	Subj02	tFUS-GC	3.26072
	Subj02	tFUS-GC	0.842135
	Subj02	tFUS-GC	3.35233
	Subj02	tFUS-GC	1.23338
	Subj02	tFUS-GC	6.95613
	Subj02	tFUS-GC	2.15027
	Subj02	tFUS-GC	1.6226
	Subj02	tFUS-GC	0.896245
	Subj02	tFUS-GC	1.64419
	Subj02	tFUS-GC	1.67594
	Subj02	tFUS-GC	1.11788
	Subj02	tFUS-GC	1.48578
	Subj02	tFUS-GC	8.29849
	Subj02	tFUS-GC	7.65617
	Subj02	tFUS-GC	4.46466
	Subj02	tFUS-GC	9.94878
	Subj02	tFUS-GC	1.91905
	Subj02	tFUS-GC	6.55262
	Subj02	tFUS-GC	1.14561
	Subj02	tFUS-GC	7.21754
	Subj02	tFUS-GC	4.71524
	Subj02	tFUS-GC	1.85341
	Subj02	tFUS-GC	1.44488
	Subj02	tFUS-GC	1.11773
	Subj02	tFUS-GC	1.3525
	Subj02	tFUS-GC	1.34691
	Subj02	tFUS-GC	1.81096
	Subj02	tFUS-GC	1.38115
	Subj02	tFUS-GC	6.63033
	Subj02	tFUS-GC	2.75229
	Subj02	tFUS-GC	4.77646
	Subj02	tFUS-GC	3.65061
	Subj02	tFUS-GC	3.66634
	Subj02	tFUS-GC	1.97995
	Subj02	tFUS-GC	4.25187
	Subj02	tFUS-GC	1.65041
	Subj02	tFUS-GC	8.56314
	Subj02	tFUS-GC	8.13282
	Subj02	tFUS-GC	3.25012
	Subj02	tFUS-GC	3.66441
	Subj02	tFUS-GC	5.08457
	Subj02	tFUS-GC	10.3028
	Subj02	Decoupled-Sham	2.86919
	Subj02	Decoupled-Sham	0.991657
	Subj02	Decoupled-Sham	2.15539
	Subj02	Decoupled-Sham	1.30789
	Subj02	Decoupled-Sham	4.30188
	Subj02	Decoupled-Sham	1.7688
	Subj02	Decoupled-Sham	3.37181
	Subj02	Decoupled-Sham	1.62859
	Subj02	Decoupled-Sham	2.26578
	Subj02	Decoupled-Sham	8.30738
	Subj02	Decoupled-Sham	1.74912
	Subj02	Decoupled-Sham	6.1772
	Subj02	Decoupled-Sham	5.81571
	Subj02	Decoupled-Sham	1.10068
	Subj02	Decoupled-Sham	2.04165
	Subj02	Decoupled-Sham	6.75384
	Subj02	Decoupled-Sham	5.47744
	Subj02	Decoupled-Sham	3.09892
	Subj02	Decoupled-Sham	3.23091
	Subj02	Decoupled-Sham	2.07908
	Subj02	Decoupled-Sham	9.3563
	Subj02	Decoupled-Sham	3.63033
	Subj02	Decoupled-Sham	3.28988
	Subj02	Decoupled-Sham	1.92558
	Subj02	Decoupled-Sham	1.57912
	Subj02	Decoupled-Sham	1.04922
	Subj02	Decoupled-Sham	6.57117
	Subj02	Decoupled-Sham	3.84334
	Subj02	Decoupled-Sham	5.1025
	Subj02	Decoupled-Sham	9.77627
	Subj02	Decoupled-Sham	2.62683
	Subj02	Decoupled-Sham	2.46134
	Subj02	Decoupled-Sham	3.41148
	Subj02	Decoupled-Sham	3.141
	Subj02	Decoupled-Sham	2.80508
	Subj02	Decoupled-Sham	5.22334
	Subj02	Decoupled-Sham	1.59463
	Subj02	Decoupled-Sham	5.5633
	Subj02	Decoupled-Sham	2.69916
	Subj02	Decoupled-Sham	9.21635
	Subj02	Decoupled-Sham	4.13936
	Subj02	Decoupled-Sham	1.69065
	Subj02	Decoupled-Sham	9.50894
	Subj02	Decoupled-Sham	4.01057
	Subj02	Decoupled-Sham	7.03611
	Subj02	Non-Modulated	4.33067
	Subj02	Non-Modulated	6.00919
	Subj02	Non-Modulated	4.41883
	Subj02	Non-Modulated	1.26064
	Subj02	Non-Modulated	9.84311
	Subj02	Non-Modulated	2.71163
	Subj02	Non-Modulated	3.1703
	Subj02	Non-Modulated	1.83309
	Subj02	Non-Modulated	1.45856
	Subj02	Non-Modulated	8.72971
	Subj02	Non-Modulated	6.42713
	Subj02	Non-Modulated	4.67159
	Subj02	Non-Modulated	2.39016
	Subj02	Non-Modulated	4.94783
	Subj02	Non-Modulated	2.34977
	Subj02	Non-Modulated	2.82657
	Subj02	Non-Modulated	1.86326
	Subj02	Non-Modulated	1.60848
	Subj02	Non-Modulated	1.76583
	Subj02	Non-Modulated	2.55658
	Subj02	Non-Modulated	2.20464
	Subj02	Non-Modulated	2.13674
	Subj02	Non-Modulated	7.39559
	Subj02	Non-Modulated	3.13805
	Subj02	Non-Modulated	5.87764
	Subj02	Non-Modulated	2.12223
	Subj02	Non-Modulated	3.53767
	Subj02	Non-Modulated	1.5669
	Subj02	Non-Modulated	1.00551
	Subj02	Non-Modulated	2.68569
	Subj02	Non-Modulated	2.59895
	Subj02	Non-Modulated	1.43913
	Subj02	Non-Modulated	4.57709
	Subj02	Non-Modulated	2.31667
	Subj02	Non-Modulated	2.11647
	Subj02	Non-Modulated	3.71424
	Subj02	Non-Modulated	3.79787
	Subj02	Non-Modulated	6.63258
	Subj02	Non-Modulated	3.1828
	Subj02	Non-Modulated	2.00826
	Subj02	Non-Modulated	4.52859
	Subj02	Non-Modulated	7.57927
	Subj02	Non-Modulated	7.20226
	Subj03	Non-Modulated	4.7298
	Subj03	Non-Modulated	7.59635
	Subj03	Non-Modulated	5.77629
	Subj03	Non-Modulated	7.85369
	Subj03	Non-Modulated	2.30861
	Subj03	Non-Modulated	3.42867
	Subj03	Non-Modulated	8.35467
	Subj03	Non-Modulated	2.07177
	Subj03	Non-Modulated	3.71093
	Subj03	Non-Modulated	5.59445
	Subj03	Non-Modulated	4.43463
	Subj03	Non-Modulated	2.72585
	Subj03	Non-Modulated	6.02836
	Subj03	Non-Modulated	7.41716
	Subj03	Non-Modulated	2.33341
	Subj03	Non-Modulated	2.52437
	Subj03	Non-Modulated	2.47613
	Subj03	Non-Modulated	1.66457
	Subj03	Non-Modulated	2.12273
	Subj03	Non-Modulated	1.40209
	Subj03	Non-Modulated	3.05546
	Subj03	Non-Modulated	10.1497
	Subj03	Non-Modulated	3.23962
	Subj03	Non-Modulated	4.42966
	Subj03	Non-Modulated	2.00203
	Subj03	Non-Modulated	4.87508
	Subj03	Non-Modulated	4.83601
	Subj03	Non-Modulated	10.3704
	Subj03	Non-Modulated	5.49215
	Subj03	Non-Modulated	0.907358
	Subj03	Non-Modulated	2.52303
	Subj03	Non-Modulated	9.05185
	Subj03	Non-Modulated	2.68051
	Subj03	Non-Modulated	2.3498
	Subj03	Non-Modulated	1.93926
	Subj03	Non-Modulated	3.23416
	Subj03	Non-Modulated	4.57009
	Subj03	Non-Modulated	1.25883
	Subj03	Non-Modulated	5.54933
	Subj03	Non-Modulated	0.922928
	Subj03	Non-Modulated	7.316
	Subj03	Non-Modulated	1.57713
	Subj03	Non-Modulated	1.50615
	Subj03	Non-Modulated	4.59203
	Subj03	Non-Modulated	4.55398
	Subj03	Non-Modulated	6.76658
	Subj03	Decoupled-Sham	8.36269
	Subj03	Decoupled-Sham	3.67929
	Subj03	Decoupled-Sham	1.92185
	Subj03	Decoupled-Sham	1.20353
	Subj03	Decoupled-Sham	2.94149
	Subj03	Decoupled-Sham	7.14829
	Subj03	Decoupled-Sham	5.63244
	Subj03	Decoupled-Sham	2.77452
	Subj03	Decoupled-Sham	6.07837
	Subj03	Decoupled-Sham	2.79207
	Subj03	Decoupled-Sham	5.3426
	Subj03	Decoupled-Sham	1.16109
	Subj03	Decoupled-Sham	1.40722
	Subj03	Decoupled-Sham	2.1054
	Subj03	Decoupled-Sham	3.85569
	Subj03	Decoupled-Sham	2.15241
	Subj03	Decoupled-Sham	1.38337
	Subj03	Decoupled-Sham	3.12049
	Subj03	Decoupled-Sham	1.81823
	Subj03	Decoupled-Sham	3.97382
	Subj03	Decoupled-Sham	3.04816
	Subj03	Decoupled-Sham	2.04617
	Subj03	Decoupled-Sham	2.69025
	Subj03	Decoupled-Sham	5.83769
	Subj03	Decoupled-Sham	3.3133
	Subj03	Decoupled-Sham	1.58128
	Subj03	Decoupled-Sham	4.11975
	Subj03	Decoupled-Sham	2.71386
	Subj03	Decoupled-Sham	10.1262
	Subj03	Decoupled-Sham	3.08869
	Subj03	Decoupled-Sham	6.3785
	Subj03	Decoupled-Sham	0.740291
	Subj03	Decoupled-Sham	1.77982
	Subj03	Decoupled-Sham	3.36655
	Subj03	Decoupled-Sham	6.02605
	Subj03	Decoupled-Sham	4.28493
	Subj03	Decoupled-Sham	8.46932
	Subj03	Decoupled-Sham	6.84439
	Subj03	Decoupled-Sham	0.606863
	Subj03	Decoupled-Sham	0.867951
	Subj03	Decoupled-Sham	5.88198
	Subj03	Decoupled-Sham	2.6478
	Subj03	Decoupled-Sham	2.03336
	Subj03	tFUS-GP	5.05048
	Subj03	tFUS-GP	2.58034
	Subj03	tFUS-GP	9.88421
	Subj03	tFUS-GP	5.48826
	Subj03	tFUS-GP	3.55036
	Subj03	tFUS-GP	6.49599
	Subj03	tFUS-GP	3.36951
	Subj03	tFUS-GP	4.41536
	Subj03	tFUS-GP	2.30872
	Subj03	tFUS-GP	4.20799
	Subj03	tFUS-GP	2.41809
	Subj03	tFUS-GP	6.39337
	Subj03	tFUS-GP	3.75882
	Subj03	tFUS-GP	6.77592
	Subj03	tFUS-GP	3.68427
	Subj03	tFUS-GP	1.02918
	Subj03	tFUS-GP	2.91045
	Subj03	tFUS-GP	2.90055
	Subj03	tFUS-GP	10.1671
	Subj03	tFUS-GP	5.35591
	Subj03	tFUS-GP	5.41338
	Subj03	tFUS-GP	4.95843
	Subj03	tFUS-GP	1.66371
	Subj03	tFUS-GP	1.28362
	Subj03	tFUS-GP	1.86643
	Subj03	tFUS-GP	1.76712
	Subj03	tFUS-GP	4.07804
	Subj03	tFUS-GP	1.13378
	Subj03	tFUS-GP	2.51078
	Subj03	tFUS-GP	2.2616
	Subj03	tFUS-GP	2.06913
	Subj03	tFUS-GP	7.04232
	Subj03	tFUS-GP	1.73774
	Subj03	tFUS-GP	0.447296
	Subj03	tFUS-GP	1.77911
	Subj03	tFUS-GP	3.32499
	Subj03	tFUS-GP	4.52184
	Subj03	tFUS-GP	1.67787
	Subj03	tFUS-GP	2.50292
	Subj03	tFUS-GP	5.30578
	Subj03	tFUS-GP	4.02613
	Subj03	tFUS-GP	5.68809
	Subj03	tFUS-GP	3.00467
	Subj03	tFUS-GC	5.00384
	Subj03	tFUS-GC	3.28074
	Subj03	tFUS-GC	2.31864
	Subj03	tFUS-GC	6.33995
	Subj03	tFUS-GC	4.95568
	Subj03	tFUS-GC	4.75915
	Subj03	tFUS-GC	2.28636
	Subj03	tFUS-GC	0.623256
	Subj03	tFUS-GC	3.6017
	Subj03	tFUS-GC	1.38132
	Subj03	tFUS-GC	5.86356
	Subj03	tFUS-GC	8.4479
	Subj03	tFUS-GC	2.68022
	Subj03	tFUS-GC	1.96481
	Subj03	tFUS-GC	3.02022
	Subj03	tFUS-GC	8.87366
	Subj03	tFUS-GC	8.67361
	Subj03	tFUS-GC	2.58068
	Subj03	tFUS-GC	3.46107
	Subj03	tFUS-GC	3.39674
	Subj03	tFUS-GC	0.718826
	Subj03	tFUS-GC	10.2369
	Subj03	tFUS-GC	4.51419
	Subj03	tFUS-GC	4.94777
	Subj03	tFUS-GC	3.74061
	Subj03	tFUS-GC	7.71243
	Subj03	tFUS-GC	4.09587
	Subj03	tFUS-GC	5.36721
	Subj03	tFUS-GC	1.29026
	Subj03	tFUS-GC	0.753377
	Subj03	tFUS-GC	3.16132
	Subj03	tFUS-GC	5.44752
	Subj03	tFUS-GC	3.83775
	Subj03	tFUS-GC	0.786191
	Subj03	tFUS-GC	9.02957
	Subj03	tFUS-GC	2.62047
	Subj03	tFUS-GC	1.81893
	Subj03	tFUS-GC	3.4615
	Subj03	tFUS-GC	4.06527
	Subj03	tFUS-GC	2.59616
	Subj03	tFUS-GC	6.29371
	Subj03	tFUS-GC	2.10955
	Subj03	tFUS-GC	2.82043
	Subj03	tFUS-GC	1.85175
	Subj03	tFUS-GC	2.96819
	Subj05	Non-Modulated	5.01645
	Subj05	Non-Modulated	2.49323
	Subj05	Non-Modulated	1.94431
	Subj05	Non-Modulated	2.66275
	Subj05	Non-Modulated	3.92633
	Subj05	Non-Modulated	2.53109
	Subj05	Non-Modulated	4.18867
	Subj05	Non-Modulated	4.51608
	Subj05	Non-Modulated	2.92913
	Subj05	Non-Modulated	1.00751
	Subj05	Non-Modulated	2.07193
	Subj05	Non-Modulated	0.543499
	Subj05	Non-Modulated	3.25927
	Subj05	Non-Modulated	10.5371
	Subj05	Non-Modulated	8.98895
	Subj05	Non-Modulated	4.13121
	Subj05	Non-Modulated	2.94149
	Subj05	Non-Modulated	6.51826
	Subj05	Non-Modulated	9.34538
	Subj05	Non-Modulated	1.95843
	Subj05	Non-Modulated	2.98493
	Subj05	Non-Modulated	1.03442
	Subj05	Non-Modulated	3.67558
	Subj05	Non-Modulated	1.12375
	Subj05	Non-Modulated	5.91571
	Subj05	Non-Modulated	3.02363
	Subj05	Non-Modulated	2.27459
	Subj05	Non-Modulated	2.89497
	Subj05	Non-Modulated	2.54516
	Subj05	Non-Modulated	3.28514
	Subj05	Non-Modulated	4.56324
	Subj05	Non-Modulated	5.57483
	Subj05	Non-Modulated	5.27455
	Subj05	Non-Modulated	1.30358
	Subj05	Non-Modulated	5.08395
	Subj05	Non-Modulated	4.93642
	Subj05	Non-Modulated	3.44464
	Subj05	Non-Modulated	4.0271
	Subj05	Non-Modulated	1.14725
	Subj05	Non-Modulated	2.16634
	Subj05	tFUS-GC	1.01393
	Subj05	tFUS-GC	3.06366
	Subj05	tFUS-GC	6.61753
	Subj05	tFUS-GC	8.43626
	Subj05	tFUS-GC	2.80303
	Subj05	tFUS-GC	3.93029
	Subj05	tFUS-GC	3.68696
	Subj05	tFUS-GC	4.2096
	Subj05	tFUS-GC	2.91251
	Subj05	tFUS-GC	2.32577
	Subj05	tFUS-GC	9.8073
	Subj05	tFUS-GC	0.758306
	Subj05	tFUS-GC	2.42135
	Subj05	tFUS-GC	9.4323
	Subj05	tFUS-GC	1.4947
	Subj05	tFUS-GC	1.66797
	Subj05	tFUS-GC	3.68083
	Subj05	tFUS-GC	5.16645
	Subj05	tFUS-GC	6.47251
	Subj05	tFUS-GC	2.99425
	Subj05	tFUS-GC	2.11676
	Subj05	tFUS-GC	4.82234
	Subj05	tFUS-GC	3.63461
	Subj05	tFUS-GC	3.25545
	Subj05	tFUS-GC	6.72899
	Subj05	tFUS-GC	1.13423
	Subj05	tFUS-GC	2.08146
	Subj05	tFUS-GC	4.09533
	Subj05	tFUS-GC	1.04528
	Subj05	tFUS-GC	2.46553
	Subj05	tFUS-GC	7.05445
	Subj05	tFUS-GC	4.02228
	Subj05	tFUS-GC	2.77252
	Subj05	tFUS-GC	3.6227
	Subj05	tFUS-GC	6.58459
	Subj05	tFUS-GC	4.63698
	Subj05	tFUS-GC	2.54431
	Subj05	tFUS-GC	2.13638
	Subj05	tFUS-GC	9.41805
	Subj05	tFUS-GC	2.31373
	Subj05	tFUS-GC	7.00904
	Subj05	tFUS-GC	3.42654
	Subj05	tFUS-GC	1.32814
	Subj05	tFUS-GC	2.57663
	Subj05	tFUS-GC	4.36509
	Subj05	tFUS-GP	3.36175
	Subj05	tFUS-GP	3.53449
	Subj05	tFUS-GP	2.14004
	Subj05	tFUS-GP	1.77227
	Subj05	tFUS-GP	2.2016
	Subj05	tFUS-GP	2.75093
	Subj05	tFUS-GP	2.41547
	Subj05	tFUS-GP	1.54234
	Subj05	tFUS-GP	2.61499
	Subj05	tFUS-GP	5.60399
	Subj05	tFUS-GP	6.08937
	Subj05	tFUS-GP	4.83861
	Subj05	tFUS-GP	10.3775
	Subj05	tFUS-GP	4.32019
	Subj05	tFUS-GP	4.26316
	Subj05	tFUS-GP	1.57641
	Subj05	tFUS-GP	5.75955
	Subj05	tFUS-GP	3.25219
	Subj05	tFUS-GP	1.31603
	Subj05	tFUS-GP	2.40536
	Subj05	tFUS-GP	3.57057
	Subj05	tFUS-GP	2.1118
	Subj05	tFUS-GP	1.56014
	Subj05	tFUS-GP	9.77859
	Subj05	tFUS-GP	3.54251
	Subj05	tFUS-GP	7.21121
	Subj05	tFUS-GP	6.47398
	Subj05	tFUS-GP	5.96849
	Subj05	tFUS-GP	1.47628
	Subj05	tFUS-GP	3.02952
	Subj05	tFUS-GP	6.64688
	Subj05	tFUS-GP	4.16974
	Subj05	tFUS-GP	9.52238
	Subj05	tFUS-GP	1.20034
	Subj05	tFUS-GP	2.45148
	Subj05	tFUS-GP	3.92442
	Subj05	tFUS-GP	1.05206
	Subj05	tFUS-GP	5.28706
	Subj05	tFUS-GP	3.96289
	Subj05	tFUS-GP	1.47324
	Subj05	tFUS-GP	4.20485
	Subj05	tFUS-GP	4.98739
	Subj05	tFUS-GP	2.78618
	Subj05	tFUS-GP	1.29794
	Subj05	tFUS-GP	5.18551
	Subj05	Decoupled-Sham	2.82988
	Subj05	Decoupled-Sham	4.62262
	Subj05	Decoupled-Sham	1.9825
	Subj05	Decoupled-Sham	2.67967
	Subj05	Decoupled-Sham	10.3163
	Subj05	Decoupled-Sham	8.30887
	Subj05	Decoupled-Sham	2.44547
	Subj05	Decoupled-Sham	1.61367
	Subj05	Decoupled-Sham	3.52521
	Subj05	Decoupled-Sham	2.16306
	Subj05	Decoupled-Sham	2.22014
	Subj05	Decoupled-Sham	2.9762
	Subj05	Decoupled-Sham	3.28848
	Subj05	Decoupled-Sham	1.21457
	Subj05	Decoupled-Sham	5.56577
	Subj05	Decoupled-Sham	1.1929
	Subj05	Decoupled-Sham	5.58895
	Subj05	Decoupled-Sham	5.44943
	Subj05	Decoupled-Sham	2.80598
	Subj05	Decoupled-Sham	3.71589
	Subj05	Decoupled-Sham	7.56862
	Subj05	Decoupled-Sham	4.8249
	Subj05	Decoupled-Sham	2.25115
	Subj05	Decoupled-Sham	6.40199
	Subj05	Decoupled-Sham	9.98658
	Subj05	Decoupled-Sham	7.88162
	Subj05	Decoupled-Sham	2.18312
	Subj05	Decoupled-Sham	3.74081
	Subj05	Decoupled-Sham	5.68094
	Subj05	Decoupled-Sham	3.60294
	Subj05	Decoupled-Sham	4.08654
	Subj05	Decoupled-Sham	5.57875
	Subj05	Decoupled-Sham	2.10822
	Subj05	Decoupled-Sham	3.29479
	Subj05	Decoupled-Sham	6.07664
	Subj05	Decoupled-Sham	5.50709
	Subj05	Decoupled-Sham	4.16886
	Subj05	Decoupled-Sham	2.14913
	Subj05	Decoupled-Sham	5.03422
	Subj05	Decoupled-Sham	3.77948
	Subj05	Decoupled-Sham	4.45343
	Subj05	Decoupled-Sham	4.81011
	Subj05	Decoupled-Sham	2.57484
	Subj05	Decoupled-Sham	2.36598
	Subj05	Decoupled-Sham	1.20661
	Subj05	Decoupled-Sham	2.13081
	Subj05	Decoupled-Sham	2.79764
	Subj06	tFUS-GC	1.76111
	Subj06	tFUS-GC	1.93772
	Subj06	tFUS-GC	7.50557
	Subj06	tFUS-GC	3.23366
	Subj06	tFUS-GC	3.60287
	Subj06	tFUS-GC	2.46805
	Subj06	tFUS-GC	1.75757
	Subj06	tFUS-GC	3.37425
	Subj06	tFUS-GC	2.71033
	Subj06	tFUS-GC	3.16385
	Subj06	tFUS-GC	2.32768
	Subj06	tFUS-GC	3.59386
	Subj06	tFUS-GC	4.85272
	Subj06	tFUS-GC	2.76816
	Subj06	tFUS-GC	1.68872
	Subj06	tFUS-GC	1.15981
	Subj06	tFUS-GC	2.93857
	Subj06	tFUS-GC	4.23805
	Subj06	tFUS-GC	3.0443
	Subj06	tFUS-GC	3.4144
	Subj06	tFUS-GC	8.77357
	Subj06	tFUS-GC	1.70786
	Subj06	tFUS-GC	3.15145
	Subj06	tFUS-GC	4.0479
	Subj06	tFUS-GC	3.98925
	Subj06	tFUS-GC	4.35724
	Subj06	tFUS-GC	2.98353
	Subj06	tFUS-GC	2.14708
	Subj06	tFUS-GC	2.03074
	Subj06	tFUS-GC	2.9197
	Subj06	tFUS-GC	2.06451
	Subj06	tFUS-GC	4.31557
	Subj06	tFUS-GC	9.30712
	Subj06	tFUS-GC	0.974362
	Subj06	tFUS-GC	2.64472
	Subj06	tFUS-GC	2.95551
	Subj06	tFUS-GC	3.54263
	Subj06	tFUS-GC	3.62155
	Subj06	tFUS-GC	4.94346
	Subj06	tFUS-GC	9.46615
	Subj06	tFUS-GC	10.6242
	Subj06	tFUS-GC	1.49735
	Subj06	tFUS-GC	4.77847
	Subj06	tFUS-GC	2.82416
	Subj06	tFUS-GC	6.98167
	Subj06	tFUS-GC	5.04524
	Subj06	tFUS-GC	4.44671
	Subj06	tFUS-GC	8.44788
	Subj06	tFUS-GC	4.99466
	Subj06	tFUS-GC	6.99496
	Subj06	tFUS-GC	2.90402
	Subj06	tFUS-GC	2.33214
	Subj06	tFUS-GC	8.23909
	Subj06	tFUS-GC	5.23781
	Subj06	tFUS-GC	3.17052
	Subj06	tFUS-GC	1.41362
	Subj06	tFUS-GC	3.74223
	Subj06	tFUS-GC	1.41356
	Subj06	tFUS-GC	2.6982
	Subj06	tFUS-GC	4.89411
	Subj06	tFUS-GC	3.04835
	Subj06	tFUS-GC	1.84363
	Subj06	tFUS-GC	2.0636
	Subj06	tFUS-GC	1.81816
	Subj06	tFUS-GC	9.33383
	Subj06	tFUS-GC	6.78558
	Subj06	tFUS-GC	5.68646
	Subj06	tFUS-GC	2.6594
	Subj06	tFUS-GC	3.00425
	Subj06	tFUS-GC	7.73545
	Subj06	tFUS-GC	1.2612
	Subj06	tFUS-GC	2.86041
	Subj06	tFUS-GC	1.46594
	Subj06	tFUS-GC	4.13967
	Subj06	tFUS-GC	6.78806
	Subj06	tFUS-GC	0.818603
	Subj06	tFUS-GC	10.4135
	Subj06	tFUS-GC	1.12985
	Subj06	tFUS-GC	0.605155
	Subj06	tFUS-GC	3.01688
	Subj06	tFUS-GC	1.20381
	Subj06	tFUS-GC	3.64643
	Subj06	tFUS-GC	1.45791
	Subj06	tFUS-GC	1.87922
	Subj06	tFUS-GC	1.80944
	Subj06	tFUS-GC	4.00354
	Subj06	tFUS-GC	2.42178
	Subj06	tFUS-GC	2.78983
	Subj06	tFUS-GC	3.06314
	Subj06	tFUS-GC	3.9461
	Subj06	tFUS-GC	3.73626
	Subj06	tFUS-GC	10.4583
	Subj06	tFUS-GC	1.06083
	Subj06	tFUS-GC	3.08726
	Subj06	tFUS-GC	1.77882
	Subj06	tFUS-GC	9.81518
	Subj06	tFUS-GC	1.01845
	Subj06	tFUS-GC	2.70053
	Subj06	tFUS-GC	5.10393
	Subj06	tFUS-GC	2.76463
	Subj06	tFUS-GC	7.31171
	Subj06	tFUS-GC	2.02496
	Subj06	tFUS-GC	2.18064
	Subj06	tFUS-GC	1.36614
	Subj06	tFUS-GC	0.623513
	Subj06	tFUS-GC	6.50037
	Subj06	tFUS-GC	1.89667
	Subj06	tFUS-GC	2.12085
	Subj06	tFUS-GC	4.1791
	Subj06	tFUS-GP	1.03243
	Subj06	tFUS-GP	2.72135
	Subj06	tFUS-GP	1.54872
	Subj06	tFUS-GP	1.55539
	Subj06	tFUS-GP	2.5489
	Subj06	tFUS-GP	1.54269
	Subj06	tFUS-GP	1.79638
	Subj06	tFUS-GP	2.5563
	Subj06	tFUS-GP	1.3223
	Subj06	tFUS-GP	2.39501
	Subj06	tFUS-GP	5.45776
	Subj06	tFUS-GP	10.3047
	Subj06	tFUS-GP	4.34013
	Subj06	tFUS-GP	1.63769
	Subj06	tFUS-GP	2.13594
	Subj06	tFUS-GP	1.38149
	Subj06	tFUS-GP	3.51153
	Subj06	tFUS-GP	3.30669
	Subj06	tFUS-GP	2.07986
	Subj06	tFUS-GP	0.766392
	Subj06	tFUS-GP	2.98486
	Subj06	tFUS-GP	2.92207
	Subj06	tFUS-GP	3.40502
	Subj06	tFUS-GP	4.7559
	Subj06	tFUS-GP	2.34603
	Subj06	tFUS-GP	5.11272
	Subj06	tFUS-GP	1.09655
	Subj06	tFUS-GP	2.96242
	Subj06	tFUS-GP	5.57341
	Subj06	tFUS-GP	2.29887
	Subj06	tFUS-GP	2.71338
	Subj06	tFUS-GP	4.3678
	Subj06	tFUS-GP	2.90091
	Subj06	tFUS-GP	1.57389
	Subj06	tFUS-GP	1.58858
	Subj06	tFUS-GP	1.45381
	Subj06	tFUS-GP	1.17899
	Subj06	tFUS-GP	2.29906
	Subj06	tFUS-GP	2.24009
	Subj06	tFUS-GP	7.48816
	Subj06	tFUS-GP	1.37269
	Subj06	tFUS-GP	1.41212
	Subj06	tFUS-GP	1.62771
	Subj06	tFUS-GP	3.15548
	Subj06	tFUS-GP	1.52425
	Subj06	tFUS-GP	2.30334
	Subj06	tFUS-GP	1.8981
	Subj06	tFUS-GP	3.87468
	Subj06	tFUS-GP	1.14428
	Subj06	tFUS-GP	2.47639
	Subj06	tFUS-GP	1.52607
	Subj06	tFUS-GP	4.85589
	Subj06	tFUS-GP	2.35422
	Subj06	tFUS-GP	1.62695
	Subj06	tFUS-GP	1.83697
	Subj06	tFUS-GP	0.564262
	Subj06	tFUS-GP	4.81684
	Subj06	tFUS-GP	7.0792
	Subj06	tFUS-GP	2.19729
	Subj06	tFUS-GP	2.4526
	Subj06	tFUS-GP	2.20463
	Subj06	tFUS-GP	8.16987
	Subj06	tFUS-GP	2.55294
	Subj06	tFUS-GP	3.30991
	Subj06	tFUS-GP	1.27698
	Subj06	tFUS-GP	2.54152
	Subj06	tFUS-GP	5.79221
	Subj06	tFUS-GP	1.68187
	Subj06	tFUS-GP	1.54755
	Subj06	tFUS-GP	6.68382
	Subj06	tFUS-GP	1.35608
	Subj06	tFUS-GP	7.39775
	Subj06	tFUS-GP	4.82033
	Subj06	tFUS-GP	2.1881
	Subj06	tFUS-GP	3.9306
	Subj06	tFUS-GP	1.64605
	Subj06	tFUS-GP	2.5862
	Subj06	tFUS-GP	0.970559
	Subj06	tFUS-GP	1.30489
	Subj06	tFUS-GP	2.0459
	Subj06	tFUS-GP	8.95722
	Subj06	tFUS-GP	2.87692
	Subj06	tFUS-GP	1.32385
	Subj06	tFUS-GP	2.56593
	Subj06	tFUS-GP	2.96364
	Subj06	tFUS-GP	2.49314
	Subj06	tFUS-GP	4.51314
	Subj06	tFUS-GP	2.21068
	Subj06	tFUS-GP	7.63765
	Subj06	tFUS-GP	1.93372
	Subj06	tFUS-GP	3.80588
	Subj06	tFUS-GP	2.13445
	Subj06	tFUS-GP	5.29184
	Subj06	tFUS-GP	5.69098
	Subj06	tFUS-GP	6.16665
	Subj06	tFUS-GP	2.35522
	Subj06	tFUS-GP	2.30127
	Subj06	tFUS-GP	8.35124
	Subj06	tFUS-GP	2.44542
	Subj06	tFUS-GP	5.60403
	Subj06	tFUS-GP	1.71891
	Subj06	tFUS-GP	1.99933
	Subj06	tFUS-GP	5.36775
	Subj06	tFUS-GP	1.01848
	Subj06	tFUS-GP	1.38248
	Subj06	tFUS-GP	3.07833
	Subj06	tFUS-GP	5.75687
	Subj06	tFUS-GP	8.69308
	Subj06	tFUS-GP	1.61038
	Subj06	tFUS-GP	1.91375
	Subj06	tFUS-GP	10.2665
	Subj06	tFUS-GP	3.5748
	Subj06	Non-Modulated	4.05659
	Subj06	Non-Modulated	2.249
	Subj06	Non-Modulated	2.85514
	Subj06	Non-Modulated	9.63806
	Subj06	Non-Modulated	4.94024
	Subj06	Non-Modulated	7.05862
	Subj06	Non-Modulated	6.45214
	Subj06	Non-Modulated	3.05963
	Subj06	Non-Modulated	3.34552
	Subj06	Non-Modulated	1.62815
	Subj06	Non-Modulated	4.15789
	Subj06	Non-Modulated	2.59563
	Subj06	Non-Modulated	2.10479
	Subj06	Non-Modulated	4.13659
	Subj06	Non-Modulated	1.83578
	Subj06	Non-Modulated	3.08668
	Subj06	Non-Modulated	3.73104
	Subj06	Non-Modulated	1.40139
	Subj06	Non-Modulated	5.64073
	Subj06	Non-Modulated	2.05383
	Subj06	Non-Modulated	2.65862
	Subj06	Non-Modulated	10.4883
	Subj06	Non-Modulated	2.54016
	Subj06	Non-Modulated	3.40448
	Subj06	Non-Modulated	2.25835
	Subj06	Non-Modulated	1.38004
	Subj06	Non-Modulated	9.21377
	Subj06	Non-Modulated	5.72649
	Subj06	Non-Modulated	9.95669
	Subj06	Non-Modulated	1.76412
	Subj06	Non-Modulated	1.01076
	Subj06	Non-Modulated	2.44092
	Subj06	Non-Modulated	3.53454
	Subj06	Non-Modulated	2.68303
	Subj06	Non-Modulated	3.31663
	Subj06	Non-Modulated	2.62114
	Subj06	Non-Modulated	1.38886
	Subj06	Non-Modulated	1.65611
	Subj06	Non-Modulated	2.71946
	Subj06	Non-Modulated	6.63809
	Subj06	Non-Modulated	4.8031
	Subj06	Non-Modulated	4.25296
	Subj06	Non-Modulated	3.36851
	Subj06	Non-Modulated	4.02353
	Subj06	Non-Modulated	7.33653
	Subj06	Non-Modulated	4.22468
	Subj06	Non-Modulated	8.21689
	Subj06	Non-Modulated	2.24751
	Subj06	Non-Modulated	3.83221
	Subj06	Non-Modulated	8.59479
	Subj06	Non-Modulated	3.77567
	Subj06	Non-Modulated	2.02958
	Subj06	Non-Modulated	3.21108
	Subj06	Non-Modulated	8.36091
	Subj06	Non-Modulated	3.00368
	Subj06	Non-Modulated	3.96099
	Subj06	Non-Modulated	2.92018
	Subj06	Non-Modulated	5.62626
	Subj06	Non-Modulated	9.716
	Subj06	Non-Modulated	6.28007
	Subj06	Non-Modulated	8.65382
	Subj06	Non-Modulated	2.495
	Subj06	Non-Modulated	1.91519
	Subj06	Non-Modulated	1.29825
	Subj06	Non-Modulated	3.54093
	Subj06	Non-Modulated	1.296
	Subj06	Non-Modulated	2.3521
	Subj06	Non-Modulated	4.96934
	Subj06	Non-Modulated	2.83693
	Subj06	Non-Modulated	6.84342
	Subj06	Non-Modulated	5.84584
	Subj06	Non-Modulated	3.95495
	Subj06	Non-Modulated	1.99119
	Subj06	Non-Modulated	5.74256
	Subj06	Non-Modulated	8.43944
	Subj06	Non-Modulated	1.97622
	Subj06	Non-Modulated	4.40844
	Subj06	Non-Modulated	9.49146
	Subj06	Non-Modulated	5.7536
	Subj06	Non-Modulated	5.90428
	Subj06	Non-Modulated	2.3583
	Subj06	Non-Modulated	2.27857
	Subj06	Non-Modulated	1.58153
	Subj06	Non-Modulated	2.17638
	Subj06	Non-Modulated	2.45881
	Subj06	Non-Modulated	1.10754
	Subj06	Non-Modulated	7.83056
	Subj06	Non-Modulated	3.62574
	Subj06	Non-Modulated	1.86313
	Subj06	Non-Modulated	2.50135
	Subj06	Non-Modulated	2.64749
	Subj07	tFUS-GC	0.698912
	Subj07	tFUS-GC	1.68141
	Subj07	tFUS-GC	6.59573
	Subj07	tFUS-GC	2.92016
	Subj07	tFUS-GC	3.1322
	Subj07	tFUS-GC	3.84513
	Subj07	tFUS-GC	6.02862
	Subj07	tFUS-GC	3.25751
	Subj07	tFUS-GC	2.97186
	Subj07	tFUS-GC	0.928715
	Subj07	tFUS-GC	3.37313
	Subj07	tFUS-GC	3.88145
	Subj07	tFUS-GC	1.14974
	Subj07	tFUS-GC	2.86839
	Subj07	tFUS-GC	1.40949
	Subj07	tFUS-GC	1.82403
	Subj07	tFUS-GC	2.97732
	Subj07	tFUS-GC	1.36052
	Subj07	tFUS-GC	8.42441
	Subj07	tFUS-GC	3.02196
	Subj07	tFUS-GC	2.39454
	Subj07	tFUS-GC	2.84817
	Subj07	tFUS-GC	1.40605
	Subj07	tFUS-GC	1.62606
	Subj07	tFUS-GC	2.40988
	Subj07	tFUS-GC	3.6806
	Subj07	tFUS-GC	1.97113
	Subj07	tFUS-GC	10.0159
	Subj07	tFUS-GC	5.03387
	Subj07	tFUS-GC	5.10306
	Subj07	tFUS-GC	1.51386
	Subj07	tFUS-GC	1.08675
	Subj07	tFUS-GC	3.32996
	Subj07	tFUS-GC	6.06558
	Subj07	tFUS-GC	2.19749
	Subj07	tFUS-GC	1.25324
	Subj07	tFUS-GC	5.9846
	Subj07	tFUS-GC	2.33176
	Subj07	tFUS-GC	4.22519
	Subj07	tFUS-GC	3.20005
	Subj07	tFUS-GC	1.5742
	Subj07	tFUS-GC	0.684343
	Subj07	tFUS-GC	0.919904
	Subj07	tFUS-GC	4.75404
	Subj07	tFUS-GC	6.49847
	Subj07	tFUS-GC	4.17671
	Subj07	tFUS-GC	10.8516
	Subj07	tFUS-GC	1.02631
	Subj07	tFUS-GC	2.77281
	Subj07	tFUS-GC	3.56557
	Subj07	tFUS-GC	7.66367
	Subj07	tFUS-GC	4.35483
	Subj07	tFUS-GC	10.4822
	Subj07	tFUS-GC	3.44146
	Subj07	tFUS-GC	4.04995
	Subj07	tFUS-GC	5.04855
	Subj07	tFUS-GC	2.27387
	Subj07	tFUS-GC	1.76937
	Subj07	tFUS-GC	4.37047
	Subj07	tFUS-GC	7.02
	Subj07	tFUS-GC	1.51035
	Subj07	tFUS-GC	9.34135
	Subj07	tFUS-GC	4.16538
	Subj07	tFUS-GC	6.35837
	Subj07	tFUS-GC	4.46339
	Subj07	tFUS-GC	5.03518
	Subj07	tFUS-GC	7.08842
	Subj07	tFUS-GC	2.32019
	Subj07	tFUS-GC	1.4715
	Subj07	tFUS-GC	0.947376
	Subj07	tFUS-GC	5.98305
	Subj07	tFUS-GC	10.5523
	Subj07	tFUS-GC	4.03988
	Subj07	tFUS-GC	1.85997
	Subj07	tFUS-GC	4.87218
	Subj07	tFUS-GC	10.6962
	Subj07	tFUS-GC	7.97118
	Subj07	tFUS-GC	4.28002
	Subj07	tFUS-GC	1.30981
	Subj07	tFUS-GC	0.538158
	Subj07	tFUS-GC	3.3898
	Subj07	tFUS-GC	7.92291
	Subj07	tFUS-GC	2.89424
	Subj07	tFUS-GC	2.34368
	Subj07	tFUS-GC	3.53672
	Subj07	tFUS-GC	1.00028
	Subj07	tFUS-GC	1.48048
	Subj07	tFUS-GC	2.8122
	Subj07	tFUS-GC	9.06826
	Subj07	tFUS-GC	10.5349
	Subj07	tFUS-GC	1.95806
	Subj07	tFUS-GC	7.03461
	Subj07	tFUS-GC	8.17296
	Subj07	tFUS-GC	2.30643
	Subj07	tFUS-GC	4.49701
	Subj07	tFUS-GC	0.978293
	Subj07	tFUS-GC	2.94409
	Subj07	tFUS-GC	1.81438
	Subj07	tFUS-GC	1.02992
	Subj07	tFUS-GC	3.17773
	Subj07	tFUS-GC	7.77085
	Subj07	tFUS-GC	1.62853
	Subj07	tFUS-GC	5.63379
	Subj07	tFUS-GC	3.57672
	Subj07	tFUS-GC	5.80182
	Subj07	tFUS-GC	0.983151
	Subj07	tFUS-GC	2.56658
	Subj07	tFUS-GC	2.97442
	Subj07	tFUS-GC	7.43505
	Subj07	tFUS-GC	7.00734
	Subj07	tFUS-GC	2.92179
	Subj07	tFUS-GC	5.9556
	Subj07	tFUS-GC	2.99952
	Subj07	Non-Modulated	2.13012
	Subj07	Non-Modulated	5.3353
	Subj07	Non-Modulated	3.9524
	Subj07	Non-Modulated	1.91811
	Subj07	Non-Modulated	3.97832
	Subj07	Non-Modulated	2.18137
	Subj07	Non-Modulated	2.24024
	Subj07	Non-Modulated	1.28378
	Subj07	Non-Modulated	5.69572
	Subj07	Non-Modulated	1.92596
	Subj07	Non-Modulated	1.45843
	Subj07	Non-Modulated	2.34907
	Subj07	Non-Modulated	1.18216
	Subj07	Non-Modulated	1.5341
	Subj07	Non-Modulated	0.501405
	Subj07	Non-Modulated	2.41533
	Subj07	Non-Modulated	1.65907
	Subj07	Non-Modulated	3.11408
	Subj07	Non-Modulated	2.5328
	Subj07	Non-Modulated	2.18603
	Subj07	Non-Modulated	2.72628
	Subj07	Non-Modulated	2.02428
	Subj07	Non-Modulated	2.55714
	Subj07	Non-Modulated	5.04347
	Subj07	Non-Modulated	1.66851
	Subj07	Non-Modulated	2.71055
	Subj07	Non-Modulated	6.57671
	Subj07	Non-Modulated	1.70898
	Subj07	Non-Modulated	2.39613
	Subj07	Non-Modulated	8.66311
	Subj07	Non-Modulated	4.18523
	Subj07	Non-Modulated	0.883562
	Subj07	Non-Modulated	4.89189
	Subj07	Non-Modulated	3.83064
	Subj07	Non-Modulated	7.84933
	Subj07	Non-Modulated	5.81556
	Subj07	Non-Modulated	3.98284
	Subj07	Non-Modulated	0.845799
	Subj07	Non-Modulated	2.12369
	Subj07	Non-Modulated	9.94853
	Subj07	Non-Modulated	3.95284
	Subj07	Non-Modulated	2.08279
	Subj07	Non-Modulated	4.23218
	Subj07	Non-Modulated	1.32862
	Subj07	Non-Modulated	6.22254
	Subj07	Non-Modulated	5.67886
	Subj07	Non-Modulated	5.16373
	Subj07	Non-Modulated	2.57432
	Subj07	Non-Modulated	1.4746
	Subj07	Non-Modulated	2.43772
	Subj07	Non-Modulated	2.56289
	Subj07	Non-Modulated	2.50079
	Subj07	Non-Modulated	4.64912
	Subj07	Non-Modulated	1.11325
	Subj07	Non-Modulated	5.31783
	Subj07	Non-Modulated	5.45773
	Subj07	Non-Modulated	3.90952
	Subj07	Non-Modulated	2.2271
	Subj07	Non-Modulated	3.46171
	Subj07	Non-Modulated	1.55362
	Subj07	Non-Modulated	1.66542
	Subj07	Non-Modulated	0.763358
	Subj07	Non-Modulated	2.50963
	Subj07	Non-Modulated	4.88382
	Subj07	Non-Modulated	4.9215
	Subj07	Non-Modulated	0.569954
	Subj07	Non-Modulated	3.23692
	Subj07	Non-Modulated	1.53796
	Subj07	Non-Modulated	2.55006
	Subj07	Non-Modulated	2.66229
	Subj07	Non-Modulated	2.2222
	Subj07	Non-Modulated	2.15234
	Subj07	Non-Modulated	7.19661
	Subj07	Non-Modulated	5.84963
	Subj07	Non-Modulated	7.36049
	Subj07	Non-Modulated	2.29278
	Subj07	Non-Modulated	4.711
	Subj07	Non-Modulated	10.4575
	Subj07	Non-Modulated	1.46504
	Subj07	Non-Modulated	1.47256
	Subj07	Non-Modulated	3.30871
	Subj07	Non-Modulated	4.70606
	Subj07	Non-Modulated	1.42963
	Subj07	Non-Modulated	4.53355
	Subj07	Non-Modulated	1.20527
	Subj07	Non-Modulated	1.63395
	Subj07	Non-Modulated	1.30419
	Subj07	Non-Modulated	5.66756
	Subj07	Non-Modulated	3.20214
	Subj07	Non-Modulated	1.62207
	Subj07	Non-Modulated	2.35473
	Subj07	Non-Modulated	3.67577
	Subj07	Non-Modulated	1.49674
	Subj07	Non-Modulated	7.92791
	Subj07	Non-Modulated	9.90171
	Subj07	Non-Modulated	6.53341
	Subj07	Non-Modulated	4.08808
	Subj07	Non-Modulated	5.27236
	Subj07	Non-Modulated	5.12458
	Subj07	Non-Modulated	3.0259
	Subj07	Non-Modulated	1.84346
	Subj08	tFUS-GC	2.8851
	Subj08	tFUS-GC	1.51206
	Subj08	tFUS-GC	2.68733
	Subj08	tFUS-GC	10.8905
	Subj08	tFUS-GC	2.43893
	Subj08	tFUS-GC	2.78336
	Subj08	tFUS-GC	2.96766
	Subj08	tFUS-GC	8.22156
	Subj08	tFUS-GC	2.86861
	Subj08	tFUS-GC	5.18707
	Subj08	tFUS-GC	5.40635
	Subj08	tFUS-GC	2.84115
	Subj08	tFUS-GC	1.84715
	Subj08	tFUS-GC	1.3484
	Subj08	tFUS-GC	3.80943
	Subj08	tFUS-GC	1.21714
	Subj08	tFUS-GC	2.19868
	Subj08	tFUS-GC	0.881444
	Subj08	tFUS-GC	1.76791
	Subj08	tFUS-GC	3.70987
	Subj08	tFUS-GC	6.24125
	Subj08	tFUS-GC	1.84093
	Subj08	tFUS-GC	2.45309
	Subj08	tFUS-GC	3.69204
	Subj08	tFUS-GC	0.741595
	Subj08	tFUS-GC	3.53734
	Subj08	tFUS-GC	6.03015
	Subj08	tFUS-GC	3.95509
	Subj08	tFUS-GC	9.47788
	Subj08	tFUS-GC	1.75129
	Subj08	tFUS-GC	3.27741
	Subj08	tFUS-GC	3.39981
	Subj08	tFUS-GC	3.52648
	Subj08	tFUS-GC	7.47084
	Subj08	tFUS-GC	10.9126
	Subj08	tFUS-GC	1.7573
	Subj08	tFUS-GC	2.838
	Subj08	tFUS-GC	1.0974
	Subj08	tFUS-GC	4.83933
	Subj08	tFUS-GC	3.02951
	Subj08	tFUS-GC	1.3447
	Subj08	tFUS-GC	5.04264
	Subj08	tFUS-GC	3.11876
	Subj08	tFUS-GC	1.60702
	Subj08	tFUS-GC	2.85115
	Subj08	tFUS-GC	8.77213
	Subj08	tFUS-GC	9.44277
	Subj08	Non-Modulated	4.06822
	Subj08	Non-Modulated	6.07621
	Subj08	Non-Modulated	4.89802
	Subj08	Non-Modulated	4.35262
	Subj08	Non-Modulated	0.804611
	Subj08	Non-Modulated	1.37255
	Subj08	Non-Modulated	1.84016
	Subj08	Non-Modulated	1.58541
	Subj08	Non-Modulated	2.65694
	Subj08	Non-Modulated	4.03936
	Subj08	Non-Modulated	3.5921
	Subj08	Non-Modulated	2.11396
	Subj08	Non-Modulated	1.58517
	Subj08	Non-Modulated	1.18781
	Subj08	Non-Modulated	5.23973
	Subj08	Non-Modulated	3.39566
	Subj08	Non-Modulated	1.68017
	Subj08	Non-Modulated	3.32598
	Subj08	Non-Modulated	2.06564
	Subj08	Non-Modulated	0.969685
	Subj08	Non-Modulated	0.649532
	Subj08	Non-Modulated	8.70348
	Subj08	Non-Modulated	7.70122
	Subj08	Non-Modulated	2.04821
	Subj08	Non-Modulated	7.31618
	Subj08	Non-Modulated	1.14849
	Subj08	Non-Modulated	0.977711
	Subj08	Non-Modulated	4.1515
	Subj08	Non-Modulated	1.25852
	Subj08	Non-Modulated	2.01217
	Subj08	Non-Modulated	2.95661
	Subj08	Non-Modulated	3.3844
	Subj08	Non-Modulated	4.29746
	Subj08	Non-Modulated	3.80888
	Subj08	Non-Modulated	3.68809
	Subj08	Non-Modulated	1.90607
	Subj08	Non-Modulated	6.03141
	Subj08	Non-Modulated	0.705264
	Subj08	Non-Modulated	1.63426
	Subj08	Non-Modulated	0.595994
	Subj08	Non-Modulated	1.7728
	Subj08	Non-Modulated	1.21499
	Subj08	Non-Modulated	5.15009
	Subj08	Non-Modulated	1.32833
	Subj08	Non-Modulated	3.65345
	Subj08	Decoupled-Sham	1.87551
	Subj08	Decoupled-Sham	2.02579
	Subj08	Decoupled-Sham	5.23479
	Subj08	Decoupled-Sham	2.26746
	Subj08	Decoupled-Sham	8.95295
	Subj08	Decoupled-Sham	1.36998
	Subj08	Decoupled-Sham	1.58116
	Subj08	Decoupled-Sham	7.27712
	Subj08	Decoupled-Sham	2.28682
	Subj08	Decoupled-Sham	4.59594
	Subj08	Decoupled-Sham	4.79668
	Subj08	Decoupled-Sham	4.48092
	Subj08	Decoupled-Sham	1.48407
	Subj08	Decoupled-Sham	8.68185
	Subj08	Decoupled-Sham	4.53672
	Subj08	Decoupled-Sham	4.9348
	Subj08	Decoupled-Sham	1.33355
	Subj08	Decoupled-Sham	3.00084
	Subj08	Decoupled-Sham	6.48237
	Subj08	Decoupled-Sham	1.78507
	Subj08	Decoupled-Sham	1.7586
	Subj08	Decoupled-Sham	2.66065
	Subj08	Decoupled-Sham	1.94792
	Subj08	Decoupled-Sham	6.87918
	Subj08	Decoupled-Sham	2.28186
	Subj08	Decoupled-Sham	1.04247
	Subj08	Decoupled-Sham	2.26746
	Subj08	Decoupled-Sham	2.25894
	Subj08	Decoupled-Sham	5.52293
	Subj08	Decoupled-Sham	1.07737
	Subj08	Decoupled-Sham	1.62
	Subj08	Decoupled-Sham	2.48663
	Subj08	Decoupled-Sham	2.28083
	Subj08	Decoupled-Sham	1.4515
	Subj08	Decoupled-Sham	1.74665
	Subj08	Decoupled-Sham	3.83931
	Subj08	Decoupled-Sham	2.26711
	Subj08	Decoupled-Sham	2.10156
	Subj08	Decoupled-Sham	9.16033
	Subj08	Decoupled-Sham	3.52175
	Subj08	Decoupled-Sham	2.92385
	Subj08	tFUS-GP	2.25009
	Subj08	tFUS-GP	3.60771
	Subj08	tFUS-GP	1.98146
	Subj08	tFUS-GP	3.75101
	Subj08	tFUS-GP	3.27004
	Subj08	tFUS-GP	1.30264
	Subj08	tFUS-GP	3.49605
	Subj08	tFUS-GP	2.21657
	Subj08	tFUS-GP	2.33483
	Subj08	tFUS-GP	2.3959
	Subj08	tFUS-GP	5.61117
	Subj08	tFUS-GP	1.21734
	Subj08	tFUS-GP	2.45646
	Subj08	tFUS-GP	3.38113
	Subj08	tFUS-GP	4.02981
	Subj08	tFUS-GP	4.29552
	Subj08	tFUS-GP	5.67229
	Subj08	tFUS-GP	4.09177
	Subj08	tFUS-GP	1.37702
	Subj08	tFUS-GP	2.9465
	Subj08	tFUS-GP	3.00803
	Subj08	tFUS-GP	4.79958
	Subj08	tFUS-GP	1.84719
	Subj08	tFUS-GP	4.55069
	Subj08	tFUS-GP	8.60465
	Subj08	tFUS-GP	2.97891
	Subj08	tFUS-GP	6.5351
	Subj08	tFUS-GP	5.67477
	Subj08	tFUS-GP	5.04867
	Subj08	tFUS-GP	3.5392
	Subj08	tFUS-GP	3.86999
[truncated: 3,346 more rows]

## Sheet: Figure 3 SP-Gamma
Figure 3 SP-Gamma	subject	condition	power
[truncated: 4,745 more rows]

[truncated: 9 more sheets: Figure 3 IT-Theta, Figure 3 IT-Alpha, Figure 3 IT-Beta, Figure 3 IT-Gamma, Figure 4f, Figure 4g, Figure 4h, Figure 4i, Supplemental Figure S3]
